# Supplementary material for: Trisomy 21 Alters DNA Methylation in Parent-of-Origin-Dependent and -Independent Manners
Source: PLoS One. 2016 Apr 21;11(4):e0154108. doi: 10.1371/journal.pone.0154108 (PMC4839675; doi:10.1371/journal.pone.0154108)
Supplement: S1 Table — (XLSX) [file pone.0154108.s002.xlsx]

## Sheet: S1_Table
Locus/Gene	dbSNP rs#	Coordinates (hg19 by UCSC)	Variant function	Alleles	Heterozygosity (*)	Forward primer sequence	Reverse primer sequence	In silico amplimer (RefSeq) size (UCSC)	Observed amplimer size	Experiment	Restriction Enzyme Sites Susceptible to CpG Methylation
WRB		chr21:40768982-40769640				tttgttgaatatgtttgttcttgga	ggccacacaggttattggtt	659 bp		Fluorescent quantitative PCR (gDNA) and RT-PCR (cDNA exon 5 only)
WRB						gtcgtgccgagtaaatggat	gagaaaaagcccacgcaat	650 bp		RT-PCR (cDNA exon 4 to exon 5)
WRB	rs1060180	chr21:40769017-40769017	3'-UTR	G/T	0.446 +/- 0.156		agaaaatcgtgattcttataagact	SNuPE		Genotyping and ASE by SNuPE
WRB	rs13230	chr21:40769290-40769290	3'-UTR	A/G	0.443 +/- 0.159	ttttttttagaaagtaacttaattttaatacc		SNuPE		Genotyping and ASE by SNuPE
WRB	rs60490159 (indel)	chr21:40769612-40769611	3'-UTR	-/ATTAA (indel)	0.438 +/- 0.165	ttttttttttttttaacaaaccttataagtcctgattaa		SNuPE		Genotyping and ASE by SNuPE
WRB		chr21:40752119-40752378				aacgtgttaaccgctccaac	acattgcatccaaacacgaa	260 bp	262 bp	MSRE-PCR (CGI-1)	HpyCH4IV, HpaII, HhaI, BstUI
WRB	rs61739352	chr21:40752359-40752359	missense variant	C/T	0.025+/-0.110		ttttttttttttacattgcatccaaacacgaa	SNuPE		Genotyping and ASM by SNuPE
WRB		chr21:40757766-40758026				gcataccgcacacactgc	gtaagcccagaaggcaacac	261 bp	254 bp	MSRE-PCR (CGI-2)	HhaI, BstUI
WRB	rs2299739	chr21:40757887-40757887	intron variant	A/G	0.421+/-0.182	ttttttgggtccctgcgagctgcac		SNuPE		Genotyping and ASM by SNuPE
WRB							tttgctctggggcgcctgcgcagtg	SNuPE		Genotyping and ASM by SNuPE
WRB	rs2244352	chr21:40757973-40757973	intron variant	G/T	0.401+/-0.200	ttttttttttttttttgcgccaggaggcccttcctc		SNuPE		Genotyping and ASM by SNuPE
WRB							ttttttttttttccttcatctgcaaagctcggattg	SNuPE		Genotyping and ASM by SNuPE
WRB		chr21:40760366-40760624				attcccggcctctagcc	ccaagaccagatccctcag	259 bp	259 bp	MSRE-PCR (CGI-3)	HhaI, HpaII
WRB	rs13051949	chr21:40760605-40760605	intron variant	A/T	0.421+/-0.183	ccttggggtaggtgccagaggcgcc		SNuPE		Genotyping and ASM by SNuPE
WRB		chr21:40758473-40758744				ttcagggtctggagcttcct	aatgttaatccaagacccacgta	272 bp	269 bp, 270 bp or 271 bp (assay-dependent)	MSRE-PCR (negative amplimer lacking methylation susceptible restriction enzyme sites)
RUNX1		chr21:36259186-36259447				agcacggagcagaggaagt	agctgtttgcagggtcctaa	262 bp	253 bp	MSRE-PCR (CGI: 53)	HpaII, HhaI, BstUI
RUNX1		chr21:36258812-36259447				ccgggctgggttataacttt	agctgtttgcagggtcctaa	636 bp		Genotyping and ASM by SNuPE
RUNX1	rs8126699	chr21:36258589-36259089	intron variant	C/T	0.270 +/- 0.249	gggctgggttataacttttcctact		SNuPE		Genotyping and ASM by SNuPE
TMEM131		chr2:98377635-98377894				tggcagaggcttcgatcac	gtggcgtgggtttctgtg	260 bp	253 bp	MSRE-PCR (mapped to a cryptic unmasked CGI at UCSC; 436 bp in length; 63% GC content; o/e ratio 0.65) (**)	HpaII, BstUI
TMEM131		chr2:98377450-98377948				aggactgagccctgagtgg	cagtgtaccgcaagcctgac	499 bp		Genotyping and ASM by SNuPE
TMEM131	rs2044458	chr2:98377512-98377512	intron variant	A/T	0.393 +/- 0.205	tttttttttttgaggccccagagcatgtgaca		SNuPE		Genotyping and ASM by SNuPE
TMEM131	rs6760008	chr2:98377665-98377665	intron variant	A/G	0.314 +/- 0.242	gaggcttcgatcacacttttgtgaa		SNuPE		Genotyping and ASM by SNuPE
ESCO2		chr8:27632030-27632282				cagcggcttcctcctagc	ggagaacgagtcagtggcttc	253 bp	248 bp, 249 bp or 250 bp (assay-dependent)	MSRE-PCR (positive amplimer presenting constitutively hypomethylated CpG dinucleotides at the target restriction enzyme sites)	HpyCH4IV, HpaII, HhaI, BstUI (constitutively unmethylated CpG sites)
H19		chr11:2016969-2017190				cggacacaaaaccctctagc	tgttccgatggtgtctttga	222 bp DNA / 141 bp cDNA		Genotyping and ASM by SNuPE
H19	rs2839702	chr11:2017017-2017017	exon; non coding transcript variant	G/T	0.412 +/- 0.190	ttttttttttttttgggctgatgaggtctggttcctct		SNuPE		Genotyping and ASM by SNuPE
ATP10A		chr15:25925957-25926210				acgaacgttctggtttaacatgg	ccaggttttggtttcaatgc	254 bp DNA / 175 bp cDNA		Genotyping and ASM by SNuPE
ATP10A	rs2076743	chr15:25926186-25926186	synonymous variant	C/T	0.437 +/- 0.166	tttttttttttttttttttttttttttttttttttttttttttttttaggctctggaaggcggcgtc		SNuPE		Genotyping and ASM by SNuPE
STR Markers		Coordinates (hg19 by UCSC)	Reference citation	Repeat unit	Heterozygosity (*)	Fluorescence modification and Forward primer sequence	Reverse primer sequence	Amplimer (RefSeq)
D21S369		chr21:14756329-14756533	[1, 2]	TG	ND	6-FAM-ggtggaaatgaggcatgttt	gtgaaagaaaatggccttgg	205 bp
D21S1993		chr21:15453763-15453935	[3]	TAG	ND	PET-aaggacagaggcgtgtgttt	gccgagattgcaccattact	173 bp
D21S14446264		chr21:15524318-15524522	(***)	TTTA	(**)	VIC-tggttaggaaaaacactccaatg	ttgaacccaggaggtgga	205 bp
D21S14507484		chr21:15585599-15585833	(***)	TTCC	(**)	6-FAM-ttggccaacctcctttcct	ttcagtacctaagacaatctttgaca	235 bp
D21S14591269		chr21:15669320-15669627	(***)	TTTA	(**)	NED-gacctggctaattttcattttga	ggaggaaaaatgtgattcagg	308 bp
D21S1461821		chr21:15696314-15696523	(***)	AGAA	(**)	NED-ggagctgaagaacctgccta	ttcctgtctcctcccctctt	210 bp
D21S15368162		chr21:16446145-16446506	(***)	TTCTC	(**)	PET-tcccaggaggactaatccag	attgcctgagccccagag	362 bp
D21S11		chr21:20554275-20554474	[1-5]	TCTA	ND	PET/FAM-cccaagtgaattgccttct	gtcaatgttctccagagacagac	200 bp
D21S26583121		chr21:27661211-27661609	(***)	TATG/TATC	(**)	NED-ttctttggaaaattgtttaggc	ctccacagcaagaagctttg	399 bp
D21S226		chr21:31341625-31341864	[2, 4, 5]	ATAA	ND	6-FAM-gatcaaggaaaccactctaagaca	gtttgtgtctggtttcttttgc	240 bp
D21S1270		chr21:31706757-31707075	[1-5]	ATAG/TG	ND	VIC-ctatcccactgtattattcagggc	tgagtttccaggttgcaggtgaca	319 bp
IFNAR1		chr21:34716980-34717167	[4, 5]	TTTA	ND	NED/PET-ccagtgtgttggggatattcta	gagccgagattgagccac	188 bp
D21S35642814		chr21:36720892-36721119	(***)	ATTCT	(**)	VIC-ttctaaaaaccgccacttgc	aatggagggattggccttag	228 bp
D21S1411		chr21:44160670-44160967	[1, 3-5]	GATG/TAGA	ND	NED-atgatgaatgcatagatggatg	aatgtgtgtccttccaggc	298 bp
Locus	dbSNP rs#	Query sequence substring for RNA-Seq search in SRA experiments	IUPAC	Alleles
WRB	rs1060180	TGGACTTTATGAGAKAGTCTTATAAGAAT	K	G/T
WRB	rs13230	CTTAATTTTAATACCRCTACTAAAAATTC	R	A/G
WRB	none	CTGGTGCTCAGCTTCGTGTTTGGATGCAATGTT	none	reference sequence mRNA Exon 1 long isoform 1 (NM_004627.4)
WRB	none	GGCGGGTCGCGGCTTCCAAGCTCTAAATGGAGA	none	reference sequence mRNA Exon 1small isoform 2 (NM_001146218.1 )
SNRPN, SNURF	rs705	TTTCTAGGAGAACCYGCGTCATACCTTTA	Y	C/T
HOTS, H19, MRPL23	rs217727	GCCACCCCCTGCGGYGGACGGTTGACCAC	Y	C/T
HOTS, H19, MRPL23	rs2839701	CAGGAATCGGCTCTSGAAGGTGAGCACCA	S	C/G (REV)
HOTS, H19, MRPL23	rs2839702	TCTCTAGGTGAAGCKAGAGGAACCAGACC	K	G/T (REV)
HOTS, H19, MRPL23	rs2839703	CGGCCTTGAGTCTCRGTACGAGTGTGCGT	R	A/G (REV)
HOTS, H19, MRPL23	rs2839704	CCTTGAGTCTCAGTRCGAGTGTGCGTGAG	R	A/G (REV)
HOTS, H19, MRPL23	rs3024270	CATCTCACTGCCCCSACCTCTGTCTTCTA	S	C/G (REV)
HOTS, H19, MRPL23	rs3741219	TTGGCAAGTGCCTGYGCAGGGCCCGGCCG	Y	C/T
HOTS, H19, MRPL23	rs10840159	CGCAGGGGGTGGCCRTGAAGATGGAGTCG	R	A/G
(*) Average heterozygosity: Calculated by dbSNP as described in Computation of Average Heterozygosity and Standard Error for dbSNP RefSNP Clusters. Average heterozygosity should not exceed 0.5 for bi-allelic single-base substitutions. Average heterozygosity is computed for each RefSNP cluster based on all the variation data submitted for ss# members. There are three types of variation data in dbS…
(**) CGI revealed using the online tool available at http://dbcat.cgm.ntu.edu.tw/
(***) novel STR markers, the full characterization (population parameters) of which will be described somewhere else.
ND: not determined
ASE: Allele-Specific Expression
SNuPE: Single Nucleotide Primer Extension sequencing
MSRE: Methylation-Sensitive Restriction Enzyme-based PCR
Reference citations
1. Ghosh S, Feingold E, Dey SK. Etiology of Down syndrome: Evidence for consistent association among altered meiotic recombination, nondisjunction, and maternal age across populations. Am J Med Genet A. 2009;149A(7):1415-20. PubMed PMID: 19533770.
2. Lamb NE, Yu K, Shaffer J, Feingold E, Sherman SL. Association between maternal age and meiotic recombination for trisomy 21. Am J Hum Genet. 2005;76(1):91-9. PubMed PMID: 15551222.
3. Valero R, Marfany G, Gil-Benso R, Ibanez MA, Lopez-Pajares I, Prieto F, et al. Molecular characterisation of partial chromosome 21 aneuploidies by fluorescent PCR. J Med Genet. 1999;36(9):694-9. PubMed PMID: 10507727.
4. Mann K, Donaghue C, Fox SP, Docherty Z, Ogilvie CM. Strategies for the rapid prenatal diagnosis of chromosome aneuploidy. Eur J Hum Genet. 2004;12(11):907-15. PubMed PMID: 15292918.
5. Mackic-Durovic M, Projic P, Ibrulj S, Cakar J, Marjanovic D. A comparative analysis of the effectiveness of cytogenetic and molecular genetic methods in the detection of Down syndrome. Bosn J Basic Med Sci. 2015;14(2):94-8. PubMed PMID: 24856381.
