# Supplementary material for: Trisomy 21 Alters DNA Methylation in Parent-of-Origin-Dependent and -Independent Manners
Source: PLoS One. 2016 Apr 21;11(4):e0154108. doi: 10.1371/journal.pone.0154108 (PMC4839675; doi:10.1371/journal.pone.0154108)
Supplement: S4 Table — (XLS) [file pone.0154108.s005.xls]

## Sheet: S4_Table
rs#ID	dbSNP	#chromosome	chromStart (hg38)	chromEnd (hg38)	Gene	SNP function class	strand	Alleles (dbSNP curated)	IUPAC	Query sequence substring (curated)	alleleFreqCount	refNCBI	refUCSC	MAF (dbSNP)	class	avHet	avHetSE	alleleFreqs	valid	weight	IUPAC nucleotide code	Base	Notes
rs9981736	snp146	chr21	37410608	37410609	DYRK1A	intron,untranslated-5	+	C/T	Y	GTGGTCACTACAGYCTCAGATTCCTGGGC	2	T	T	T:5008:0.4457	single	0.4941	0.053992	0.554313,0.445687,	by-cluster,by-frequency,by-2hit-2allele,by-hapmap,by-1000genomes	1	A	Adenine
rs2835726	snp146	chr21	37419278	37419279	DYRK1A	intron,near-gene-5,untranslated-5	+	A/C	M	AACAACTTAGGGAAMAGGATTATTAAGCA	2	A	A	no data available	single	0.5	0	0.500000,0.500000,	by-cluster,by-frequency,by-submitter,by-2hit-2allele,by-hapmap,by-1000genomes	1	C	Cytosine
rs2835728	snp146	chr21	37419460	37419461	DYRK1A	intron,near-gene-5,untranslated-5	+	C/T	Y	CTTGACCAGGAACAYCTCTTGGAGTCAGT	2	T	T	C:5008:0.2714	single	0.395453	0.203331	0.271366,0.728634,	by-cluster,by-frequency,by-submitter,by-hapmap,by-1000genomes	1	G	Guanine
rs2835729	snp146	chr21	37419774	37419775	DYRK1A	intron,near-gene-5,untranslated-5	+	A/T	W	AATAAAATAAGAGAAWCCACTTGGAGAGC	2	A	A	T:5008:0.2656	single	0.39009	0.207062	0.734425,0.265575,	by-cluster,by-frequency,by-submitter,by-hapmap,by-1000genomes	1	T (or U)	Thymine (or Uracil)
rs1803439	snp146	chr21	37513138	37513139	DYRK1A	untranslated-3	+	A/G	R	AAGTTTGTCAGGCACRGTAAGCATGCTGA	2	A	A	G:5008:0.3648	single	0.463451	0.130149	0.635184,0.364816,	by-cluster,by-frequency,by-submitter,by-2hit-2allele,by-hapmap,by-1000genomes	1	R	A or G
rs2835837	snp146	chr21	37618140	37618141	KCNJ6	untranslated-3	+	A/G	R	TCAGGGCGATGCCCRTGATGGCCGGATCT	2	G	G	A:5008:0.2496	single	0.3746	0.216737	0.249601,0.750399,	by-cluster,by-frequency,by-submitter,by-hapmap,by-1000genomes	1	Y	C or T
rs2835838	snp146	chr21	37618691	37618692	KCNJ6	untranslated-3	+	A/G	R	ATGTTGGGATTTGCRTCTAGGGGGTATAG	2	A	A	G:5008:0.2829	single	0.405776	0.195535	0.717053,0.282947,	by-cluster,by-frequency,by-submitter,by-2hit-2allele,by-hapmap,by-1000genomes	1	S	G or C
rs2835839	snp146	chr21	37618731	37618732	KCNJ6	untranslated-3	+	C/T	Y	AACTCTATAAATACYGTTTTCATCAGTGA	2	T	T	C:5008:0.1985	single	0.318174	0.240525	0.198482,0.801518,	by-cluster,by-frequency,by-hapmap,by-1000genomes	1	W	A or T
rs2835840	snp146	chr21	37619018	37619019	KCNJ6	untranslated-3	+	C/G	S	GTCACAAGCTTTTTSCATGATCTATATTG	2	G	G	C:5008:0.2496	single	0.3746	0.216737	0.249601,0.750399,	by-cluster,by-frequency,by-submitter,by-hapmap,by-1000genomes	1	K	G or T
rs857980	snp146	chr21	37622839	37622840	KCNJ6	untranslated-3	-	C/T	Y	AGCTCTTGAAGACTYACTGGGCCTTTTTA	2	G	G	G:5008:0.2308	single	0.355096	0.226837	0.230831,0.769169,	by-cluster,by-frequency,by-submitter,by-2hit-2allele,by-hapmap,by-1000genomes	1	M	A or C
rs702858	snp146	chr21	37622866	37622867	KCNJ6	untranslated-3	+	A/G	R	CTAAATTAGAAGACRTTTTGCCGCCCCTA	2	A	A	A:5008:0.2306	single	0.354881	0.226936	0.230631,0.769369,	by-cluster,by-frequency,by-2hit-2allele,by-hapmap,by-1000genomes	1	B	C or G or T
rs702859	snp146	chr21	37625398	37625399	KCNJ6	coding-synon	-	C/T	Y	CTGACCCTGGAGGAYGGGTTCTACGAAGT	2	G	G	G:5008:0.2260	single	0.34989	0.229177	0.226038,0.773962,	by-cluster,by-frequency,by-hapmap,by-1000genomes	1	D	A or G or T
rs2070995	snp146	chr21	37714661	37714662	LOC105372799,KCNJ6	ncRNA, coding-synon,near-gene-5	-	A/G	R	CACAGATAAATGCCCRGAGGGAATTATTC	2	T	T	T:5008:0.1767	single	0.290977	0.246619	0.176717,0.823283,	by-cluster,by-frequency,by-2hit-2allele,by-hapmap,by-1000genomes	1	H	A or C or T
rs2070350	snp146	chr21	38054253	38054254	DSCR4	intron,untranslated-3	+	C/G	S	TATAACCCCAACTTSCATGCCCCAAAGAC	2	G	G	G:5008:0.2546	single	0.37955	0.213815	0.745407,0.254593,	by-cluster,by-frequency,by-2hit-2allele,by-hapmap,by-1000genomes	1	V	A or C or G
rs13433506	snp144	chr21	38256870	38256871	LOC105372800,LOC105372801,KCNJ15	ncRNA, intron,near-gene-5,untranslated-5	+	C/T	Y	TTTTTCTCTTTCTCYCCCACTCTCTCTCT	2	C	C	T:5008:0.2129	single	0.335101	0.23507	0.787141,0.212859,	by-cluster,by-frequency,by-1000genomes	1	N	any base
rs2836265	snp146	chr21	38270881	38270882	KCNJ15	intron,near-gene-5,untranslated-5	+	C/T	Y	AGTGTGTAACTGTTYTACCTGGGTCAATG	2	C	C	T:5008:0.2867	single	0.409041	0.192888	0.713259,0.286741,	by-cluster,by-frequency,by-submitter,by-hapmap,by-1000genomes	1	. or -	gap
rs1009207	snp146	chr21	38271743	38271744	KCNJ15	intron,near-gene-5,untranslated-5	+	C/T	Y	CGTCGCCATCATTGYTCCATGCAGATCAT	2	T	T	T:5008:0.2346	single	0.359152	0.224913	0.765375,0.234625,	by-cluster,by-frequency,by-submitter,by-2hit-2allele,by-hapmap,by-1000genomes	1
rs13050229	snp146	chr21	38272463	38272464	KCNJ15	intron,untranslated-5	+	A/T	W	GTTGTACACAGGCTWCCCCCTGCTGAGTC	2	T	T	A:5008:0.4535	single	0.495671	0.046324	0.453474,0.546526,	by-cluster,by-frequency,by-hapmap,by-1000genomes	1
rs2230033	snp146	chr21	38299553	38299554	KCNJ15	missense	+	A/G	R	GGACTTAGAACCCGRTGAGCCCATTTCAA	2	G	G	A:5008:0.2887	single	0.410737	0.191478	0.288738,0.711262,	by-cluster,by-frequency,by-submitter,by-2hit-2allele,by-hapmap,by-1000genomes	1
rs9963	snp146	chr21	38300701	38300702	KCNJ15	untranslated-3	+	C/G	S	GACATTTAGCAATSCTGACATTAAAAGGA	2	C	C	C:5008:0.2328	single	0.357238	0.225832	0.232827,0.767173,	by-cluster,by-frequency,by-hapmap,by-1000genomes	1
rs1064273	snp146	chr21	38301376	38301377	KCNJ15	untranslated-3	+	C/T	Y	TCATTATTATTGGCYAATATTTCTTTCAG	2	C	C	T:5008:0.3470	single	0.453209	0.145623	0.652955,0.347045,	by-cluster,by-frequency,by-hapmap,by-1000genomes	1
rs2298333	snp144	chr21	38302058	38302059	KCNJ15	near-gene-3,untranslated-3	+	C/T	Y	CACATGCACACACGYGCACACATGCACAC	2	C	C	T:5008:0.3802	single	0.471292	0.116318	0.619808,0.380192,	by-cluster,by-frequency,by-1000genomes	1
rs12329856	snp144	chr21	38302647	38302648	KCNJ15	untranslated-3	+	G/T	K	AAATAATGCCACGGKCATGTTTACACCTT	2	G	G	T:5008:0.2724	single	0.396364	0.202676	0.727636,0.272364,	by-cluster,by-frequency,by-1000genomes	1
rs6517463	snp146	chr21	38380750	38380751	ERG	intron,untranslated-3	+	C/T	Y	CTAATAACCTGGAYTGGGGGTGGAGGGTT	2	C	C	T:5008:0.3834	single	0.472803	0.113397	0.616613,0.383387,	by-cluster,by-frequency,by-2hit-2allele,by-hapmap,by-1000genomes	1
rs2836354	snp146	chr21	38381452	38381453	ERG	intron,untranslated-3	+	C/T	Y	AGGCTCAGGGCTAGYGAATCCCAAGCCAC	2	T	T	C:5008:0.3894	single	0.475525	0.107882	0.389377,0.610623,	by-cluster,by-frequency,by-submitter,by-2hit-2allele,by-hapmap,by-1000genomes	1
rs9977083	snp146	chr21	38471468	38471469	ERG	intron,ncRNA	+	C/T	Y	ACAAACCACTGGAAYAGTTCTTGAGACCA	2	C	C	C:5008:0.2352	single	0.359787	0.224604	0.235224,0.764776,	by-cluster,by-frequency,by-2hit-2allele,by-hapmap,by-1000genomes	1
rs764482	snp146	chr21	38661736	38661737	ERG	near-gene-5,ncRNA,untranslated-5	-	C/G	S	TGCAAGAGATCGCTSCGGGACAGGTTCCT	2	C	C	G:5008:0.4287	single	0.489837	0.070558	0.428714,0.571286,	by-cluster,by-frequency,by-2hit-2allele,by-hapmap,by-1000genomes	1
rs2836654	snp146	chr21	38740394	38740395	LINC00114	ncRNA	+	C/T	Y	GGAAACTGTAGGTAYATTGTAAACTATTA	2	T	T	C:5008:0.4241	single	0.488485	0.075	0.424121,0.575879,	by-cluster,by-frequency,by-submitter,by-2hit-2allele,by-hapmap,by-1000genomes	1
rs714781	snp146	chr21	38806456	38806457	ETS2	intron,untranslated-5	-	A/G	R	CCCTACCAGGCCTRCGTTTCCTTTTAAAA	2	C	C	T:5008:0.3025	single	0.422	0.181428	0.302516,0.697484,	by-cluster,by-frequency,by-2hit-2allele,by-1000genomes	1
rs457705	snp146	chr21	38819506	38819507	ETS2	coding-synon	+	G/T	K	TCTTTGCCAGGGACKCCCAAAGACCACGA	2	T	T	T:5008:0.4189	single	0.486855	0.079998	0.581070,0.418930,	by-cluster,by-frequency,by-2hit-2allele,by-hapmap,by-1000genomes	1
rs461155	snp146	chr21	38819713	38819714	ETS2	coding-synon	+	A/G	R	GAGAGGAGTGACCCRGTGGAGCAAGGCAA	2	A	A	A:5008:0.4193	single	0.486984	0.079614	0.419329,0.580671,	by-cluster,by-frequency,by-submitter,by-2hit-2allele,by-hapmap,by-1000genomes	1
rs711	snp146	chr21	38823134	38823135	ETS2	untranslated-3	+	A/G	R	GAGAAAGAGGCACCRGGAAGCCGTCCTGG	2	A	A	A:5008:0.3037	single	0.422944	0.180528	0.303714,0.696286,	by-cluster,by-frequency,by-2hit-2allele,by-hapmap,by-1000genomes	1
rs530	snp146	chr21	38823352	38823353	ETS2	untranslated-3	-	A/T	W	ATTATAAGATTATWATAATATATACAAAC	2	T	T	T:5008:0.2895	single	0.41141	0.19091	0.289537,0.710463,	by-cluster,by-frequency,by-2hit-2allele,by-hapmap,by-1000genomes	1
rs1051420	snp146	chr21	38823539	38823540	ETS2	untranslated-3	+	A/C	M	GGGCCGACTAAGAGAMGTTGTAAAGTATG	2	A	A	C:5008:0.2815	single	0.404559	0.196498	0.718450,0.281550,	by-cluster,by-frequency,by-2hit-2allele,by-hapmap,by-1000genomes	1
rs1051425	snp146	chr21	38823560	38823561	ETS2	untranslated-3	+	C/T	Y	AAGTATGTATTATTYACATTTAATAGACT	2	T	T	T:5008:0.3067	single	0.425277	0.178263	0.693291,0.306709,	by-cluster,by-frequency,by-2hit-2allele,by-hapmap,by-1000genomes	1
rs1051475	snp146	chr21	38823903	38823904	ETS2	untranslated-3	+	C/T	Y	ACAGCTCACCTCTCYCTGACCACCCAGCC	2	T	T	C:5008:0.3145	single	0.431177	0.172264	0.314497,0.685503,	by-cluster,by-frequency,by-2hit-2allele,by-hapmap,by-1000genomes	1
rs1051476	snp146	chr21	38823911	38823912	ETS2	untranslated-3	+	C/G	S	CCTCTCTCTGACCASCCAGCCATTTCCTT	2	C	C	G:5008:0.3145	single	0.431177	0.172264	0.685503,0.314497,	by-cluster,by-frequency,by-2hit-2allele,by-hapmap,by-1000genomes	1
rs11254	snp146	chr21	38824463	38824464	ETS2	untranslated-3	+	C/T	Y	GTTGGTTTCAAAGTYCGACAGGCTTGTCT	2	C	C	T:5008:0.3143	single	0.431029	0.17242	0.685703,0.314297,	by-cluster,by-frequency,by-2hit-2allele,by-hapmap,by-1000genomes	1
rs458748	snp146	chr21	38857417	38857418	LOC101928398	near-gene-5	+	C/T	Y	CACTGTTTTTAGAAYCTGGCTTGCTCCCC	2	T	T	C:5008:0.3427	single	0.450483	0.149354	0.342652,0.657348,	by-cluster,by-frequency,by-2hit-2allele,by-hapmap,by-1000genomes	1
rs458749	snp146	chr21	38857424	38857425	LOC101928398	near-gene-5	+	G/T	K	TTTAGAATCTGGCTKGCTCCCCTCCCCCA	2	T	T	G:5008:0.3401	single	0.448836	0.15154	0.340056,0.659944,	by-cluster,by-frequency,by-2hit-2allele,by-1000genomes	1
rs458808	snp146	chr21	38857526	38857527	LOC101928398	near-gene-5	+	C/T	Y	GTAGGCAGTTGTGGYCCACAGGCCACTGG	2	T	T	C:5008:0.3407	single	0.449218	0.151037	0.340655,0.659345,	by-cluster,by-frequency,by-2hit-2allele,by-1000genomes	1
rs463032	snp146	chr21	38858106	38858107	LOC101928398	ncRNA	+	C/T	Y	CGACCAAGAGATCGYGAGATGGGAGCAGA	2	C	C	T:5008:0.2829	single	0.405776	0.195535	0.717053,0.282947,	by-cluster,by-frequency,by-2hit-2allele,by-hapmap,by-1000genomes	1
rs455328	snp146	chr21	38858269	38858270	LOC101928398	ncRNA	+	A/G	R	TTTCACTAGGGACCRCAGTGATGAGGGGA	2	G	G	A:5008:0.1875	single	0.304688	0.243945	0.187500,0.812500,	by-cluster,by-frequency,by-submitter,by-2hit-2allele,by-hapmap,by-1000genomes	1
rs455426	snp146	chr21	38858448	38858449	LOC101928398	ncRNA	+	C/G	S	AAGGAACAGTTCATSCTAAATGGTGCAGA	2	G	G	C:5008:0.3405	single	0.449091	0.151204	0.340455,0.659545,	by-cluster,by-frequency,by-submitter,by-2hit-2allele,by-hapmap,by-1000genomes	1
rs9653664	snp146	chr21	38878042	38878043	LOC400867	ncRNA	+	C/G	S	GCATCTTCTTATGTSCTATTGGCCACTTG	2	G	G	G:5008:0.3363	single	0.44638	0.154709	0.663738,0.336262,	by-cluster,by-frequency,by-2hit-2allele,by-hapmap,by-1000genomes	1
rs2836722	snp146	chr21	38878083	38878084	LOC400867	ncRNA	+	A/G	R	TTATGGGGGTCTCCRTGAATCACTCTATA	2	G	G	G:5008:0.3417	single	0.449853	0.150196	0.658347,0.341653,	by-cluster,by-frequency,by-2hit-2allele,by-hapmap,by-1000genomes	1
rs1569306	snp146	chr21	38878841	38878842	LOC400867	ncRNA	+	A/G	R	TGGTGCAATTGAGARGAAATTGCCCAATT	2	G	G	G:5008:0.3417	single	0.449853	0.150196	0.658347,0.341653,	by-cluster,by-frequency,by-1000genomes	1
rs2150409	snp146	chr21	38879265	38879266	LOC400867	ncRNA	+	A/G	R	ACTCATCACCCAAGRTTCCCCCAACAAGC	2	G	G	G:5008:0.2586	single	0.383439	0.21141	0.741414,0.258586,	by-cluster,by-frequency,by-submitter,by-2hit-2allele,by-hapmap,by-1000genomes	1
rs2836723	snp146	chr21	38879644	38879645	LOC400867	ncRNA	+	A/G	R	AATGCACAACATCARGCCTTTTTTTCTTG	2	A	A	A:5008:0.2185	single	0.34146	0.23267	0.218450,0.781550,	by-cluster,by-frequency,by-submitter,by-2hit-2allele,by-hapmap,by-1000genomes	1
rs2836725	snp146	chr21	38879789	38879790	LOC400867	ncRNA	+	A/C	M	GCTTTAGAATGCCAMTTATCCTTACTTTC	2	C	C	C:5008:0.2188	single	0.341909	0.232492	0.781150,0.218850,	by-cluster,by-frequency,by-submitter,by-2hit-2allele,by-hapmap,by-1000genomes	1
rs992242	snp146	chr21	38880108	38880109	LOC400867	ncRNA	+	A/C	M	TGTCTGTGTGAGTCMAGCCTCTTTTTCCA	2	C	C	C:5008:0.2192	single	0.342358	0.232314	0.780751,0.219249,	by-cluster,by-frequency,by-2hit-2allele,by-hapmap,by-1000genomes	1
rs992243	snp146	chr21	38880202	38880203	LOC400867	ncRNA	+	C/G	S	TCCAGGGGATTTTASAAGTTATTCCCAGT	2	C	C	C:5008:0.3419	single	0.449979	0.150028	0.341853,0.658147,	by-cluster,by-frequency,by-submitter,by-2hit-2allele,by-hapmap,by-1000genomes	1
rs992244	snp146	chr21	38880225	38880226	LOC400867	ncRNA	+	A/C	M	CCCAGTAGCTGAACMACTAGATAAAGCTA	2	C	C	C:5008:0.3407	single	0.449218	0.151037	0.659345,0.340655,	by-cluster,by-frequency,by-submitter,by-2hit-2allele,by-hapmap,by-1000genomes	1
rs4817974	snp146	chr21	38937834	38937835	LOC400867	ncRNA	+	A/G	R	ATAGAGACTGTGGGRGGGAACAGGCCTCT	2	A	A	G:5008:0.4221	single	0.487871	0.076925	0.577875,0.422125,	by-cluster,by-frequency,by-2hit-2allele,by-1000genomes	1
rs2836798	snp146	chr21	38975039	38975040	LOC101928435	ncRNA	+	C/T	Y	TTCACAATCTGTCTYTAAAGGCATGGATG	2	T	T	C:5008:0.3580	single	0.459687	0.136129	0.358027,0.641973,	by-cluster,by-frequency,by-submitter,by-2hit-2allele,by-hapmap,by-1000genomes	1
rs2836800	snp146	chr21	38975758	38975759	LOC101928435	ncRNA	+	C/T	Y	GTTGGAGTCAGCTCYGGAACAGCAGCCCC	2	C	C	C:5008:0.3303	single	0.442385	0.15965	0.330272,0.669728,	by-cluster,by-frequency,by-submitter,by-2hit-2allele,by-hapmap,by-1000genomes	1
rs2836801	snp146	chr21	38977734	38977735	LOC101928435	ncRNA	+	C/T	Y	CCTGTGTCTGGTAAYTGGAAGTGCTCCAT	2	T	T	C:5008:0.4187	single	0.48679	0.080189	0.418730,0.581270,	by-cluster,by-frequency,by-submitter,by-2hit-2allele,by-hapmap,by-1000genomes	1
rs11701357	snp146	chr21	39077663	39077664	-	unknown	+	A/G	R	ACTTTTTAGCTATCRTGAATAATGCTGCT	2	G	G	A:5008:0.2752	single	0.398894	0.200825	0.275160,0.724840,	by-cluster,by-frequency,by-2hit-2allele,by-hapmap,by-1000genomes	1
rs11700569	snp146	chr21	39077731	39077732	-	unknown	+	A/G	R	TCAGCTCTCTTGGATRTATACCCAGGAAT	2	A	A	G:5008:0.2877	single	0.409891	0.192184	0.712260,0.287740,	by-cluster,by-frequency,by-hapmap,by-1000genomes	1
rs14194	snp146	chr21	39177539	39177540	PSMG1	coding-synon,ncRNA	-	A/G	R	GTATGGAAAATCCCRGCAATTCTGTACTT	2	T	T	C:5008:0.2163	single	0.338976	0.23363	0.783746,0.216254,	by-cluster,by-frequency,by-2hit-2allele,by-hapmap,by-1000genomes	1
rs3171465	snp146	chr21	39180380	39180381	PSMG1	coding-synon,ncRNA	-	C/T	Y	GAAGTTGGTTGTGCYAAACTCTGGAATGA	2	A	A	G:5008:0.4738	single	0.498632	0.026122	0.473842,0.526158,	by-cluster,by-frequency,by-2hit-2allele,by-hapmap,by-1000genomes	1
rs34294410	snp146	chr21	39183233	39183234	PSMG1	intron,untranslated-5	+	C/G	S	GTGAGCGCGCTGCCSTTATCCCGGTGCCT	2	C	C	G:5008:0.2123	single	0.334412	0.235318	0.787740,0.212260,	by-cluster,by-frequency,by-1000genomes	1
rs13052882	snp146	chr21	39183424	39183425	PSMG1	near-gene-5,ncRNA,untranslated-5	+	C/G	S	AACTGCAGCGCCGCSGGACCGCACGCCGG	2	G	G	C:5008:0.2342	single	0.358728	0.225118	0.234225,0.765775,	by-cluster,by-frequency,by-1000genomes	1
rs6517523	snp146	chr21	39185405	39185406	BRWD1,PSMG1	near-gene-3,near-gene-5,untranslated-3	+	C/T	Y	TCAATAAATATTAYAAATTAAGTGTAAAA	2	T	T	C:5008:0.2109	single	0.332799	0.23589	0.210863,0.789137,	by-cluster,by-frequency,by-2hit-2allele,by-hapmap,by-1000genomes	1
rs2297256	snp146	chr21	39186494	39186495	BRWD1	untranslated-3	+	A/G	R	TGGGGATGTGAATTRTAGGGAATGGATCT	2	G	G	A:5008:0.4820	single	0.499354	0.01796	0.482029,0.517971,	by-cluster,by-frequency,by-submitter,by-2hit-2allele,by-hapmap,by-1000genomes	1
rs11910151	snp146	chr21	39188335	39188336	BRWD1	intron,untranslated-3	+	C/T	Y	GAAGTTTCCAGACAYTTAGCATTCAAAAG	2	T	T	C:5008:0.2336	single	0.35809	0.225425	0.233626,0.766374,	by-cluster,by-frequency,by-2hit-2allele,by-hapmap,by-1000genomes	1
rs13048178	snp146	chr21	39189085	39189086	BRWD1	intron,untranslated-3	+	G/T	K	CCTATATCCAAAATKAATCTTTAACACAT	2	G	G	T:5008:0.2113	single	0.333261	0.235728	0.788738,0.211262,	by-cluster,by-frequency,by-1000genomes	1
rs2836933	snp146	chr21	39192275	39192276	BRWD1	intron,untranslated-3	+	C/G	S	CTTTTCAATCCTTASTATTCACAGTTTGA	2	C	C	G:5008:0.2133	single	0.335559	0.234904	0.786741,0.213259,	by-cluster,by-frequency,by-submitter,by-2hit-2allele,by-hapmap,by-1000genomes	1
rs2836934	snp146	chr21	39192958	39192959	BRWD1	intron,untranslated-3	+	A/C	M	AGAAGACAGAGGGAMTGTAGTGTGCACCC	2	A	A	C:5008:0.4780	single	0.499035	0.021944	0.521965,0.478035,	by-cluster,by-frequency,by-submitter,by-2hit-2allele,by-hapmap,by-1000genomes	1
rs1065242	snp146	chr21	39195789	39195790	BRWD1	intron,untranslated-3	-	C/G	S	CTATAATCATGGGASGTGTAACCATGATT	2	C	C	G:5008:0.2115	single	0.333491	0.235646	0.211462,0.788538,	by-cluster,by-frequency,by-1000genomes	1
rs2183573	snp146	chr21	39202378	39202379	BRWD1	missense	+	A/G	R	CCTCCTTTCTGATGRTTCTGCTGAATCTG	2	A	A	A:5008:0.3814	single	0.471863	0.115225	0.381390,0.618610,	by-cluster,by-frequency,by-2hit-2allele,by-hapmap,by-1000genomes	1
rs2836972	snp146	chr21	39280215	39280216	BRWD1	coding-synon	+	A/G	R	CCAGTGGAAACCATRTATCTTTGAGAGCC	2	G	G	A:5008:0.2151	single	0.337614	0.234145	0.215056,0.784944,	by-cluster,by-frequency,by-submitter,by-1000genomes	1
rs13625	snp146	chr21	39297156	39297157	BRWD1	intron,untranslated-3	+	G/T	K	TATAGGAGATAGCAKCAGAACATAGGTTT	2	G	G	T:5008:0.2149	single	0.337386	0.23423	0.785144,0.214856,	by-cluster,by-frequency,by-hapmap,by-1000genomes	1
rs2056844	snp146	chr21	39298533	39298534	BRWD1	missense	+	C/G	S	AGGACCGATGCGCTSGCAGATTTGCAAAA	2	G	G	C:5008:0.4784	single	0.49907	0.021545	0.478435,0.521565,	by-cluster,by-frequency,by-2hit-2allele,by-hapmap,by-1000genomes	1
rs3746885	snp144	chr21	39313663	39313664	BRWD1-IT2,BRWD1	near-gene-5,untranslated-5	+	C/T	Y	GGGAGGAAGTAGTBCCTCCGCGGGAGACG	3	T	T	T:5008:0.1536	single	0.260627	0.250085	0.846046,0.000399,0.153554,	by-cluster,by-frequency,by-2hit-2allele,by-hapmap,by-1000genomes	1
rs3746886	snp144	chr21	39313671	39313672	BRWD1-IT2,BRWD1	near-gene-5,untranslated-5	+	A/G	R	GTAGTTCCTCCGCRGGAGACGAAAAGTAG	2	G	G	G:5008:0.1667	single	0.277867	0.248442	0.833267,0.166733,	by-cluster,by-frequency,by-2hit-2allele,by-hapmap,by-1000genomes	1
rs11910705	snp144	chr21	39313677	39313678	BRWD1-IT2,BRWD1	near-gene-5,untranslated-5	+	C/T	Y	TCCTCCGCGGGAGAYGAAAAGTAGTCCCT	2	C	C	C:5008:0.3722	single	0.467337	0.123551	0.372204,0.627796,	by-cluster,by-frequency,by-hapmap,by-1000genomes	1
rs74930105	snp146	chr21	39313727	39313728	BRWD1-AS1,BRWD1-IT2,BRWD1	near-gene-5,untranslated-5	+	A/G	R	CCAAGAGAGGACCRGAGCTCGTGTCCCGC	2	G	G	A:5008:0.0970	single	0.175254	0.238565	0.097045,0.902955,	by-cluster,by-frequency,by-1000genomes	1
rs11910906	snp144	chr21	39313735	39313736	BRWD1-AS1,BRWD1-IT2,BRWD1	near-gene-5,untranslated-5	+	C/T	Y	AGGACCGGAGCTCGYGTCCCGCCCGGGGA	2	T	T	T:5008:0.3696	single	0.465996	0.12588	0.630391,0.369609,	by-cluster,by-frequency,by-2hit-2allele,by-hapmap,by-1000genomes	1
rs35994303	snp146	chr21	39314093	39314094	BRWD1-AS1,BRWD1-IT2,BRWD1	near-gene-5,ncRNA	+	C/T	Y	GTCATTTCACGGACYGGTCGTCTGGGGCC	2	C	C	T:5008:0.4702	single	0.49823	0.0297	0.529752,0.470248,	by-cluster,by-frequency,by-1000genomes	1
rs9981301	snp146	chr21	39314151	39314152	BRWD1-AS1,BRWD1-IT2,BRWD1	near-gene-5,ncRNA	+	C/G	S	TCGCTTCGAGGACASGAAAGCTTTTAAAG	2	G	G	G:5008:0.3676	single	0.464947	0.127663	0.632388,0.367612,	by-cluster,by-frequency,by-2hit-2allele,by-hapmap,by-1000genomes	1
rs4624474	snp146	chr21	39314400	39314401	BRWD1-AS1,BRWD1-IT2,BRWD1	near-gene-5,ncRNA	+	C/T	Y	GCTGACGGCTCGGCYGGATCCATCCAAGC	2	T	T	T:5008:0.3696	single	0.465996	0.12588	0.630391,0.369609,	by-cluster,by-frequency,by-hapmap,by-1000genomes	1
rs1888488	snp146	chr21	39314594	39314595	BRWD1-AS1,BRWD1-IT2,BRWD1	near-gene-5,ncRNA	+	C/T	Y	GTCTTGCCAGGCTTYTGACCTAACTATGA	2	C	C	C:5008:0.3714	single	0.466927	0.124269	0.371406,0.628594,	by-cluster,by-frequency,by-submitter,by-2hit-2allele,by-hapmap,by-1000genomes	1
rs3167757	snp146	chr21	39342551	39342552	HMGN1	untranslated-3	-	A/G	R	TAGTGTACGTGCTRTTGAGTTGTGAACTG	2	C	C	T:5008:0.3327	single	0.444	0.157683	0.332668,0.667332,	by-cluster,by-frequency,by-1000genomes	1
rs2249666	snp146	chr21	39347314	39347315	HMGN1	intron	+	C/T	Y	GAAAACATAGTTAAYATTTTTACACTCAG	2	C	C	T:5008:0.3095	single	0.427423	0.176128	0.690495,0.309505,	by-cluster,by-frequency,by-2hit-2allele,by-1000genomes	1
rs1060180	snp146	chr21	39397090	39397091	WRB	untranslated-3	+	G/T	K	TGGACTTTATGAGAKAGTCTTATAAGAAT	2	G	G	G:5008:0.3399	single	0.448708	0.151707	0.339856,0.660144,	by-cluster,by-frequency,by-submitter,by-2hit-2allele,by-hapmap,by-1000genomes	1
rs13230	snp146	chr21	39397363	39397364	WRB	untranslated-3	+	A/G	R	CTTAATTTTAATACCRCTACTAAAAATTC	2	A	A	A:5008:0.3361	single	0.446249	0.154875	0.336062,0.663938,	by-cluster,by-frequency,by-submitter,by-2hit-2allele,by-1000genomes	1
rs2837005	snp146	chr21	39397880	39397881	WRB	untranslated-3	+	C/T	Y	AGTAAAGCTGAATTYTCTCACTAGTTTCT	2	T	T	T:5008:0.3191	single	0.434543	0.168653	0.680911,0.319089,	by-cluster,by-frequency,by-submitter,by-2hit-2allele,by-hapmap,by-1000genomes	1
rs2837027	snp146	chr21	39427870	39427871	LOC102724757,LCA5L	ncRNA, coding-synon,intron	+	A/G	R	CCAGTGAAATCCAARTATTGTGGTACTCT	2	A	A	A:5008:0.2294	single	0.353587	0.22753	0.229433,0.770567,	by-cluster,by-frequency,by-submitter,by-hapmap,by-1000genomes	1
rs2837029	snp146	chr21	39428444	39428445	LOC102724757,LCA5L	ncRNA, intron,near-gene-3,missense	+	C/T	Y	TTCTAATGCCACGCYGAAGAAATGCTCAT	2	C	C	T:5008:0.2188	single	0.341909	0.232492	0.781150,0.218850,	by-cluster,by-frequency,by-submitter,by-hapmap,by-1000genomes	1
rs80329269	snp146	chr21	39428446	39428447	LOC102724757,LCA5L	intron,near-gene-3,missense	+	A/G	R	TAATGCCACGCCGRAGAAATGCTCATCTA	2	A	A	G:5008:0.0090	single	0.01781	0.09267	0.991014,0.008986,	by-cluster,by-frequency,by-1000genomes	1			SNP with MAF <0.05, used as reference control for monoallelic expression
rs2837034	snp146	chr21	39435433	39435434	LCA5L	intron,untranslated-5	+	C/T	Y	CTGGTGTTCTTTATYAAACTTCCCTAAGA	2	T	T	C:5008:0.2103	single	0.332106	0.236133	0.210264,0.789736,	by-cluster,by-frequency,by-submitter,by-hapmap,by-1000genomes	1
rs9983435	snp146	chr21	39444704	39444705	LCA5L,SH3BGR	intron,near-gene-5,untranslated-5	+	C/T	Y	AAATGGTAGAATTGYGAATCTATTCTGGG	2	T	T	T:5008:0.4607	single	0.496905	0.039215	0.539337,0.460663,	by-cluster,by-frequency,by-2hit-2allele,by-hapmap,by-1000genomes	1
rs13051142	snp146	chr21	39445503	39445504	MIR6508,LCA5L,SH3BGR	intron,near-gene-5,untranslated-5	+	A/G	R	ACGTGTGTCGCCGGRGCGCCCGGTCACTG	2	G	G	G:5008:0.4613	single	0.496999	0.038622	0.538738,0.461262,	by-cluster,by-frequency,by-1000genomes	1
rs13051054	snp146	chr21	39445580	39445581	MIR6508,LCA5L,SH3BGR	intron,near-gene-5,untranslated-5	+	A/C	M	CGGCGGGGCGCCAGMGAGGCAGGCAGGGG	2	C	C	C:5008:0.4611	single	0.496968	0.038819	0.538938,0.461062,	by-cluster,by-frequency,by-1000genomes	1
rs2277787	snp144	chr21	39445764	39445765	MIR6508,LCA5L,SH3BGR	near-gene-5,untranslated-5	+	A/G	R	GCCAACGCCGCAGCRCCGGCGCGTCCCCA	2	G	G	A:5008:0.3261	single	0.439502	0.163061	0.326078,0.673922,	by-cluster,by-frequency,by-1000genomes	1
rs9974333	snp146	chr21	39499883	39499884	SH3BGR	missense	+	C/T	Y	GGGCAGTGAAGATGYGGGCAACCTCCCTG	2	T	T	T:5008:0.4491	single	0.494815	0.050654	0.550919,0.449081,	by-cluster,by-frequency,by-2hit-2allele,by-hapmap,by-1000genomes	1
rs77389080	snp146	chr21	39511743	39511744	SH3BGR	intron,missense	+	A/G	R	AGAAACTGCAGAAGRAGAAGAGCCTGGAG	2	G	G	A:5008:0.4067	single	0.482609	0.091615	0.406749,0.593251,	by-cluster,by-frequency,by-1000genomes	1
rs1524931	snp146	chr21	39597185	39597186	B3GALT5-AS1	ncRNA	+	A/G	R	ACTCATAGTTCTGGRGAGGCCTCAAGAAA	2	A	A	G:5008:0.3878	single	0.474813	0.109357	0.612220,0.387780,	by-cluster,by-frequency,by-2hit-2allele,by-hapmap,by-1000genomes	1
rs2091883	snp146	chr21	39597692	39597693	B3GALT5-AS1	ncRNA	-	C/T	Y	GTGACTCTCTCCCGYCTCTTCCATTCTCT	2	G	G	A:5008:0.3874	single	0.474634	0.109726	0.612620,0.387380,	by-cluster,by-frequency,by-2hit-2allele,by-hapmap,by-1000genomes	1
rs661650	snp146	chr21	39597693	39597694	B3GALT5-AS1	ncRNA	+	C/T	Y	GAGAATGGAAGAGGYGGGAGAGAGTCACA	2	C	C	T:5008:0.2051	single	0.326035	0.238157	0.794928,0.205072,	by-cluster,by-frequency,by-2hit-2allele,by-hapmap,by-1000genomes	1
rs506382	snp146	chr21	39605898	39605899	B3GALT5-AS1	intron,ncRNA	-	C/T	Y	ATGTAATGATGTCTYGTGCCTGCAATCCT	2	A	A	A:5008:0.3964	single	0.47852	0.101384	0.603634,0.396366,	by-cluster,by-frequency,by-2hit-2allele,by-hapmap,by-1000genomes	1
rs671324	snp146	chr21	39612518	39612519	B3GALT5,B3GALT5-AS1	near-gene-5,ncRNA	+	C/G	S	GTTGTGGTGGTGGTSGGGGGCGGTGTTCT	2	C	C	C:5008:0.4812	single	0.499295	0.018757	0.481230,0.518770,	by-cluster,by-frequency,by-2hit-2allele,by-hapmap,by-1000genomes	1
rs3746887	snp146	chr21	39660812	39660813	B3GALT5	missense	+	C/T	Y	GGGAAAGAGAGGAYGGTGAAGGGAAAGCA	2	T	T	T:5008:0.3466	single	0.452965	0.145963	0.653355,0.346645,	by-cluster,by-frequency,by-2hit-2allele,by-hapmap,by-1000genomes	1
rs734413	snp146	chr21	39660876	39660877	B3GALT5	coding-synon	+	A/G	R	GTGCAGCGGAAACRAAAGAGGTGGACCAG	2	G	G	G:5008:0.3706	single	0.466515	0.124985	0.629393,0.370607,	by-cluster,by-frequency,by-submitter,by-2hit-2allele,by-hapmap,by-1000genomes	1
rs909182	snp146	chr21	39661888	39661889	B3GALT5	untranslated-3	+	A/G	R	CTGTCAGAATCTGRTGGGCAGCCCCTGAC	2	G	G	A:5008:0.3297	single	0.441977	0.16014	0.329673,0.670327,	by-cluster,by-frequency,by-2hit-2allele,by-hapmap,by-1000genomes	1
rs2837109	snp146	chr21	39662287	39662288	B3GALT5	untranslated-3	+	A/G	R	CTGACCTGCCTAGCRAGCAGGACATCCCT	2	G	G	A:5008:0.2776	single	0.401037	0.199218	0.277556,0.722444,	by-cluster,by-frequency,by-submitter,by-2hit-2allele,by-hapmap,by-1000genomes	1
rs467109	snp146	chr21	39725983	39725984	IGSF5	untranslated-5	+	A/G	R	ACCTGCGGGTCCCARTGGAGGCGAAGTCA	2	A	A	G:5008:0.3173	single	0.433236	0.170072	0.682708,0.317292,	by-cluster,by-frequency,by-submitter,by-hapmap,by-1000genomes	1
rs4818074	snp144	chr21	39726874	39726875	IGSF5	untranslated-5	+	A/G	R	TGTGCCATGAATGCRTGACTGTGGGATCC	2	A	A	G:5008:0.2720	single	0.396	0.202938	0.728035,0.271965,	by-cluster,by-frequency,by-2hit-2allele,by-hapmap,by-1000genomes	1
rs7283589	snp146	chr21	39727796	39727797	IGSF5	missense	+	C/T	Y	GGTGCTCTGCCTCAYGCCCTCTCAGCCTA	2	T	T	C:5008:0.3860	single	0.474	0.111014	0.385982,0.614018,	by-cluster,by-frequency,by-2hit-2allele,by-hapmap,by-1000genomes	1
rs403527	snp146	chr21	39745440	39745441	IGSF5	intron,untranslated-5	+	A/G	R	GGGATCAGAGGAARTAGATTCAGAGGTAA	2	G	G	G:5008:0.3195	single	0.434831	0.168337	0.680511,0.319489,	by-cluster,by-frequency,by-1000genomes	1
rs12626544	snp146	chr21	39765571	39765572	IGSF5	coding-synon	+	A/G	R	ATAGAAGGCCCCCARAATGCAAGAGTCCT	2	A	A	G:5008:0.3960	single	0.478354	0.101757	0.604034,0.395966,	by-cluster,by-frequency,by-2hit-2allele,by-hapmap,by-1000genomes	1
rs2205204	snp146	chr21	39765579	39765580	IGSF5	missense	+	C/G	S	CCCCCAAAATGCAASAGTCCTGAAGGGCT	2	G	G	G:5008:0.3405	single	0.449091	0.151204	0.659545,0.340455,	by-cluster,by-frequency,by-submitter,by-2hit-2allele,by-hapmap,by-1000genomes	1
rs2837225	snp146	chr21	39793534	39793535	IGSF5	missense	+	A/C	M	TCTTCTGTTGCAGAMACCGCTTCTCTCCC	2	C	C	A:5008:0.4505	single	0.495095	0.049277	0.450479,0.549521,	by-cluster,by-frequency,by-submitter,by-2hit-2allele,by-hapmap,by-1000genomes	1
rs2837229	snp146	chr21	39801786	39801787	IGSF5	untranslated-3	+	C/T	Y	TTATCAGTGAAATAYGAGTATAAAAATTA	2	C	C	T:5008:0.3137	single	0.430583	0.172886	0.686302,0.313698,	by-cluster,by-frequency,by-submitter,by-hapmap,by-1000genomes	1
rs2837371	snp146	chr21	40011215	40011216	DSCAM	untranslated-3	+	A/C	M	AAACCATGGATGCAMACCTCACATTCCTG	2	C	C	A:5008:0.2514	single	0.376394	0.215696	0.251398,0.748602,	by-cluster,by-frequency,by-submitter,by-2hit-2allele,by-hapmap,by-1000genomes	1
rs4818107	snp146	chr21	40011484	40011485	DSCAM	untranslated-3	+	C/T	Y	GGAGACTGAGCAGCYGTGGATATTTGATC	2	T	T	T:5008:0.2264	single	0.350327	0.228986	0.773562,0.226438,	by-cluster,by-frequency,by-2hit-2allele,by-hapmap,by-1000genomes	1
rs2837372	snp146	chr21	40011540	40011541	DSCAM	untranslated-3	+	G/T	K	GACACAAAGACCTGKTTATCTTTCCATTT	2	T	T	G:5008:0.4383	single	0.492386	0.06123	0.438299,0.561701,	by-cluster,by-frequency,by-submitter,by-2hit-2allele,by-hapmap,by-1000genomes	1
rs4818108	snp146	chr21	40011855	40011856	DSCAM	untranslated-3	+	C/T	Y	CATGGAGGGTAAGAYGCACGATCTTGCCC	2	T	T	T:5008:0.4417	single	0.493201	0.057909	0.558307,0.441693,	by-cluster,by-frequency,by-2hit-2allele,by-hapmap,by-1000genomes	1
rs2837373	snp146	chr21	40011911	40011912	DSCAM	untranslated-3	+	A/C	M	CAGACTCCAGAGCAMGGGTCTGGCAAATG	2	C	C	C:4747:0.4203	single	0.487285	0.078714	0.579735,0.420265,	by-cluster,by-frequency,by-submitter,by-2hit-2allele,by-hapmap,by-1000genomes	1
rs2017995	snp146	chr21	40383303	40383304	DSCAM-AS1,DSCAM	intron,ncRNA	+	A/C	M	TACTGCACTCCAGCMTGGGTGACACAGCA	2	C	C	A:5008:0.4517	single	0.49533	0.048096	0.451677,0.548323,	by-cluster,by-frequency,by-2hit-2allele,by-1000genomes	1
rs2837597	snp146	chr21	40383571	40383572	DSCAM-AS1,DSCAM	intron,ncRNA	+	C/G	S	TAGAATTCTCAGCASGTTTTTGCAGAAGT	2	C	C	G:5008:0.4595	single	0.496714	0.040402	0.540535,0.459465,	by-cluster,by-frequency,by-submitter,by-hapmap,by-1000genomes	1
rs2837599	snp146	chr21	40385268	40385269	DSCAM-AS1,DSCAM	intron,ncRNA	+	C/T	Y	ATAAAGAAATCTAGYTCATTCTTTTTAAT	2	C	C	C:5008:0.2606	single	0.385359	0.210185	0.260583,0.739417,	by-cluster,by-frequency,by-2hit-2allele,by-1000genomes	1
rs2837753	snp146	chr21	40618822	40618823	DSCAM-IT1,DSCAM	intron,ncRNA	+	A/G	R	TTCCTCCTTCTTATRGCAATCACAGGGCA	2	A	A	G:5008:0.3265	single	0.43978	0.162738	0.673522,0.326478,	by-cluster,by-frequency,by-submitter,by-hapmap,by-1000genomes	1
rs9975082	snp144	chr21	40847001	40847002	DSCAM	near-gene-5,ncRNA,untranslated-5	+	C/T	Y	CTCATCCCGGGCACYCGGCGCCCAGAATG	2	T	T	T:5008:0.4609	single	0.496937	0.039017	0.539137,0.460863,	by-cluster,by-frequency,by-1000genomes	1
rs12626679	snp146	chr21	41141719	41141720	LINC00323	ncRNA	+	C/T	Y	GTAATCTCTCTCTGYCTCTCTCTCTTTCT	2	T	T	C:5008:0.3696	single	0.465996	0.12588	0.369609,0.630391,	by-cluster,by-frequency,by-2hit-2allele,by-hapmap,by-1000genomes	1
rs9977860	snp146	chr21	41142582	41142583	LINC00323	ncRNA	+	A/G	R	GGCCACACGGCTGGRAGATGTCAGAGCCA	2	G	G	A:5008:0.3069	single	0.425432	0.178112	0.306909,0.693091,	by-cluster,by-frequency,by-hapmap,by-1000genomes	1
rs914172	snp146	chr21	41142740	41142741	LINC00323	ncRNA	+	C/G	S	ACCCTCCTCCTGAASAGGAGTTGGAAGAT	3	C	C	G:5008:0.4379	single	0.501139	0.072412	0.007987,0.554113,0.437899,	by-cluster,by-frequency,by-2hit-2allele,by-hapmap,by-1000genomes	1
rs2251871	snp146	chr21	41152914	41152915	-	ncRNA	+	C/G	S	ACTTCAAGTGCCTCSTGCCAAGTAGAAAA	2	C	C	G:5008:0.3163	single	0.432504	0.170857	0.683706,0.316294,	by-cluster,by-frequency,by-submitter,by-hapmap,by-1000genomes	1
rs4818219	snp146	chr21	41175966	41175967	PLAC4,BACE2	intron,untranslated-3	+	A/G	R	GGCTTGCGCAGTGRTTGGAGAGCTAGGTG	2	A	A	G:5008:0.2680	single	0.392325	0.205532	0.732029,0.267971,	by-cluster,by-frequency,by-2hit-2allele,by-hapmap,by-1000genomes	1
rs59066201	snp146	chr21	41176296	41176297	PLAC4,BACE2	intron,untranslated-3	+	A/C	M	GCTGCCAGCTCACMGGTCACACTTGGAGT	2	A	A	C:5008:0.2758	single	0.399432	0.200425	0.724241,0.275759,	by-cluster,by-frequency,by-1000genomes	1
rs75611608	snp146	chr21	41176792	41176793	PLAC4,BACE2	intron,untranslated-3	+	A/C	M	TTCCAGTCTATCAMAGGGCCACAAGGTGT	2	C	C	A:5008:0.0080	single	0.015847	0.087592	0.007987,0.992013,	by-cluster,by-frequency,by-1000genomes	1			SNP with MAF <0.05, used as reference control for monoallelic expression
rs9977003	snp146	chr21	41176793	41176794	PLAC4,BACE2	intron,untranslated-3	+	A/G	R	TCCAGTCTATCACRGGGCCACAAGGTGTA	2	A	A	A:5008:0.2768	single	0.400325	0.199756	0.276757,0.723243,	by-cluster,by-frequency,by-hapmap,by-1000genomes	1
rs7844	snp146	chr21	41176901	41176902	PLAC4,BACE2	intron,untranslated-3	-	C/G	S	GTAGAAGAATGGASTATCTGTCCAAACTA	2	G	G	G:5008:0.3429	single	0.450609	0.149185	0.342851,0.657149,	by-cluster,by-frequency,by-2hit-2allele,by-hapmap,by-1000genomes	1
rs57618285	snp146	chr21	41178465	41178466	PLAC4,BACE2	intron,untranslated-3	+	A/G	R	GGCTGGGTGTGGCRGCTCCATGCCTATTA	2	G	G	A:5008:0.0986	single	0.177824	0.239355	0.098642,0.901358,	by-cluster,by-frequency,by-1000genomes	1
rs9305729	snp146	chr21	41178474	41178475	PLAC4,BACE2	intron,untranslated-3	+	C/G	S	TGGCGGCTCCATGSCTATTATCCCAGCAC	2	C	C	C:5008:0.4473	single	0.494442	0.052422	0.447284,0.552716,	by-cluster,by-frequency,by-2hit-2allele,by-hapmap,by-1000genomes	1
rs77271505	snp146	chr21	41179202	41179203	PLAC4,BACE2	intron,missense	+	G/T	K	TGAGGGTGTCCAGGKTGAGTGAGGGTGTC	2	T	T	G:5008:0.2177	single	0.340559	0.233022	0.217652,0.782348,	by-cluster,by-frequency,by-1000genomes	1
rs16998089	snp146	chr21	41179698	41179699	PLAC4,BACE2	intron,untranslated-5	+	A/G	R	AATGTGAAAACATTRTGCTTCCCTGCTTA	2	G	G	A:5008:0.2127	single	0.334871	0.235153	0.212660,0.787340,	by-cluster,by-frequency,by-1000genomes	1
rs8130833	snp146	chr21	41184957	41184958	PLAC4,BACE2	intron,untranslated-5	+	A/G	R	CAGATATATTCGTCRTCTAACTTGTATTT	2	A	A	G:5008:0.3532	single	0.45692	0.1403	0.646765,0.353235,	by-cluster,by-frequency,by-2hit-2allele,by-hapmap,by-1000genomes	1
rs1046210	snp146	chr21	41250858	41250859	BACE2	coding-synon,intron	+	C/T	Y	CATCTACCTGAGAGAYGAGAACTCCAGCA	2	C	C	T:5008:0.4189	single	0.486855	0.079998	0.581070,0.418930,	by-cluster,by-frequency,by-hapmap,by-1000genomes	1
rs12149	snp146	chr21	41275893	41275894	BACE2	untranslated-3	+	C/T	Y	GGCTCTATGGGGTTYGTTATGCCAAAGTG	2	C	C	T:5008:0.4469	single	0.494358	0.052814	0.553115,0.446885,	by-cluster,by-frequency,by-2hit-2allele,by-hapmap,by-1000genomes	1
rs2838002	snp146	chr21	41276839	41276840	BACE2	untranslated-3	+	C/T	Y	CAGCTTAAATTGTTYAGCAGTTGACCTCT	2	C	C	C:5008:0.2228	single	0.346369	0.23068	0.222843,0.777157,	by-cluster,by-frequency,by-submitter,by-2hit-2allele,by-hapmap,by-1000genomes	1
rs12482242	snp146	chr21	41276893	41276894	BACE2	untranslated-3	+	G/T	K	ATCTTTGGTAACAGKTGTGCAGTGGTAGC	2	T	T	G:5008:0.4647	single	0.497502	0.035255	0.464657,0.535343,	by-cluster,by-frequency,by-2hit-2allele,by-hapmap,by-1000genomes	1
rs2838003	snp146	chr21	41277429	41277430	BACE2	untranslated-3	+	C/T	Y	CCCGTTGTCACATCYGCTCTCAGCTTGTT	2	C	C	C:5008:0.2230	single	0.34659	0.230587	0.223043,0.776957,	by-cluster,by-frequency,by-submitter,by-2hit-2allele,by-hapmap,by-1000genomes	1
rs2838004	snp146	chr21	41278726	41278727	BACE2	untranslated-3	+	A/G	R	AGAGGGATTTAATTRTTTAATACGCCGGG	2	A	A	G:5008:0.4517	single	0.49533	0.048096	0.548323,0.451677,	by-cluster,by-frequency,by-submitter,by-hapmap,by-1000genomes	1
rs73224110	snp146	chr21	41278738	41278739	BACE2	untranslated-3	+	A/G	R	TATTTAATACGCCRGGTGCAAACTTGTTA	2	G	G	A:5008:0.0415	single	0.079617	0.182947	0.041533,0.958466,	by-cluster,by-frequency,by-1000genomes	1			SNP with MAF <0.05, used as reference control for monoallelic expression
rs11701157	snp144	chr21	41279552	41279553	BACE2	untranslated-3	+	A/C	M	GTGAGCCAAGATTGMGCCACTGCACTCCA	2	C	C	A:5008:0.1038	single	0.186105	0.241697	0.103834,0.896166,	by-cluster,by-frequency,by-hapmap,by-1000genomes	1
rs1810868	snp144	chr21	41279553	41279554	BACE2	untranslated-3	+	A/G	R	TGAGCCAAGATTGCRCCACTGCACTCCAG	2	G	G	A:5008:0.4451	single	0.493969	0.05458	0.445088,0.554912,	by-cluster,by-frequency,by-2hit-2allele,by-1000genomes	1			Although this SNP is unique, multiple non-variant matches for either A- or G-containing substrings exist genome-wide in Short Interspersed Nuclear Elements (SINE), which include ALUs repeats. For that reason, we included this SNP as a reference control for apparent biallelic expression ratios.
rs111511447	snp146	chr21	41279567	41279568	BACE2	untranslated-3	+	A/G	R	GCCACTGCACTCCARCCTGGGCAACAGAG	2	G	G	A:5008:0.0533	single	0.100944	0.200705	0.053315,0.946685,	by-cluster,by-frequency,by-1000genomes	1
rs2012050	snp146	chr21	41279634	41279635	BACE2	untranslated-3	+	C/T	Y	CATTCCAGCCATCCYTAGATTTCTTTTCC	2	T	T	T:5008:0.3986	single	0.479421	0.099328	0.601438,0.398562,	by-cluster,by-frequency,by-2hit-2allele,by-hapmap,by-1000genomes	1
rs1964926	snp146	chr21	41281193	41281194	BACE2	untranslated-3	+	A/G	R	TAAGACCAACCAGATRAAGTCCAAACTGT	2	A	A	A:5008:0.3349	single	0.44546	0.155869	0.334864,0.665136,	by-cluster,by-frequency,by-2hit-2allele,by-hapmap,by-1000genomes	1
rs1964927	snp146	chr21	41281309	41281310	BACE2	untranslated-3	+	A/G	R	ATATAGACTTCAGTARGTTGGGCACAGCT	2	A	A	A:5008:0.3391	single	0.448195	0.152377	0.339058,0.660942,	by-cluster,by-frequency,by-submitter,by-2hit-2allele,by-hapmap,by-1000genomes	1
rs73224118	snp146	chr21	41281318	41281319	BACE2	untranslated-3	+	C/T	Y	CAGTAAGTTGGGCAYAGCTGTCACTTTCG	2	C	C	T:5008:0.0813	single	0.14933	0.228835	0.918730,0.081270,	by-cluster,by-frequency,by-1000genomes	1
rs1041448	snp146	chr21	41281361	41281362	BACE2	untranslated-3	+	A/G	R	GGCTAGAAACCTTGRGTGTCCTTGGCAAC	2	G	G	G:5008:0.3391	single	0.448195	0.152377	0.660942,0.339058,	by-cluster,by-frequency,by-2hit-2allele,by-hapmap,by-1000genomes	1
rs7280091	snp146	chr21	41281506	41281507	BACE2	untranslated-3	+	A/T	W	CAAAGGTCAGGACWTATGTTTTTCTGTTG	2	A	A	A:5008:0.3391	single	0.448195	0.152377	0.339058,0.660942,	by-cluster,by-frequency,by-2hit-2allele,by-hapmap,by-1000genomes	1
rs2838005	snp146	chr21	41281540	41281541	BACE2	untranslated-3	+	C/T	Y	TATATGTGGAGGTYATTGCAAGTTCCCTG	2	C	C	C:5008:0.3401	single	0.448836	0.15154	0.340056,0.659944,	by-cluster,by-frequency,by-submitter,by-2hit-2allele,by-hapmap,by-1000genomes	1
rs79411767	snp146	chr21	41281551	41281552	BACE2	untranslated-3	+	C/T	Y	GTCATTGCAAGTTYCCTGATATGAGTATG	2	C	C	T:5008:0.0341	single	0.065959	0.169201	0.965855,0.034145,	by-cluster,by-frequency,by-1000genomes	1			SNP with MAF <0.05, used as reference control for monoallelic expression
rs2838006	snp146	chr21	41281639	41281640	BACE2	untranslated-3	+	C/T	Y	AAGATTAGTGTTCCYGAATGAAATGTTAA	2	T	T	T:5008:0.3365	single	0.44651	0.154543	0.663538,0.336462,	by-cluster,by-frequency,by-submitter,by-2hit-2allele,by-hapmap,by-1000genomes	1
rs757368	snp146	chr21	41357663	41357664	LOC105372807,FAM3B	near-gene-3,ncRNA,untranslated-3	+	C/G	S	CTTGTTCAACTCAASTTGAGCTCTTGAAC	2	C	C	G:5008:0.2264	single	0.350327	0.228986	0.773562,0.226438,	by-cluster,by-frequency,by-2hit-2allele,by-hapmap,by-1000genomes	1
rs398206	snp146	chr21	41370108	41370109	MX2	intron,untranslated-5	+	A/C	M	GGTCGTCCGTCCCAMCATGGCGGGTGGGT	2	C	C	C:5008:0.4870	single	0.499663	0.012975	0.512979,0.487021,	by-cluster,by-frequency,by-2hit-2allele,by-hapmap,by-1000genomes	1
rs398800	snp146	chr21	41370284	41370285	MX2	intron,untranslated-5	+	A/C	M	GTGAAAGCTGTGAMGAGCAGAGGAAATGG	2	C	C	C:5008:0.3440	single	0.451359	0.148171	0.655950,0.344050,	by-cluster,by-frequency,by-2hit-2allele,by-hapmap,by-1000genomes	1
rs28425	snp146	chr21	41372957	41372958	MX2	intron,near-gene-5,untranslated-5	+	C/T	Y	GCTCCTACTGTATGYCAGGTACTTTGGGC	2	C	C	T:5008:0.2666	single	0.391024	0.206427	0.733427,0.266573,	by-cluster,by-frequency,by-2hit-2allele,by-1000genomes	1
