# Supplementary material for: Trisomy 21 Alters DNA Methylation in Parent-of-Origin-Dependent and -Independent Manners
Source: PLoS One. 2016 Apr 21;11(4):e0154108. doi: 10.1371/journal.pone.0154108 (PMC4839675; doi:10.1371/journal.pone.0154108)
Supplement: S5 Table — The list is a manually curated compilation of tables downloaded from the NCBI Sequence Read Archive (SRA). (XLSX) [file pone.0154108.s006.xlsx]

## Sheet: S5_Table
secondary_study_accession	sample_accession_list	experiment_accession	run_accession	instrument_platform	instrument_model	library_layout	read_count	first_public	study_title	experiment_title	run_alias	tissue	hematopoietic	gender	population	uniquely mapping reads (%)	cancer	cell_line	common_cell_line	eqtl_ase_mapping
SRP003276	SRS107385	SRX025578	SRR063981	ILLUMINA	Illumina Genome Analyzer II	SINGLE	9940010	2010-10-18	A comparison of RNA-Seq and high-density exon array for detecting differential gene expression between closely related species	Illumina Genome Analyzer II paired end sequencing; cerebellum-Human-GAII	cerebellum-Human-GAII	Brain				85.76				0
SRP010961	SRS293719	SRX120257	SRR408754	ILLUMINA	Illumina Genome Analyzer	SINGLE	14793043	2012-02-28	Alternative Splicing Networks Regulated by Signaling in Human T Cells	Illumina Genome Analyzer paired end sequencing; GSM876945: JSL1 stimulation with PMA; Homo sapiens; RNA-Seq	GSM876945: JSL1 stimulation with PMA; Homo sapiens; RNA-Seq					85.2				0
SRP010961	SRS293718	SRX120256	SRR408753	ILLUMINA	Illumina Genome Analyzer	SINGLE	15875745	2012-02-28	Alternative Splicing Networks Regulated by Signaling in Human T Cells	Illumina Genome Analyzer paired end sequencing; GSM876944: JSL1 resting; Homo sapiens; RNA-Seq	GSM876944: JSL1 resting; Homo sapiens; RNA-Seq					84.83				0
SRP009105	SRS371333	SRX198032	SRR597814	ILLUMINA	Illumina Genome Analyzer IIx	SINGLE	27284693	2012-12-03	Bromodomain-Containing-Protein 4 (BRD4) Regulates RNA Polymerase II Serine 2 Phosphorylation in Human CD4+ T Cells	Illumina Genome Analyzer IIx paired end sequencing; GSM1022942: mRNA_JQ1treated_Tcell_RNAseq; Homo sapiens; RNA-Seq	GSM1022942: mRNA_JQ1treated_Tcell_RNAseq; Homo sapiens; RNA-Seq	Hematopoietic cells	T-lymphocytes			98.17				0
SRP011085	SRS295774	SRX124666	SRR424573	ILLUMINA	Illumina HiSeq 2000	PAIRED	73626431	2012-03-10	Characterization of transcriptome dynamics in response to contact with host cells	Illumina HiSeq 2000 paired end sequencing						90.99				1
SRP011085	SRS295761	SRX124613	SRR424332	ILLUMINA	Illumina HiSeq 2000	PAIRED	157125017	2012-03-10	Characterization of transcriptome dynamics in response to contact with host cells	Illumina HiSeq 2000 paired end sequencing						91.09				0
SRP011085	SRS295704	SRX124506	SRR423958	ILLUMINA	Illumina HiSeq 2000	PAIRED	168191117	2012-03-09	Characterization of transcriptome dynamics in response to contact with host cells	Illumina HiSeq 2000 paired end sequencing						91.57				0
SRP011085	SRS295604	SRX123786	SRR420194	ILLUMINA	Illumina HiSeq 2000	PAIRED	170808158	2012-03-09	Characterization of transcriptome dynamics in response to contact with host cells	Illumina HiSeq 2000 paired end sequencing						93.83				0
SRP011085	SRS295597	SRX123780	SRR420188	ILLUMINA	Illumina HiSeq 2000	PAIRED	180766468	2012-03-02	Characterization of transcriptome dynamics in response to contact with host cells	Illumina HiSeq 2000 paired end sequencing						90.92				0
SRP011085	SRS295582	SRX123584	SRR419540	ILLUMINA	Illumina HiSeq 2000	PAIRED	187168112	2012-03-09	Characterization of transcriptome dynamics in response to contact with host cells	Illumina HiSeq 2000 paired end sequencing						91.63				0
SRP011085	SRS295578	SRX123452	SRR419390	ILLUMINA	Illumina HiSeq 2000	PAIRED	171084203	2012-03-02	Characterization of transcriptome dynamics in response to contact with host cells	Illumina HiSeq 2000 paired end sequencing						81.2				0
SRP011085	SRS295555	SRX123447	SRR419385	ILLUMINA	Illumina HiSeq 2000	PAIRED	64902246	2012-03-02	Characterization of transcriptome dynamics in response to contact with host cells	Illumina HiSeq 2000 paired end sequencing						90.24				0
SRP011895	SRS402529	SRX251955	SRR786442	ILLUMINA	Illumina HiSeq 2000	SINGLE	41835749	2013-03-27	Comparison of stem-cell derived retinal pigment epithelia (RPE) with human fetal retina pigment epithelium	Illumina HiSeq 2000 paired end sequencing; GSM1099816: H9RPE.ksr.060311; Homo sapiens; RNA-Seq	GSM1099816: H9RPE.ksr.060311; Homo sapiens; RNA-Seq					80.11				0
SRP011895	SRS402526	SRX251952	SRR786439	ILLUMINA	Illumina HiSeq 2000	SINGLE	49980410	2013-03-27	Comparison of stem-cell derived retinal pigment epithelia (RPE) with human fetal retina pigment epithelium	Illumina HiSeq 2000 paired end sequencing; GSM1099813: hfRPESeq072611; Homo sapiens; RNA-Seq	GSM1099813: hfRPESeq072611; Homo sapiens; RNA-Seq					80.82				0
SRP011895	SRS302243	SRX130853	SRR447144	ILLUMINA	Illumina Genome Analyzer II	SINGLE	26415703	2013-03-27	Comparison of stem-cell derived retinal pigment epithelia (RPE) with human fetal retina pigment epithelium	Illumina Genome Analyzer II paired end sequencing; GSM898973: H9RPE.sfm.060311; Homo sapiens; RNA-Seq	GSM898973: H9RPE.sfm.060311; Homo sapiens; RNA-Seq					81.44		1	H9	0
SRP011895	SRS302242	SRX130852	SRR447143	ILLUMINA	Illumina Genome Analyzer II	SINGLE	24809921	2013-03-27	Comparison of stem-cell derived retinal pigment epithelia (RPE) with human fetal retina pigment epithelium	Illumina Genome Analyzer II paired end sequencing; GSM898972: H9RPE.sfm.042011; Homo sapiens; RNA-Seq	GSM898972: H9RPE.sfm.042011; Homo sapiens; RNA-Seq					82.84		1	H9	1
SRP011895	SRS302241	SRX130851	SRR447142	ILLUMINA	Illumina HiSeq 2000	SINGLE	103101506	2013-03-27	Comparison of stem-cell derived retinal pigment epithelia (RPE) with human fetal retina pigment epithelium	Illumina HiSeq 2000 paired end sequencing; GSM898971: H9RPE.sfm.041511; Homo sapiens; RNA-Seq	GSM898971: H9RPE.sfm.041511; Homo sapiens; RNA-Seq					84.5		1	H9	0
SRP011895	SRS302240	SRX130850	SRR447141	ILLUMINA	Illumina Genome Analyzer II	SINGLE	10653078	2013-03-27	Comparison of stem-cell derived retinal pigment epithelia (RPE) with human fetal retina pigment epithelium	Illumina Genome Analyzer II paired end sequencing; GSM898970: H1RPE.sfm.051311; Homo sapiens; RNA-Seq	GSM898970: H1RPE.sfm.051311; Homo sapiens; RNA-Seq					80.62				0
SRP011895	SRS302239	SRX130849	SRR447140	ILLUMINA	Illumina Genome Analyzer II	SINGLE	24376847	2013-03-27	Comparison of stem-cell derived retinal pigment epithelia (RPE) with human fetal retina pigment epithelium	Illumina Genome Analyzer II paired end sequencing; GSM898969: H1RPE.sfm.042011; Homo sapiens; RNA-Seq	GSM898969: H1RPE.sfm.042011; Homo sapiens; RNA-Seq					82.37		1		0
SRP011895	SRS302238	SRX130848	SRR447139	ILLUMINA	Illumina Genome Analyzer II	SINGLE	28388572	2013-03-27	Comparison of stem-cell derived retinal pigment epithelia (RPE) with human fetal retina pigment epithelium	Illumina Genome Analyzer II paired end sequencing; GSM898968: H1RPE.sfm.022311; Homo sapiens; RNA-Seq	GSM898968: H1RPE.sfm.022311; Homo sapiens; RNA-Seq					81.88		1		1
SRP011895	SRS302236	SRX130846	SRR447137	ILLUMINA	Illumina Genome Analyzer II	SINGLE	19216899	2013-03-27	Comparison of stem-cell derived retinal pigment epithelia (RPE) with human fetal retina pigment epithelium	Illumina Genome Analyzer II paired end sequencing; GSM898966: hfRPESeq090910; Homo sapiens; RNA-Seq	GSM898966: hfRPESeq090910; Homo sapiens; RNA-Seq					82.49				0
SRP007605	SRS254691	SRX087132	SRR324688	ILLUMINA	Illumina HiSeq 2000	PAIRED	105329452	2012-02-11	Comprehensive analysis of RNA-Seq data reveals extensive RNA editing in a human transcriptome	Illumina HiSeq 2000 paired end sequencing; HUMwktTBRBAPE	HUMwktTBRBAPE	Hematopoietic cells	Lymphoblasts	Male	Han Chinese	82.38		1		0
SRP007605	SRS254691	SRX087131	SRR324687	ILLUMINA	Illumina HiSeq 2000	PAIRED	76468296	2012-02-11	Comprehensive analysis of RNA-Seq data reveals extensive RNA editing in a human transcriptome	Illumina HiSeq 2000 paired end sequencing; HUMwktTBRAAPE	HUMwktTBRAAPE	Hematopoietic cells	Lymphoblasts	Male	Han Chinese	84.28		1		0
SRP007605	SRS254654	SRX087129	SRR324685	ILLUMINA	Illumina HiSeq 2000	PAIRED	13786194	2012-02-11	Comprehensive analysis of RNA-Seq data reveals extensive RNA editing in a human transcriptome	Illumina HiSeq 2000 paired end sequencing; HUMpsfTDRACPEI	HUMpsfTDRACPEI	Hematopoietic cells	Lymphoblasts	Male	Han Chinese	90.87		1		0
SRP007605	SRS254654	SRX087128	SRR324684	ILLUMINA	Illumina HiSeq 2000	PAIRED	17932981	2012-02-11	Comprehensive analysis of RNA-Seq data reveals extensive RNA editing in a human transcriptome	Illumina HiSeq 2000 paired end sequencing; HUMpsfTDRAAPEI	HUMpsfTDRAAPEI	Hematopoietic cells	Lymphoblasts	Male	Han Chinese	91.04		1		0
SRP007605	SRS254654	SRX087127	SRR324683	ILLUMINA	Illumina HiSeq 2000	PAIRED	22006296	2012-02-11	Comprehensive analysis of RNA-Seq data reveals extensive RNA editing in a human transcriptome	Illumina HiSeq 2000 paired end sequencing; HUMpsfTCRBCPE	HUMpsfTCRBCPE	Hematopoietic cells	Lymphoblasts	Male	Han Chinese	92.79		1		0
SRP007605	SRS254654	SRX087126	SRR324682	ILLUMINA	Illumina HiSeq 2000	PAIRED	20682027	2012-02-11	Comprehensive analysis of RNA-Seq data reveals extensive RNA editing in a human transcriptome	Illumina HiSeq 2000 paired end sequencing; HUMpsfTCRBBPE	HUMpsfTCRBBPE	Hematopoietic cells	Lymphoblasts	Male	Han Chinese	94.27		1		1
SRP007605	SRS254654	SRX087125	SRR324681	ILLUMINA	Illumina HiSeq 2000	PAIRED	25503829	2012-02-11	Comprehensive analysis of RNA-Seq data reveals extensive RNA editing in a human transcriptome	Illumina HiSeq 2000 paired end sequencing; HUMpsfTCRACPE	HUMpsfTCRACPE	Hematopoietic cells	Lymphoblasts	Male	Han Chinese	89.83		1		0
SRP007605	SRS254654	SRX087124	SRR324680	ILLUMINA	Illumina HiSeq 2000	PAIRED	25618824	2012-02-11	Comprehensive analysis of RNA-Seq data reveals extensive RNA editing in a human transcriptome	Illumina HiSeq 2000 paired end sequencing; HUMpsfTCRAAPE	HUMpsfTCRAAPE	Hematopoietic cells	Lymphoblasts	Male	Han Chinese	91.6		1		0
SRP007605	SRS254654	SRX087123	SRR324679	ILLUMINA	Illumina HiSeq 2000	PAIRED	17775252	2012-02-11	Comprehensive analysis of RNA-Seq data reveals extensive RNA editing in a human transcriptome	Illumina HiSeq 2000 paired end sequencing; HUMpsfTBRAAPE	HUMpsfTBRAAPE	Hematopoietic cells	Lymphoblasts	Male	Han Chinese	87.18		1		0
SRP007605	SRS254654	SRX087121	SRR324678	ILLUMINA	Illumina HiSeq 2000	PAIRED	18498078	2012-02-11	Comprehensive analysis of RNA-Seq data reveals extensive RNA editing in a human transcriptome	Illumina HiSeq 2000 paired end sequencing; HUMpsfTARAAPE	HUMpsfTARAAPE	Hematopoietic cells	Lymphoblasts	Male	Han Chinese	91.85		1		0
ERP004078	ERS359942	ERX329161	ERR356373	ILLUMINA	Illumina HiSeq 2000	PAIRED	24444932	2013-10-17	Coordinated effects of sequence variation on DNA binding, chromatin structure, and transcription.	Illumina HiSeq 2000 paired end sequencing; Coordinated effects of sequence variation on DNA binding, chromatin structure, and transcription.	Coordinated effects of sequence variation on DNA binding, chromatin structure, and transcription.	Hematopoietic cells	Lymphoblasts		YRI	86.21		1		0
ERP004078	ERS359941	ERX329160	ERR356369	ILLUMINA	Illumina HiSeq 2000	PAIRED	16727805	2013-10-17	Coordinated effects of sequence variation on DNA binding, chromatin structure, and transcription.	Illumina HiSeq 2000 paired end sequencing; Coordinated effects of sequence variation on DNA binding, chromatin structure, and transcription.	Coordinated effects of sequence variation on DNA binding, chromatin structure, and transcription.	Hematopoietic cells	Lymphoblasts		CEU	86.99		1		0
ERP004078	ERS359939	ERX329158	ERR356367	ILLUMINA	Illumina HiSeq 2000	PAIRED	20270541	2013-10-17	Coordinated effects of sequence variation on DNA binding, chromatin structure, and transcription.	Illumina HiSeq 2000 paired end sequencing; Coordinated effects of sequence variation on DNA binding, chromatin structure, and transcription.	Coordinated effects of sequence variation on DNA binding, chromatin structure, and transcription.	Hematopoietic cells	Lymphoblasts		CEU	84.32		1		0
ERP004078	ERS359938	ERX329157	ERR356375	ILLUMINA	Illumina HiSeq 2000	PAIRED	17601756	2013-10-17	Coordinated effects of sequence variation on DNA binding, chromatin structure, and transcription.	Illumina HiSeq 2000 paired end sequencing; Coordinated effects of sequence variation on DNA binding, chromatin structure, and transcription.	Coordinated effects of sequence variation on DNA binding, chromatin structure, and transcription.	Hematopoietic cells	Lymphoblasts		CEU	81.61		1		0
ERP004078	ERS359937	ERX329156	ERR356376	ILLUMINA	Illumina HiSeq 2000	PAIRED	20067361	2013-10-17	Coordinated effects of sequence variation on DNA binding, chromatin structure, and transcription.	Illumina HiSeq 2000 paired end sequencing; Coordinated effects of sequence variation on DNA binding, chromatin structure, and transcription.	Coordinated effects of sequence variation on DNA binding, chromatin structure, and transcription.	Hematopoietic cells	Lymphoblasts		CEU	86.26		1		0
ERP004078	ERS359936	ERX329155	ERR356366	ILLUMINA	Illumina HiSeq 2000	PAIRED	13209800	2013-10-17	Coordinated effects of sequence variation on DNA binding, chromatin structure, and transcription.	Illumina HiSeq 2000 paired end sequencing; Coordinated effects of sequence variation on DNA binding, chromatin structure, and transcription.	Coordinated effects of sequence variation on DNA binding, chromatin structure, and transcription.	Hematopoietic cells	Lymphoblasts		CEU	83.99		1		0
ERP004078	ERS359935	ERX329154	ERR356372	ILLUMINA	Illumina HiSeq 2000	PAIRED	18779199	2013-10-17	Coordinated effects of sequence variation on DNA binding, chromatin structure, and transcription.	Illumina HiSeq 2000 paired end sequencing; Coordinated effects of sequence variation on DNA binding, chromatin structure, and transcription.	Coordinated effects of sequence variation on DNA binding, chromatin structure, and transcription.	Hematopoietic cells	Lymphoblasts		CEU	87.15		1		0
ERP004078	ERS359934	ERX329153	ERR356365	ILLUMINA	Illumina HiSeq 2000	PAIRED	17142310	2013-10-17	Coordinated effects of sequence variation on DNA binding, chromatin structure, and transcription.	Illumina HiSeq 2000 paired end sequencing; Coordinated effects of sequence variation on DNA binding, chromatin structure, and transcription.	Coordinated effects of sequence variation on DNA binding, chromatin structure, and transcription.	Hematopoietic cells	Lymphoblasts		CEU	83.51		1		0
ERP004078	ERS359933	ERX329152	ERR356378	ILLUMINA	Illumina HiSeq 2000	PAIRED	14770658	2013-10-17	Coordinated effects of sequence variation on DNA binding, chromatin structure, and transcription.	Illumina HiSeq 2000 paired end sequencing; Coordinated effects of sequence variation on DNA binding, chromatin structure, and transcription.	Coordinated effects of sequence variation on DNA binding, chromatin structure, and transcription.	Hematopoietic cells	Lymphoblasts		CEU	84.66		1		0
ERP004078	ERS359932	ERX329151	ERR356374	ILLUMINA	Illumina HiSeq 2000	PAIRED	21583463	2013-10-17	Coordinated effects of sequence variation on DNA binding, chromatin structure, and transcription.	Illumina HiSeq 2000 paired end sequencing; Coordinated effects of sequence variation on DNA binding, chromatin structure, and transcription.	Coordinated effects of sequence variation on DNA binding, chromatin structure, and transcription.	Hematopoietic cells	Lymphoblasts		YRI	85.93		1		0
ERP004078	ERS359931	ERX329150	ERR356368	ILLUMINA	Illumina HiSeq 2000	PAIRED	14190450	2013-10-17	Coordinated effects of sequence variation on DNA binding, chromatin structure, and transcription.	Illumina HiSeq 2000 paired end sequencing; Coordinated effects of sequence variation on DNA binding, chromatin structure, and transcription.	Coordinated effects of sequence variation on DNA binding, chromatin structure, and transcription.	Hematopoietic cells	Lymphoblasts		CEU	83.99		1		0
ERP004078	ERS359930	ERX329149	ERR356371	ILLUMINA	Illumina HiSeq 2000	PAIRED	15936225	2013-10-17	Coordinated effects of sequence variation on DNA binding, chromatin structure, and transcription.	Illumina HiSeq 2000 paired end sequencing; Coordinated effects of sequence variation on DNA binding, chromatin structure, and transcription.	Coordinated effects of sequence variation on DNA binding, chromatin structure, and transcription.	Hematopoietic cells	Lymphoblasts		CEU	84.73		1		0
ERP004078	ERS359929	ERX329148	ERR356370	ILLUMINA	Illumina HiSeq 2000	PAIRED	18811021	2013-10-17	Coordinated effects of sequence variation on DNA binding, chromatin structure, and transcription.	Illumina HiSeq 2000 paired end sequencing; Coordinated effects of sequence variation on DNA binding, chromatin structure, and transcription.	Coordinated effects of sequence variation on DNA binding, chromatin structure, and transcription.	Hematopoietic cells	Lymphoblasts		YRI	85.77		1		0
SRP007885	SRS258191	SRX092502	SRR332286	ILLUMINA	Illumina Genome Analyzer IIx	PAIRED	28647608	2011-10-10	CTCF promotes RNA pol II pausing and links DNA methylation to alternative splicing [RNA-Seq]	Illumina Genome Analyzer IIx paired end sequencing; GSM782165: BL41_shCTCF	GSM782165: BL41_shCTCF					88.51	1	1		0
SRP007885	SRS258190	SRX092501	SRR332285	ILLUMINA	Illumina Genome Analyzer IIx	PAIRED	23737257	2011-10-10	CTCF promotes RNA pol II pausing and links DNA methylation to alternative splicing [RNA-Seq]	Illumina Genome Analyzer IIx paired end sequencing; GSM782164: BL41_shRFP	GSM782164: BL41_shRFP					89.25	1	1		0
SRP007885	SRS258189	SRX092500	SRR332284	ILLUMINA	Illumina Genome Analyzer IIx	PAIRED	28369149	2011-10-10	CTCF promotes RNA pol II pausing and links DNA methylation to alternative splicing [RNA-Seq]	Illumina Genome Analyzer IIx paired end sequencing; GSM782163: BL41	GSM782163: BL41					89.66	1	1		0
SRP007885	SRS258186	SRX092497	SRR332281	ILLUMINA	Illumina Genome Analyzer IIx	PAIRED	28260608	2011-10-10	CTCF promotes RNA pol II pausing and links DNA methylation to alternative splicing [RNA-Seq]	Illumina Genome Analyzer IIx paired end sequencing; GSM782160: BJAB	GSM782160: BJAB					90.43	1	1		0
DRP000499	DRS001140	DRX001126	DRR001637	ILLUMINA	Illumina Genome Analyzer IIx	PAIRED	60897679	2012-06-08	Deep sequencing with inosine cyanoethylation identifies A-to-I RNA editing sites in human transcriptome.	Illumina Genome Analyzer IIx paired end sequencing; Human ICESeq(-), template 3	Human ICESeq(-), template 3	Brain		Male		80.2				0
DRP000499	DRS001142	DRX001125	DRR001627	ILLUMINA	Illumina Genome Analyzer IIx	PAIRED	13139705	2012-06-08	Deep sequencing with inosine cyanoethylation identifies A-to-I RNA editing sites in human transcriptome.	Illumina Genome Analyzer IIx paired end sequencing; Human ICESeq(++), template 2	Human ICESeq(++), template 2	Brain		Male		86.32				0
DRP000499	DRS001141	DRX001124	DRR001626	ILLUMINA	Illumina Genome Analyzer IIx	PAIRED	8982415	2012-06-08	Deep sequencing with inosine cyanoethylation identifies A-to-I RNA editing sites in human transcriptome.	Illumina Genome Analyzer IIx paired end sequencing; Human ICESeq(+), template 2	Human ICESeq(+), template 2	Brain		Male		85.45				0
DRP000499	DRS001142	DRX001122	DRR001624	ILLUMINA	Illumina Genome Analyzer IIx	PAIRED	14696189	2012-06-08	Deep sequencing with inosine cyanoethylation identifies A-to-I RNA editing sites in human transcriptome.	Illumina Genome Analyzer IIx paired end sequencing; Human ICESeq(++), template 1	Human ICESeq(++), template 1	Brain		Male		82.47				1
DRP000499	DRS001141	DRX001121	DRR001623	ILLUMINA	Illumina Genome Analyzer IIx	PAIRED	9606235	2012-06-08	Deep sequencing with inosine cyanoethylation identifies A-to-I RNA editing sites in human transcriptome.	Illumina Genome Analyzer IIx paired end sequencing; Human ICESeq(+), template 1	Human ICESeq(+), template 1	Brain		Male		84.85				0
DRP000499	DRS001140	DRX001120	DRR001622	ILLUMINA	Illumina Genome Analyzer IIx	PAIRED	14461709	2012-06-08	Deep sequencing with inosine cyanoethylation identifies A-to-I RNA editing sites in human transcriptome.	Illumina Genome Analyzer IIx paired end sequencing; Human ICESeq(-), template 1	Human ICESeq(-), template 1	Brain		Male		81.76				0
SRP010647	SRS290738	SRX118109	SRR403022	ILLUMINA	Illumina Genome Analyzer II	SINGLE	18811491	2013-01-06	Dosage imbalance of NMD genes is associated with intellectual disability	Illumina Genome Analyzer II paired end sequencing; GSM867888: Patient 2; Homo sapiens; RNA-Seq	GSM867888: Patient 2; Homo sapiens; RNA-Seq	Hematopoietic cells	Lymphoblasts			86.01		1		1
SRP032476	SRS500669	SRX375417	SRR1027895	ILLUMINA	Illumina HiSeq 2000	PAIRED	49192240	2013-11-15	ETMR RNA-Seq	Illumina HiSeq 2000 paired end sequencing; PNET3-rna_good	PNET3-rna_good			Female		81.18				1
SRP032476	SRS500667	SRX375415	SRR1028013	ILLUMINA	Illumina HiSeq 2000	PAIRED	40653680	2013-11-15	ETMR RNA-Seq	Illumina HiSeq 2000 paired end sequencing; PNET2-rna_good	PNET2-rna_good			Male		89.22				0
SRP032476	SRS500666	SRX375414	SRR1027894	ILLUMINA	Illumina HiSeq 2000	PAIRED	47682512	2013-11-15	ETMR RNA-Seq	Illumina HiSeq 2000 paired end sequencing; PNET1-rna_good	PNET1-rna_good			Male		92.01				0
SRP032476	SRS500665	SRX375413	SRR1027893	ILLUMINA	Illumina HiSeq 2000	PAIRED	26399346	2013-11-15	ETMR RNA-Seq	Illumina HiSeq 2000 paired end sequencing; ETMR10-rna_good	ETMR10-rna_good			Male		93.53				0
SRP032476	SRS500664	SRX375412	SRR1027902	ILLUMINA	Illumina HiSeq 2000	PAIRED	56869626	2013-11-15	ETMR RNA-Seq	Illumina HiSeq 2000 paired end sequencing; ETMR9-rna_good	ETMR9-rna_good			Female		89.32				0
SRP032476	SRS500661	SRX375409	SRR1027891	ILLUMINA	Illumina HiSeq 2000	PAIRED	52137402	2013-11-15	ETMR RNA-Seq	Illumina HiSeq 2000 paired end sequencing; ETMR8-rna_good	ETMR8-rna_good			Male		89.72				0
SRP032476	SRS500660	SRX375408	SRR1027900	ILLUMINA	Illumina HiSeq 2000	PAIRED	69321963	2013-11-15	ETMR RNA-Seq	Illumina HiSeq 2000 paired end sequencing; ETMR6-rna_good	ETMR6-rna_good			Male		82.99				0
SRP032476	SRS500658	SRX375406	SRR1027898	ILLUMINA	Illumina HiSeq 2000	PAIRED	54281227	2013-11-15	ETMR RNA-Seq	Illumina HiSeq 2000 paired end sequencing; ETMR5-rna_good	ETMR5-rna_good			Female		87.56				0
SRP032476	SRS500656	SRX375404	SRR1027888	ILLUMINA	Illumina HiSeq 2000	PAIRED	58979842	2013-11-15	ETMR RNA-Seq	Illumina HiSeq 2000 paired end sequencing; ETMR4-rna_good	ETMR4-rna_good			Female		81.09				0
SRP032476	SRS500655	SRX375403	SRR1027886	ILLUMINA	Illumina HiSeq 2000	PAIRED	55870867	2013-11-15	ETMR RNA-Seq	Illumina HiSeq 2000 paired end sequencing; ETMR3-R-rna_good	ETMR3-R-rna_good			Male		87.49				0
SRP032476	SRS500629	SRX375377	SRR1027852	ILLUMINA	Illumina HiSeq 2000	PAIRED	60459130	2013-11-15	ETMR RNA-Seq	Illumina HiSeq 2000 paired end sequencing; ETMR3-rna_good	ETMR3-rna_good			Male		87.77				0
SRP032476	SRS499468	SRX374113	SRR1027841	ILLUMINA	Illumina HiSeq 2000	PAIRED	59126329	2013-11-15	ETMR RNA-Seq	Illumina HiSeq 2000 paired end sequencing; ETMR2-R-rna_good	ETMR2-R-rna_good			Female		84.21				0
SRP032476	SRS499241	SRX373886	SRR1027840	ILLUMINA	Illumina HiSeq 2000	PAIRED	57158193	2013-11-15	ETMR RNA-Seq	Illumina HiSeq 2000 paired end sequencing; ETMR2-rna_good	ETMR2-rna_good			Female		81.07				0
SRP032476	SRS499217	SRX373861	SRR1027748	ILLUMINA	Illumina HiSeq 2000	PAIRED	51655044	2013-11-15	ETMR RNA-Seq	Illumina HiSeq 2000 paired end sequencing; ETMR1-rna_good	ETMR1-rna_good			Female		83.13				0
ERP000619	ERS028737	ERX012554	ERR033746	ILLUMINA	Illumina Genome Analyzer II	PAIRED	23726648	2011-07-07	ExpressionPlot: A web-based framework for analysis of RNA-Seq and microarray gene expression data	Illumina Genome Analyzer II paired end sequencing; Fig S7 MT2	Fig S7 MT2					95.58				0
ERP000619	ERS028735	ERX012553	ERR033744	ILLUMINA	Illumina Genome Analyzer II	PAIRED	26436692	2011-07-07	ExpressionPlot: A web-based framework for analysis of RNA-Seq and microarray gene expression data	Illumina Genome Analyzer II paired end sequencing; Fig S7 WT2	Fig S7 WT2					92.49				1
ERP000619	ERS028736	ERX012552	ERR033745	ILLUMINA	Illumina Genome Analyzer II	PAIRED	20299765	2011-07-07	ExpressionPlot: A web-based framework for analysis of RNA-Seq and microarray gene expression data	Illumina Genome Analyzer II paired end sequencing; Fig S7 MT1	Fig S7 MT1					95.76				0
ERP000619	ERS028734	ERX012551	ERR033743	ILLUMINA	Illumina Genome Analyzer II	PAIRED	21051529	2011-07-07	ExpressionPlot: A web-based framework for analysis of RNA-Seq and microarray gene expression data	Illumina Genome Analyzer II paired end sequencing; Fig S7 WT1	Fig S7 WT1					94.02				0
SRP009474	SRS430233	SRX287561	SRR869704	ILLUMINA	Illumina Genome Analyzer IIx	SINGLE	39321231	2013-06-05	Functional Identification of Critical Bmi1 target genes in Neural Progenitor and Malignant Glioma cells	Illumina Genome Analyzer IIx paired end sequencing; GSM1151274: human GBM1 GSCs; Homo sapiens; RNA-Seq	GSM1151274: human GBM1 GSCs; Homo sapiens; RNA-Seq					88.03	1			0
SRP009474	SRS430232	SRX287560	SRR869703	ILLUMINA	Illumina Genome Analyzer IIx	SINGLE	35737155	2013-06-05	Functional Identification of Critical Bmi1 target genes in Neural Progenitor and Malignant Glioma cells	Illumina Genome Analyzer IIx paired end sequencing; GSM1151273: human GBM1 GSCs+BMI1 knockdown+BMP7+Arvanil+doxycycline rep; Homo sapiens; RNA-Seq	GSM1151273: human GBM1 GSCs+BMI1 knockdown+BMP7+Arvanil+doxycycline rep; Homo sapiens; RNA-Seq					89.26	1			0
SRP009474	SRS430231	SRX287559	SRR869702	ILLUMINA	Illumina Genome Analyzer IIx	SINGLE	35321346	2013-06-05	Functional Identification of Critical Bmi1 target genes in Neural Progenitor and Malignant Glioma cells	Illumina Genome Analyzer IIx paired end sequencing; GSM1151272: human GBM1 GSCs+BMI1 knockdown+BMP7+Arvanil+doxycycline; Homo sapiens; RNA-Seq	GSM1151272: human GBM1 GSCs+BMI1 knockdown+BMP7+Arvanil+doxycycline; Homo sapiens; RNA-Seq					89.2	1			0
SRP003021	SRS085646	SRX024347	SRR061729	ILLUMINA	Illumina Genome Analyzer II	SINGLE	11524253	2011-01-27	Genome-wide analysis of RNAs associated with Lin28	Illumina Genome Analyzer II paired end sequencing; GSM569412: Lin28 IP_seq	GSM569412: Lin28 IP_seq					82.76		1	H1	0
SRP003021	SRS085645	SRX024346	SRR061728	ILLUMINA	Illumina Genome Analyzer II	SINGLE	9496883	2011-01-27	Genome-wide analysis of RNAs associated with Lin28	Illumina Genome Analyzer II paired end sequencing; GSM569411: preimmune_seq	GSM569411: preimmune_seq					82.95		1	H1	0
SRP003672	SRS115342	SRX027501	SRR067390	ILLUMINA	Illumina Genome Analyzer II	SINGLE	11573515	2011-01-31	Genome-wide characterization of long nonpolyadenylated RNAs, experiment II	Illumina Genome Analyzer II paired end sequencing; GSM601408: h9_pAplus_3	GSM601408: h9_pAplus_3					80.64		1	H9	0
SRP003672	SRS115341	SRX027500	SRR067389	ILLUMINA	Illumina Genome Analyzer II	SINGLE	17773975	2011-01-31	Genome-wide characterization of long nonpolyadenylated RNAs, experiment II	Illumina Genome Analyzer II paired end sequencing; GSM601407: h9_pAplus_2	GSM601407: h9_pAplus_2					84		1	H9	0
SRP016858	SRS373308	SRX201701	SRR611070	ILLUMINA	Illumina HiSeq 2000	PAIRED	42470422	2013-09-09	GEO accession GSE26227 is currently private and is scheduled to be released on Dec 31, 2013.	Illumina HiSeq 2000 paired end sequencing; Nor3 sample from the brain bank of the University of Kentucky	Nor3 sample from the brain bank of the University of Kentucky	Brain				81.73				0
SRP016858	SRS373308	SRX201700	SRR611069	ILLUMINA	Illumina HiSeq 2000	PAIRED	39001384	2013-09-09	GEO accession GSE26227 is currently private and is scheduled to be released on Dec 31, 2013.	Illumina HiSeq 2000 paired end sequencing; Nor2 sample from the brain bank of the University of Kentucky	Nor2 sample from the brain bank of the University of Kentucky	Brain				84.16				0
SRP016858	SRS373308	SRX201699	SRR611068	ILLUMINA	Illumina HiSeq 2000	PAIRED	40325827	2013-09-09	GEO accession GSE26227 is currently private and is scheduled to be released on Dec 31, 2013.	Illumina HiSeq 2000 paired end sequencing; Nor1 sample from the brain bank of the University of Kentucky	Nor1 sample from the brain bank of the University of Kentucky	Brain				84.79				0
SRP016858	SRS373308	SRX201698	SRR611067	ILLUMINA	Illumina HiSeq 2000	PAIRED	50354500	2013-09-09	GEO accession GSE26227 is currently private and is scheduled to be released on Dec 31, 2013.	Illumina HiSeq 2000 paired end sequencing; AD3 sample from the brain bank of the University of Kentucky	AD3 sample from the brain bank of the University of Kentucky	Brain				80.68				0
SRP016858	SRS373308	SRX201696	SRR611065	ILLUMINA	Illumina HiSeq 2000	PAIRED	44527615	2013-09-09	GEO accession GSE26227 is currently private and is scheduled to be released on Dec 31, 2013.	Illumina HiSeq 2000 paired end sequencing; AD1 sample from the brain bank of the University of Kentucky	AD1 sample from the brain bank of the University of Kentucky	Brain				83.86				0
SRP007351	SRS213243	SRX080166	SRR299028	ILLUMINA	Illumina Genome Analyzer II	SINGLE	58578322	2012-01-02	GSE30222: RNA-seq of brain and various cell lines	Illumina Genome Analyzer II paired end sequencing; GSM749468: Human brain RNA-Seq (II)	GSM749468: Human brain RNA-Seq (II)	Brain				85.88				0
SRP007351	SRS213242	SRX080165	SRR299027	ILLUMINA	Illumina Genome Analyzer II	SINGLE	70105327	2012-01-02	GSE30222: RNA-seq of brain and various cell lines	Illumina Genome Analyzer II paired end sequencing; GSM749467: Cell line RNA-Seq (II)	GSM749467: Cell line RNA-Seq (II)					87.25		1		0
SRP007351	SRS213241	SRX080164	SRR299026	ILLUMINA	Illumina Genome Analyzer II	SINGLE	53238798	2012-01-02	GSE30222: RNA-seq of brain and various cell lines	Illumina Genome Analyzer II paired end sequencing; GSM749466: Human brain RNA-Seq (I)	GSM749466: Human brain RNA-Seq (I)	Brain				82.84				0
SRP007461	SRS358734	SRX179446	SRR545723	ILLUMINA	Illumina HiSeq 2000	PAIRED	146844047	2012-09-03	GSE30567: Long RNA-seq from ENCODE/Cold Spring Harbor Lab	Illumina HiSeq 2000 paired end sequencing; GSM984621: CSHL_RnaSeq_HMEpC_cell_total	GSM984621: CSHL_RnaSeq_HMEpC_cell_total					92.51				0
SRP007461	SRS358733	SRX179445	SRR545721	ILLUMINA	Illumina HiSeq 2000	PAIRED	165813515	2012-09-03	GSE30567: Long RNA-seq from ENCODE/Cold Spring Harbor Lab	Illumina HiSeq 2000 paired end sequencing; GSM984620: CSHL_RnaSeq_HWP_cell_total	GSM984620: CSHL_RnaSeq_HWP_cell_total					89.96				0
SRP007461	SRS358732	SRX179444	SRR545720	ILLUMINA	Illumina HiSeq 2000	PAIRED	206398054	2012-09-03	GSE30567: Long RNA-seq from ENCODE/Cold Spring Harbor Lab	Illumina HiSeq 2000 paired end sequencing; GSM984619: CSHL_RnaSeq_HVMF_cell_total	GSM984619: CSHL_RnaSeq_HVMF_cell_total					91.44				0
SRP007461	SRS358731	SRX179443	SRR545718	ILLUMINA	Illumina HiSeq 2000	PAIRED	177823848	2012-09-03	GSE30567: Long RNA-seq from ENCODE/Cold Spring Harbor Lab	Illumina HiSeq 2000 paired end sequencing; GSM984618: CSHL_RnaSeq_HAoEC_cell_total	GSM984618: CSHL_RnaSeq_HAoEC_cell_total					92.1				0
SRP007461	SRS358730	SRX179442	SRR545715	ILLUMINA	Illumina HiSeq 2000	PAIRED	151448799	2012-09-03	GSE30567: Long RNA-seq from ENCODE/Cold Spring Harbor Lab	Illumina HiSeq 2000 paired end sequencing; GSM984617: CSHL_RnaSeq_NHEM_M2_cell_total	GSM984617: CSHL_RnaSeq_NHEM_M2_cell_total					91.13				0
SRP007461	SRS358729	SRX179441	SRR545714	ILLUMINA	Illumina HiSeq 2000	PAIRED	145680982	2012-09-03	GSE30567: Long RNA-seq from ENCODE/Cold Spring Harbor Lab	Illumina HiSeq 2000 paired end sequencing; GSM984616: CSHL_RnaSeq_NHEM.f_M2_cell_total	GSM984616: CSHL_RnaSeq_NHEM.f_M2_cell_total					90.37				0
SRP007461	SRS358728	SRX179440	SRR545712	ILLUMINA	Illumina HiSeq 2000	PAIRED	220469046	2012-09-03	GSE30567: Long RNA-seq from ENCODE/Cold Spring Harbor Lab	Illumina HiSeq 2000 paired end sequencing; GSM984615: CSHL_RnaSeq_SkMC_cell_total	GSM984615: CSHL_RnaSeq_SkMC_cell_total					85.68				0
SRP007461	SRS358727	SRX179439	SRR545709	ILLUMINA	Illumina HiSeq 2000	PAIRED	190902375	2012-09-03	GSE30567: Long RNA-seq from ENCODE/Cold Spring Harbor Lab	Illumina HiSeq 2000 paired end sequencing; GSM984614: CSHL_RnaSeq_HAoAF_cell_total	GSM984614: CSHL_RnaSeq_HAoAF_cell_total					91.34				0
SRP007461	SRS358726	SRX179438	SRR545707	ILLUMINA	Illumina HiSeq 2000	PAIRED	132793805	2012-09-03	GSE30567: Long RNA-seq from ENCODE/Cold Spring Harbor Lab	Illumina HiSeq 2000 paired end sequencing; GSM984613: CSHL_RnaSeq_HSaVEC_cell_total	GSM984613: CSHL_RnaSeq_HSaVEC_cell_total					91.6				0
SRP007461	SRS358725	SRX179437	SRR545705	ILLUMINA	Illumina HiSeq 2000	PAIRED	182415286	2012-09-03	GSE30567: Long RNA-seq from ENCODE/Cold Spring Harbor Lab	Illumina HiSeq 2000 paired end sequencing; GSM984612: CSHL_RnaSeq_NHDF_cell_total	GSM984612: CSHL_RnaSeq_NHDF_cell_total					91.5				0
SRP007461	SRS358724	SRX179436	SRR545704	ILLUMINA	Illumina HiSeq 2000	PAIRED	179807338	2012-09-03	GSE30567: Long RNA-seq from ENCODE/Cold Spring Harbor Lab	Illumina HiSeq 2000 paired end sequencing; GSM984611: CSHL_RnaSeq_HCH_cell_total	GSM984611: CSHL_RnaSeq_HCH_cell_total					93.39				0
SRP007461	SRS358723	SRX179435	SRR545702	ILLUMINA	Illumina HiSeq 2000	PAIRED	207314017	2012-09-03	GSE30567: Long RNA-seq from ENCODE/Cold Spring Harbor Lab	Illumina HiSeq 2000 paired end sequencing; GSM984610: CSHL_RnaSeq_HOB_cell_total	GSM984610: CSHL_RnaSeq_HOB_cell_total					91.57				0
SRP007461	SRS358722	SRX179434	SRR545699	ILLUMINA	Illumina Genome Analyzer II	PAIRED	27599763	2012-09-04	GSE30567: Long RNA-seq from ENCODE/Cold Spring Harbor Lab	Illumina Genome Analyzer II paired end sequencing; GSM984609: CSHL_RnaSeq_Monocytes-CD14+_cell_longPolyA	GSM984609: CSHL_RnaSeq_Monocytes-CD14+_cell_longPolyA	Hematopoietic cells	Monocytes			85.47				1
SRP007461	SRS358721	SRX179433	SRR545693	ILLUMINA	Illumina HiSeq 2000	PAIRED	189691105	2012-09-03	GSE30567: Long RNA-seq from ENCODE/Cold Spring Harbor Lab	Illumina HiSeq 2000 paired end sequencing; GSM984608: CSHL_RnaSeq_hMSC-BM_cell_total	GSM984608: CSHL_RnaSeq_hMSC-BM_cell_total					93.26				0
SRP007461	SRS358720	SRX179432	SRR545691	ILLUMINA	Illumina HiSeq 2000	PAIRED	126487708	2012-09-03	GSE30567: Long RNA-seq from ENCODE/Cold Spring Harbor Lab	Illumina HiSeq 2000 paired end sequencing; GSM984607: CSHL_RnaSeq_hMSC-UC_cell_total	GSM984607: CSHL_RnaSeq_hMSC-UC_cell_total					94.6				0
SRP007461	SRS358719	SRX179431	SRR545690	ILLUMINA	Illumina HiSeq 2000	PAIRED	209023113	2012-09-03	GSE30567: Long RNA-seq from ENCODE/Cold Spring Harbor Lab	Illumina HiSeq 2000 paired end sequencing; GSM984606: CSHL_RnaSeq_hMNC-PB_cell_total	GSM984606: CSHL_RnaSeq_hMNC-PB_cell_total					86.96				1
SRP007461	SRS358718	SRX179430	SRR545687	ILLUMINA	Illumina HiSeq 2000	PAIRED	206395199	2012-09-03	GSE30567: Long RNA-seq from ENCODE/Cold Spring Harbor Lab	Illumina HiSeq 2000 paired end sequencing; GSM984605: CSHL_RnaSeq_GM12878_nucleolus_total	GSM984605: CSHL_RnaSeq_GM12878_nucleolus_total	Hematopoietic cells	Lymphoblasts	Female	CEU	90.92		1		0
SRP007461	SRS358717	SRX179429	SRR545685	ILLUMINA	Illumina HiSeq 2000	PAIRED	144785197	2012-09-03	GSE30567: Long RNA-seq from ENCODE/Cold Spring Harbor Lab	Illumina HiSeq 2000 paired end sequencing; GSM984604: CSHL_RnaSeq_HPIEpC_cell_total	GSM984604: CSHL_RnaSeq_HPIEpC_cell_total					92.38				0
SRP007461	SRS353554	SRX174329	SRR534334	ILLUMINA	Illumina HiSeq 2000	PAIRED	117257771	2012-08-31	GSE30567: Long RNA-seq from ENCODE/Cold Spring Harbor Lab	Illumina HiSeq 2000 paired end sequencing; GSM981260: CSHL_RnaSeq_hMSC-AT_cell_total	GSM981260: CSHL_RnaSeq_hMSC-AT_cell_total					93.46				0
SRP007461	SRS353552	SRX174327	SRR534326	ILLUMINA	Illumina HiSeq 2000	PAIRED	163854307	2012-08-31	GSE30567: Long RNA-seq from ENCODE/Cold Spring Harbor Lab	Illumina HiSeq 2000 paired end sequencing; GSM981258: CSHL_RnaSeq_HFDPC_cell_total	GSM981258: CSHL_RnaSeq_HFDPC_cell_total					91.4				0
SRP007461	SRS353551	SRX174326	SRR534325	ILLUMINA	Illumina HiSeq 2000	PAIRED	236275714	2012-08-31	GSE30567: Long RNA-seq from ENCODE/Cold Spring Harbor Lab	Illumina HiSeq 2000 paired end sequencing; GSM981257: CSHL_RnaSeq_CD34+_Mobilized_cell_total	GSM981257: CSHL_RnaSeq_CD34+_Mobilized_cell_total	Hematopoietic cells	Stem cells			86.91				1
SRP007461	SRS353550	SRX174325	SRR534320	ILLUMINA	Illumina Genome Analyzer II	PAIRED	25755428	2012-08-31	GSE30567: Long RNA-seq from ENCODE/Cold Spring Harbor Lab	Illumina Genome Analyzer II paired end sequencing; GSM981256: CSHL_RnaSeq_CD20+_cell_longPolyA	GSM981256: CSHL_RnaSeq_CD20+_cell_longPolyA					83.26				0
SRP007461	SRS353549	SRX174324	SRR534317	ILLUMINA	Illumina HiSeq 2000	PAIRED	129096384	2012-08-31	GSE30567: Long RNA-seq from ENCODE/Cold Spring Harbor Lab	Illumina HiSeq 2000 paired end sequencing; GSM981255: CSHL_RnaSeq_HPC-PL_cell_total	GSM981255: CSHL_RnaSeq_HPC-PL_cell_total					85.48				0
SRP007461	SRS353547	SRX174322	SRR534309	ILLUMINA	Illumina HiSeq 2000	PAIRED	140362367	2012-08-31	GSE30567: Long RNA-seq from ENCODE/Cold Spring Harbor Lab	Illumina HiSeq 2000 paired end sequencing; GSM981253: CSHL_RnaSeq_SK-N-SH_cell_longPolyA	GSM981253: CSHL_RnaSeq_SK-N-SH_cell_longPolyA					90.75				0
SRP007461	SRS353546	SRX174321	SRR534307	ILLUMINA	Illumina HiSeq 2000	PAIRED	164845832	2012-08-31	GSE30567: Long RNA-seq from ENCODE/Cold Spring Harbor Lab	Illumina HiSeq 2000 paired end sequencing; GSM981252: CSHL_RnaSeq_MCF-7_cytosol_longPolyA	GSM981252: CSHL_RnaSeq_MCF-7_cytosol_longPolyA					87.42				0
SRP007461	SRS353545	SRX174320	SRR534306	ILLUMINA	Illumina HiSeq 2000	PAIRED	230972569	2012-08-31	GSE30567: Long RNA-seq from ENCODE/Cold Spring Harbor Lab	Illumina HiSeq 2000 paired end sequencing; GSM981251: CSHL_RnaSeq_SK-N-SH_cytosol_longPolyA	GSM981251: CSHL_RnaSeq_SK-N-SH_cytosol_longPolyA					89.62				0
SRP007461	SRS353544	SRX174319	SRR534303	ILLUMINA	Illumina HiSeq 2000	PAIRED	149659336	2012-08-31	GSE30567: Long RNA-seq from ENCODE/Cold Spring Harbor Lab	Illumina HiSeq 2000 paired end sequencing; GSM981250: CSHL_RnaSeq_SK-N-SH_nucleus_longPolyA	GSM981250: CSHL_RnaSeq_SK-N-SH_nucleus_longPolyA					89.13				0
SRP007461	SRS353543	SRX174318	SRR534302	ILLUMINA	Illumina HiSeq 2000	PAIRED	73685727	2012-08-31	GSE30567: Long RNA-seq from ENCODE/Cold Spring Harbor Lab	Illumina HiSeq 2000 paired end sequencing; GSM981249: CSHL_RnaSeq_IMR90_cell_longPolyA	GSM981249: CSHL_RnaSeq_IMR90_cell_longPolyA					91.23				0
SRP007461	SRS353542	SRX174317	SRR534300	ILLUMINA	Illumina HiSeq 2000	PAIRED	171005868	2012-08-31	GSE30567: Long RNA-seq from ENCODE/Cold Spring Harbor Lab	Illumina HiSeq 2000 paired end sequencing; GSM981248: CSHL_RnaSeq_IMR90_nucleus_longPolyA	GSM981248: CSHL_RnaSeq_IMR90_nucleus_longPolyA					93.49				0
SRP007461	SRS353541	SRX174316	SRR534298	ILLUMINA	Illumina HiSeq 2000	PAIRED	101864205	2012-08-31	GSE30567: Long RNA-seq from ENCODE/Cold Spring Harbor Lab	Illumina HiSeq 2000 paired end sequencing; GSM981247: CSHL_RnaSeq_A549_nucleus_longPolyA	GSM981247: CSHL_RnaSeq_A549_nucleus_longPolyA					91.37				0
SRP007461	SRS353540	SRX174315	SRR534295	ILLUMINA	Illumina HiSeq 2000	PAIRED	138533166	2012-08-31	GSE30567: Long RNA-seq from ENCODE/Cold Spring Harbor Lab	Illumina HiSeq 2000 paired end sequencing; GSM981246: CSHL_RnaSeq_A549_cytosol_longPolyA	GSM981246: CSHL_RnaSeq_A549_cytosol_longPolyA					92.64				0
SRP007461	SRS353539	SRX174314	SRR534293	ILLUMINA	Illumina HiSeq 2000	PAIRED	148437796	2012-08-31	GSE30567: Long RNA-seq from ENCODE/Cold Spring Harbor Lab	Illumina HiSeq 2000 paired end sequencing; GSM981245: CSHL_RnaSeq_MCF-7_nucleus_longPolyA	GSM981245: CSHL_RnaSeq_MCF-7_nucleus_longPolyA					87.53				0
SRP007461	SRS353538	SRX174313	SRR534291	ILLUMINA	Illumina HiSeq 2000	PAIRED	114006059	2012-08-31	GSE30567: Long RNA-seq from ENCODE/Cold Spring Harbor Lab	Illumina HiSeq 2000 paired end sequencing; GSM981244: CSHL_RnaSeq_IMR90_cytosol_longPolyA	GSM981244: CSHL_RnaSeq_IMR90_cytosol_longPolyA					92.5				0
SRP007461	SRS353537	SRX174312	SRR534289	ILLUMINA	Illumina HiSeq 2000	PAIRED	126255585	2012-08-31	GSE30567: Long RNA-seq from ENCODE/Cold Spring Harbor Lab	Illumina HiSeq 2000 paired end sequencing; GSM981243: CSHL_RnaSeq_IMR90_cell_total	GSM981243: CSHL_RnaSeq_IMR90_cell_total					91.19				0
SRP007461	SRS242514	SRX085303	SRR317061	ILLUMINA	Illumina Genome Analyzer II	PAIRED	106919251	2011-08-01	GSE30567: Long RNA-seq from ENCODE/Cold Spring Harbor Lab	Illumina Genome Analyzer II paired end sequencing; GSM767853: CshlLong_RnaSeq_GM12878_nucleus_longNonPolyA	GSM767853: CshlLong_RnaSeq_GM12878_nucleus_longNonPolyA	Hematopoietic cells	Lymphoblasts	Female	CEU	82.54		1		1
SRP007461	SRS241964	SRX084679	SRR315327	ILLUMINA	Illumina Genome Analyzer II	PAIRED	46446348	2011-08-01	GSE30567: Long RNA-seq from ENCODE/Cold Spring Harbor Lab	Illumina Genome Analyzer II paired end sequencing; GSM765401: CshlLong_RnaSeq_NHEK_cell_longPolyA	GSM765401: CshlLong_RnaSeq_NHEK_cell_longPolyA			Female		89.76				0
SRP007461	SRS241963	SRX084678	SRR315325	ILLUMINA	Illumina Genome Analyzer II	PAIRED	32062458	2011-08-01	GSE30567: Long RNA-seq from ENCODE/Cold Spring Harbor Lab	Illumina Genome Analyzer II paired end sequencing; GSM765400: CshlLong_RnaSeq_NHEK_cytosol_longPolyA	GSM765400: CshlLong_RnaSeq_NHEK_cytosol_longPolyA			Female		84.74				0
SRP007461	SRS241962	SRX084677	SRR315323	ILLUMINA	Illumina Genome Analyzer II	PAIRED	30268824	2011-08-01	GSE30567: Long RNA-seq from ENCODE/Cold Spring Harbor Lab	Illumina Genome Analyzer II paired end sequencing; GSM765399: CshlLong_RnaSeq_NHEK_nucleus_longPolyA	GSM765399: CshlLong_RnaSeq_NHEK_nucleus_longPolyA			Female		86.72				0
SRP007461	SRS241957	SRX084672	SRR315314	ILLUMINA	Illumina Genome Analyzer II	PAIRED	45268186	2011-08-01	GSE30567: Long RNA-seq from ENCODE/Cold Spring Harbor Lab	Illumina Genome Analyzer II paired end sequencing; GSM765394: CshlLong_RnaSeq_NHLF_cell_longPolyA	GSM765394: CshlLong_RnaSeq_NHLF_cell_longPolyA					91.64				0
SRP007461	SRS241951	SRX084666	SRR315302	ILLUMINA	Illumina Genome Analyzer II	PAIRED	44256488	2011-08-01	GSE30567: Long RNA-seq from ENCODE/Cold Spring Harbor Lab	Illumina Genome Analyzer II paired end sequencing; GSM765388: CshlLong_RnaSeq_MCF-7_cell_longPolyA	GSM765388: CshlLong_RnaSeq_MCF-7_cell_longPolyA					87.69				0
SRP007461	SRS241949	SRX084664	SRR315297	ILLUMINA	Illumina Genome Analyzer II	PAIRED	42035655	2011-08-01	GSE30567: Long RNA-seq from ENCODE/Cold Spring Harbor Lab	Illumina Genome Analyzer II paired end sequencing; GSM765386: CshlLong_RnaSeq_GM12878_nucleus_longPolyA	GSM765386: CshlLong_RnaSeq_GM12878_nucleus_longPolyA	Hematopoietic cells	Lymphoblasts	Female	CEU	88.04		1		0
SRP007461	SRS214610	SRX082584	SRR307932	ILLUMINA	Illumina Genome Analyzer II	PAIRED	37913777	2011-07-28	GSE30567: Long RNA-seq from ENCODE/Cold Spring Harbor Lab	Illumina Genome Analyzer II paired end sequencing; GSM758578: CshlLong_RnaSeq_HSMM_cell_longPolyA	GSM758578: CshlLong_RnaSeq_HSMM_cell_longPolyA					91.63				0
SRP007461	SRS214606	SRX082580	SRR307925	ILLUMINA	Illumina Genome Analyzer II	PAIRED	34445333	2011-07-28	GSE30567: Long RNA-seq from ENCODE/Cold Spring Harbor Lab	Illumina Genome Analyzer II paired end sequencing; GSM758574: CshlLong_RnaSeq_H1-hESC_nucleus_longPolyA	GSM758574: CshlLong_RnaSeq_H1-hESC_nucleus_longPolyA					82.87		1	H1	0
SRP007461	SRS214603	SRX082577	SRR307920	ILLUMINA	Illumina Genome Analyzer II	PAIRED	41788943	2011-07-28	GSE30567: Long RNA-seq from ENCODE/Cold Spring Harbor Lab	Illumina Genome Analyzer II paired end sequencing; GSM758571: CshlLong_RnaSeq_HMEC_cell_longPolyA	GSM758571: CshlLong_RnaSeq_HMEC_cell_longPolyA					91.19		1		0
SRP007461	SRS214602	SRX082576	SRR307919	ILLUMINA	Illumina Genome Analyzer II	PAIRED	32644642	2011-07-28	GSE30567: Long RNA-seq from ENCODE/Cold Spring Harbor Lab	Illumina Genome Analyzer II paired end sequencing; GSM758570: CshlLong_RnaSeq_H1-hESC_cytosol_longPolyA	GSM758570: CshlLong_RnaSeq_H1-hESC_cytosol_longPolyA					89.03		1	H1	0
SRP007461	SRS214598	SRX082572	SRR307911	ILLUMINA	Illumina Genome Analyzer II	PAIRED	41419823	2011-07-28	GSE30567: Long RNA-seq from ENCODE/Cold Spring Harbor Lab	Illumina Genome Analyzer II paired end sequencing; GSM758566: CshlLong_RnaSeq_H1-hESC_cell_longPolyA	GSM758566: CshlLong_RnaSeq_H1-hESC_cell_longPolyA					89.15		1	H1	0
SRP007461	SRS214596	SRX082570	SRR307908	ILLUMINA	Illumina Genome Analyzer II	PAIRED	39656813	2011-07-28	GSE30567: Long RNA-seq from ENCODE/Cold Spring Harbor Lab	Illumina Genome Analyzer II paired end sequencing; GSM758564: CshlLong_RnaSeq_A549_cell_longPolyA	GSM758564: CshlLong_RnaSeq_A549_cell_longPolyA					92.85				0
SRP007461	SRS214592	SRX082566	SRR307900	ILLUMINA	Illumina Genome Analyzer II	PAIRED	36579635	2011-07-28	GSE30567: Long RNA-seq from ENCODE/Cold Spring Harbor Lab	Illumina Genome Analyzer II paired end sequencing; GSM758560: CshlLong_RnaSeq_GM12878_cytosol_longPolyA	GSM758560: CshlLong_RnaSeq_GM12878_cytosol_longPolyA	Hematopoietic cells	Lymphoblasts	Female	CEU	89.42		1		0
SRP007461	SRS214591	SRX082565	SRR307898	ILLUMINA	Illumina Genome Analyzer II	PAIRED	47000102	2011-07-28	GSE30567: Long RNA-seq from ENCODE/Cold Spring Harbor Lab	Illumina Genome Analyzer II paired end sequencing; GSM758559: CshlLong_RnaSeq_GM12878_cell_longPolyA	GSM758559: CshlLong_RnaSeq_GM12878_cell_longPolyA	Hematopoietic cells	Lymphoblasts	Female	CEU	89.46		1		0
SRP012607	SRS311918	SRX145671	SRR493375	ILLUMINA	Illumina MiSeq	PAIRED	6285422	2012-12-28	GSE37703: Differential analysis of HOXA1 in adult cells at isoform resolution by RNA-Seq [Illumina]	Illumina MiSeq paired end sequencing; GSM925771: LFB_HOXA1KD_miseq_repA; Homo sapiens; RNA-Seq	GSM925771: LFB_HOXA1KD_miseq_repA; Homo sapiens; RNA-Seq					84.25		1		0
SRP012607	SRS311917	SRX145670	SRR493374	ILLUMINA	Illumina MiSeq	PAIRED	4720615	2012-12-28	GSE37703: Differential analysis of HOXA1 in adult cells at isoform resolution by RNA-Seq [Illumina]	Illumina MiSeq paired end sequencing; GSM925770: LFB_scramble_miseq_repC; Homo sapiens; RNA-Seq	GSM925770: LFB_scramble_miseq_repC; Homo sapiens; RNA-Seq					83.5		1		0
SRP012607	SRS311915	SRX145668	SRR493372	ILLUMINA	Illumina MiSeq	PAIRED	2630332	2012-12-28	GSE37703: Differential analysis of HOXA1 in adult cells at isoform resolution by RNA-Seq [Illumina]	Illumina MiSeq paired end sequencing; GSM925768: LFB_scramble_miseq_repA; Homo sapiens; RNA-Seq	GSM925768: LFB_scramble_miseq_repA; Homo sapiens; RNA-Seq					84.6		1		0
SRP012607	SRS311914	SRX145667	SRR493371	ILLUMINA	Illumina HiSeq 2000	PAIRED	23544153	2012-12-28	GSE37703: Differential analysis of HOXA1 in adult cells at isoform resolution by RNA-Seq [Illumina]	Illumina HiSeq 2000 paired end sequencing; GSM925767: LFB_HOXA1KD_hiseq_repC; Homo sapiens; RNA-Seq	GSM925767: LFB_HOXA1KD_hiseq_repC; Homo sapiens; RNA-Seq					93.09		1		0
SRP012607	SRS311910	SRX145663	SRR493367	ILLUMINA	Illumina HiSeq 2000	PAIRED	17433672	2012-12-28	GSE37703: Differential analysis of HOXA1 in adult cells at isoform resolution by RNA-Seq [Illumina]	Illumina HiSeq 2000 paired end sequencing; GSM925763: LFB_scramble_hiseq_repB; Homo sapiens; RNA-Seq	GSM925763: LFB_scramble_hiseq_repB; Homo sapiens; RNA-Seq					92.79		1		0
SRP012656	SRS312077	SRX145887	SRR493960	ILLUMINA	Illumina Genome Analyzer IIx	PAIRED	31868712	2013-05-25	GSE37764: A high dimensional deep sequencing study of non-small cell lung adenocarcinoma in never-smoker Korean females [Seq]	Illumina Genome Analyzer IIx paired end sequencing; GSM927319: Non-smoker female, NSCLC, RNA-seq [P8T]; Homo sapiens; RNA-Seq	GSM927319: Non-smoker female, NSCLC, RNA-seq [P8T]; Homo sapiens; RNA-Seq	Lung		Female		85.52	1			0
SRP012656	SRS312076	SRX145886	SRR493958	ILLUMINA	Illumina Genome Analyzer IIx	PAIRED	30985785	2013-05-25	GSE37764: A high dimensional deep sequencing study of non-small cell lung adenocarcinoma in never-smoker Korean females [Seq]	Illumina Genome Analyzer IIx paired end sequencing; GSM927318: Non-smoker female, NSCLC, RNA-seq [P8N]; Homo sapiens; RNA-Seq	GSM927318: Non-smoker female, NSCLC, RNA-seq [P8N]; Homo sapiens; RNA-Seq	Lung		Female		86.11				0
SRP012656	SRS312075	SRX145885	SRR493955	ILLUMINA	Illumina Genome Analyzer IIx	PAIRED	29363993	2013-05-25	GSE37764: A high dimensional deep sequencing study of non-small cell lung adenocarcinoma in never-smoker Korean females [Seq]	Illumina Genome Analyzer IIx paired end sequencing; GSM927317: Non-smoker female, NSCLC, RNA-seq [P6T]; Homo sapiens; RNA-Seq	GSM927317: Non-smoker female, NSCLC, RNA-seq [P6T]; Homo sapiens; RNA-Seq	Lung		Female		88.28	1			1
SRP012656	SRS312074	SRX145884	SRR493953	ILLUMINA	Illumina Genome Analyzer IIx	PAIRED	27305092	2013-05-25	GSE37764: A high dimensional deep sequencing study of non-small cell lung adenocarcinoma in never-smoker Korean females [Seq]	Illumina Genome Analyzer IIx paired end sequencing; GSM927316: Non-smoker female, NSCLC, RNA-seq [P6N]; Homo sapiens; RNA-Seq	GSM927316: Non-smoker female, NSCLC, RNA-seq [P6N]; Homo sapiens; RNA-Seq	Lung		Female		87.08				0
SRP012656	SRS312073	SRX145883	SRR493951	ILLUMINA	Illumina Genome Analyzer IIx	PAIRED	28922372	2013-05-25	GSE37764: A high dimensional deep sequencing study of non-small cell lung adenocarcinoma in never-smoker Korean females [Seq]	Illumina Genome Analyzer IIx paired end sequencing; GSM927315: Non-smoker female, NSCLC, RNA-seq [P5T]; Homo sapiens; RNA-Seq	GSM927315: Non-smoker female, NSCLC, RNA-seq [P5T]; Homo sapiens; RNA-Seq	Lung		Female		84.48	1			0
SRP012656	SRS312072	SRX145882	SRR493950	ILLUMINA	Illumina Genome Analyzer IIx	PAIRED	32383645	2013-05-25	GSE37764: A high dimensional deep sequencing study of non-small cell lung adenocarcinoma in never-smoker Korean females [Seq]	Illumina Genome Analyzer IIx paired end sequencing; GSM927314: Non-smoker female, NSCLC, RNA-seq [P5N]; Homo sapiens; RNA-Seq	GSM927314: Non-smoker female, NSCLC, RNA-seq [P5N]; Homo sapiens; RNA-Seq	Lung		Female		82.68				1
SRP012656	SRS312071	SRX145881	SRR493947	ILLUMINA	Illumina Genome Analyzer IIx	PAIRED	33833958	2013-05-25	GSE37764: A high dimensional deep sequencing study of non-small cell lung adenocarcinoma in never-smoker Korean females [Seq]	Illumina Genome Analyzer IIx paired end sequencing; GSM927313: Non-smoker female, NSCLC, RNA-seq [P4T]; Homo sapiens; RNA-Seq	GSM927313: Non-smoker female, NSCLC, RNA-seq [P4T]; Homo sapiens; RNA-Seq	Lung		Female		85.17	1			1
SRP012656	SRS312070	SRX145880	SRR493945	ILLUMINA	Illumina Genome Analyzer IIx	PAIRED	36000100	2013-05-25	GSE37764: A high dimensional deep sequencing study of non-small cell lung adenocarcinoma in never-smoker Korean females [Seq]	Illumina Genome Analyzer IIx paired end sequencing; GSM927312: Non-smoker female, NSCLC, RNA-seq [P4N]; Homo sapiens; RNA-Seq	GSM927312: Non-smoker female, NSCLC, RNA-seq [P4N]; Homo sapiens; RNA-Seq	Lung		Female		88.66				0
SRP012656	SRS312069	SRX145879	SRR493944	ILLUMINA	Illumina Genome Analyzer IIx	PAIRED	41637720	2013-05-25	GSE37764: A high dimensional deep sequencing study of non-small cell lung adenocarcinoma in never-smoker Korean females [Seq]	Illumina Genome Analyzer IIx paired end sequencing; GSM927311: Non-smoker female, NSCLC, RNA-seq [P3T]; Homo sapiens; RNA-Seq	GSM927311: Non-smoker female, NSCLC, RNA-seq [P3T]; Homo sapiens; RNA-Seq	Lung		Female		83.81	1			0
SRP012656	SRS312068	SRX145878	SRR493942	ILLUMINA	Illumina Genome Analyzer IIx	PAIRED	34213055	2013-05-25	GSE37764: A high dimensional deep sequencing study of non-small cell lung adenocarcinoma in never-smoker Korean females [Seq]	Illumina Genome Analyzer IIx paired end sequencing; GSM927310: Non-smoker female, NSCLC, RNA-seq [P3N]; Homo sapiens; RNA-Seq	GSM927310: Non-smoker female, NSCLC, RNA-seq [P3N]; Homo sapiens; RNA-Seq	Lung		Female		92.47				0
SRP012656	SRS312067	SRX145877	SRR493939	ILLUMINA	Illumina Genome Analyzer IIx	PAIRED	33985603	2013-05-25	GSE37764: A high dimensional deep sequencing study of non-small cell lung adenocarcinoma in never-smoker Korean females [Seq]	Illumina Genome Analyzer IIx paired end sequencing; GSM927309: Non-smoker female, NSCLC, RNA-seq [P1T]; Homo sapiens; RNA-Seq	GSM927309: Non-smoker female, NSCLC, RNA-seq [P1T]; Homo sapiens; RNA-Seq	Lung		Female		87.96	1			0
SRP012656	SRS312066	SRX145876	SRR493938	ILLUMINA	Illumina Genome Analyzer IIx	PAIRED	38451224	2013-05-25	GSE37764: A high dimensional deep sequencing study of non-small cell lung adenocarcinoma in never-smoker Korean females [Seq]	Illumina Genome Analyzer IIx paired end sequencing; GSM927308: Non-smoker female, NSCLC, RNA-seq [P1N]; Homo sapiens; RNA-Seq	GSM927308: Non-smoker female, NSCLC, RNA-seq [P1N]; Homo sapiens; RNA-Seq	Lung		Female		87.36				0
SRP013450	SRS336169	SRX150781	SRR502798	ILLUMINA	Illumina HiSeq 2000	SINGLE	201305098	2013-09-26	GSE38233: Study functions of ADAR proteins using next generation sequencing of genome and transcriptome	Illumina HiSeq 2000 paired end sequencing; GSM938906: Sample_GM12750_nt_Dtime; Homo sapiens; RNA-Seq	GSM938906: Sample_GM12750_nt_Dtime; Homo sapiens; RNA-Seq	Hematopoietic cells	Lymphoblasts			85.23		1		0
SRP013450	SRS336168	SRX150780	SRR502797	ILLUMINA	Illumina HiSeq 2000	SINGLE	205193811	2013-09-26	GSE38233: Study functions of ADAR proteins using next generation sequencing of genome and transcriptome	Illumina HiSeq 2000 paired end sequencing; GSM938905: Sample_GM12750_ADARkd_DTime; Homo sapiens; RNA-Seq	GSM938905: Sample_GM12750_ADARkd_DTime; Homo sapiens; RNA-Seq	Hematopoietic cells	Lymphoblasts			86.3		1		0
SRP013450	SRS336167	SRX150779	SRR502796	ILLUMINA	Illumina HiSeq 2000	SINGLE	208119897	2013-09-26	GSE38233: Study functions of ADAR proteins using next generation sequencing of genome and transcriptome	Illumina HiSeq 2000 paired end sequencing; GSM938904: Sample_GM12750_ADARkd_CTime; Homo sapiens; RNA-Seq	GSM938904: Sample_GM12750_ADARkd_CTime; Homo sapiens; RNA-Seq	Hematopoietic cells	Lymphoblasts			86.56		1		0
SRP013450	SRS336166	SRX150778	SRR502795	ILLUMINA	Illumina HiSeq 2000	SINGLE	208608732	2013-09-26	GSE38233: Study functions of ADAR proteins using next generation sequencing of genome and transcriptome	Illumina HiSeq 2000 paired end sequencing; GSM938903: Sample_GM12750_ADARkd_BTime; Homo sapiens; RNA-Seq	GSM938903: Sample_GM12750_ADARkd_BTime; Homo sapiens; RNA-Seq	Hematopoietic cells	Lymphoblasts			87.21		1		0
SRP013450	SRS336165	SRX150777	SRR502794	ILLUMINA	Illumina HiSeq 2000	SINGLE	183516921	2013-09-26	GSE38233: Study functions of ADAR proteins using next generation sequencing of genome and transcriptome	Illumina HiSeq 2000 paired end sequencing; GSM938902: Sample_GM12750_ADARkd_ATime; Homo sapiens; RNA-Seq	GSM938902: Sample_GM12750_ADARkd_ATime; Homo sapiens; RNA-Seq	Hematopoietic cells	Lymphoblasts			88.11		1		0
SRP013450	SRS336164	SRX150776	SRR502793	ILLUMINA	Illumina HiSeq 2000	SINGLE	204814356	2013-09-26	GSE38233: Study functions of ADAR proteins using next generation sequencing of genome and transcriptome	Illumina HiSeq 2000 paired end sequencing; GSM938901: Sample_GM12004_ADAR2_kd; Homo sapiens; RNA-Seq	GSM938901: Sample_GM12004_ADAR2_kd; Homo sapiens; RNA-Seq	Hematopoietic cells	Lymphoblasts			86.78		1		0
SRP013450	SRS336163	SRX150775	SRR502792	ILLUMINA	Illumina HiSeq 2000	SINGLE	214355736	2013-09-26	GSE38233: Study functions of ADAR proteins using next generation sequencing of genome and transcriptome	Illumina HiSeq 2000 paired end sequencing; GSM938900: Sample_GM12004_ADARkd; Homo sapiens; RNA-Seq	GSM938900: Sample_GM12004_ADARkd; Homo sapiens; RNA-Seq	Hematopoietic cells	Lymphoblasts			86.1		1		0
SRP013450	SRS336162	SRX150774	SRR502791	ILLUMINA	Illumina HiSeq 2000	SINGLE	204821024	2013-09-26	GSE38233: Study functions of ADAR proteins using next generation sequencing of genome and transcriptome	Illumina HiSeq 2000 paired end sequencing; GSM938899: Sample_GM12004_NT; Homo sapiens; RNA-Seq	GSM938899: Sample_GM12004_NT; Homo sapiens; RNA-Seq	Hematopoietic cells	Lymphoblasts			86.11		1		0
SRP013450	SRS336161	SRX150773	SRR502790	ILLUMINA	Illumina HiSeq 2000	SINGLE	115830949	2013-09-26	GSE38233: Study functions of ADAR proteins using next generation sequencing of genome and transcriptome	Illumina HiSeq 2000 paired end sequencing; GSM938898: Sample_GM12750_ADAR_KD; Homo sapiens; RNA-Seq	GSM938898: Sample_GM12750_ADAR_KD; Homo sapiens; RNA-Seq	Hematopoietic cells	Lymphoblasts			90.92		1		0
SRP013450	SRS336160	SRX150772	SRR502789	ILLUMINA	Illumina HiSeq 2000	SINGLE	83807234	2013-09-26	GSE38233: Study functions of ADAR proteins using next generation sequencing of genome and transcriptome	Illumina HiSeq 2000 paired end sequencing; GSM938897: Sample_GM12750_NT; Homo sapiens; RNA-Seq	GSM938897: Sample_GM12750_NT; Homo sapiens; RNA-Seq	Hematopoietic cells	Lymphoblasts			90.48		1		0
SRP013450	SRS336155	SRX150767	SRR502784	ILLUMINA	Illumina HiSeq 2000	SINGLE	187894309	2013-09-26	GSE38233: Study functions of ADAR proteins using next generation sequencing of genome and transcriptome	Illumina HiSeq 2000 paired end sequencing; GSM938892: Sample_GM12004_baseline; Homo sapiens; RNA-Seq	GSM938892: Sample_GM12004_baseline; Homo sapiens; RNA-Seq	Hematopoietic cells	Lymphoblasts			87.47		1		0
SRP013450	SRS336154	SRX150766	SRR502783	ILLUMINA	Illumina HiSeq 2000	SINGLE	156282583	2013-09-26	GSE38233: Study functions of ADAR proteins using next generation sequencing of genome and transcriptome	Illumina HiSeq 2000 paired end sequencing; GSM938891: Sample_GM12750_baseline; Homo sapiens; RNA-Seq	GSM938891: Sample_GM12750_baseline; Homo sapiens; RNA-Seq	Hematopoietic cells	Lymphoblasts			84.71		1		0
SRP014428	SRS350451	SRX160216	SRR522077	ILLUMINA	Illumina Genome Analyzer IIx	SINGLE	31123064	2012-07-31	GSE38495: Full-length mRNA-Seq from single-cell levels of RNA and individual circulating tumor cells	Illumina Genome Analyzer IIx paired end sequencing; GSM967504: Human brain s_6_HCT21006-BR-1ng; Homo sapiens; RNA-Seq	GSM967504: Human brain s_6_HCT21006-BR-1ng; Homo sapiens; RNA-Seq	Brain				80.61				0
SRP014428	SRS350449	SRX160214	SRR522075	ILLUMINA	Illumina Genome Analyzer IIx	SINGLE	34518051	2012-07-31	GSE38495: Full-length mRNA-Seq from single-cell levels of RNA and individual circulating tumor cells	Illumina Genome Analyzer IIx paired end sequencing; GSM967502: Human brain s_5_HCT21005-BR-1ng; Homo sapiens; RNA-Seq	GSM967502: Human brain s_5_HCT21005-BR-1ng; Homo sapiens; RNA-Seq	Brain				80.86				0
SRP014428	SRS350446	SRX160211	SRR522072	ILLUMINA	Illumina Genome Analyzer IIx	SINGLE	26586227	2012-07-31	GSE38495: Full-length mRNA-Seq from single-cell levels of RNA and individual circulating tumor cells	Illumina Genome Analyzer IIx paired end sequencing; GSM967499: Human brain s_2_HCT21010-BR-100pg; Homo sapiens; RNA-Seq	GSM967499: Human brain s_2_HCT21010-BR-100pg; Homo sapiens; RNA-Seq	Brain				80.74				0
SRP014428	SRS350445	SRX160210	SRR522071	ILLUMINA	Illumina Genome Analyzer IIx	SINGLE	29632159	2012-07-31	GSE38495: Full-length mRNA-Seq from single-cell levels of RNA and individual circulating tumor cells	Illumina Genome Analyzer IIx paired end sequencing; GSM967498: Human brain s_2_HCT21002-BR-10ng; Homo sapiens; RNA-Seq	GSM967498: Human brain s_2_HCT21002-BR-10ng; Homo sapiens; RNA-Seq	Brain				80.18				0
SRP014428	SRS350443	SRX160208	SRR522069	ILLUMINA	Illumina Genome Analyzer IIx	SINGLE	30746721	2012-07-31	GSE38495: Full-length mRNA-Seq from single-cell levels of RNA and individual circulating tumor cells	Illumina Genome Analyzer IIx paired end sequencing; GSM967496: Human brain s_1_HCT21009-BR-100pg; Homo sapiens; RNA-Seq	GSM967496: Human brain s_1_HCT21009-BR-100pg; Homo sapiens; RNA-Seq	Brain				81.07				0
SRP014428	SRS350442	SRX160207	SRR522068	ILLUMINA	Illumina Genome Analyzer IIx	SINGLE	29643670	2012-07-31	GSE38495: Full-length mRNA-Seq from single-cell levels of RNA and individual circulating tumor cells	Illumina Genome Analyzer IIx paired end sequencing; GSM967495: Human brain s_1_HCT21001-BR-10ng; Homo sapiens; RNA-Seq	GSM967495: Human brain s_1_HCT21001-BR-10ng; Homo sapiens; RNA-Seq	Brain				81.12				0
SRP014428	SRS350439	SRX160204	SRR522065	ILLUMINA	Illumina Genome Analyzer IIx	SINGLE	72603242	2012-07-31	GSE38495: Full-length mRNA-Seq from single-cell levels of RNA and individual circulating tumor cells	Illumina Genome Analyzer IIx paired end sequencing; GSM967492: Human brain HCT20422-BR0.1ng; Homo sapiens; RNA-Seq	GSM967492: Human brain HCT20422-BR0.1ng; Homo sapiens; RNA-Seq	Brain				82.34				1
SRP014428	SRS350438	SRX160203	SRR522064	ILLUMINA	Illumina Genome Analyzer IIx	SINGLE	41550639	2012-07-31	GSE38495: Full-length mRNA-Seq from single-cell levels of RNA and individual circulating tumor cells	Illumina Genome Analyzer IIx paired end sequencing; GSM967491: Human brain HCT20421-BR1ng; Homo sapiens; RNA-Seq	GSM967491: Human brain HCT20421-BR1ng; Homo sapiens; RNA-Seq	Brain				82.56				0
SRP014428	SRS350437	SRX160202	SRR522063	ILLUMINA	Illumina Genome Analyzer IIx	SINGLE	20963238	2012-07-31	GSE38495: Full-length mRNA-Seq from single-cell levels of RNA and individual circulating tumor cells	Illumina Genome Analyzer IIx paired end sequencing; GSM967490: Human brain HCT20413-BR1ng; Homo sapiens; RNA-Seq	GSM967490: Human brain HCT20413-BR1ng; Homo sapiens; RNA-Seq	Brain				81.34				0
SRP013825	SRS346352	SRX155070	SRR514150	ILLUMINA	Illumina Genome Analyzer IIx	SINGLE	3729162	2012-07-06	GSE38805: Transcriptomes of germinal zones of human and mouse fetal neocortex suggest a role of extracellular matrix in progenitor self-renewal.	Illumina Genome Analyzer IIx paired end sequencing; GSM949845: Human VZ6; Homo sapiens; RNA-Seq	GSM949845: Human VZ6; Homo sapiens; RNA-Seq					80.56				0
SRP013825	SRS346351	SRX155069	SRR514149	ILLUMINA	Illumina Genome Analyzer IIx	SINGLE	3065622	2012-07-06	GSE38805: Transcriptomes of germinal zones of human and mouse fetal neocortex suggest a role of extracellular matrix in progenitor self-renewal.	Illumina Genome Analyzer IIx paired end sequencing; GSM949844: Human VZ5; Homo sapiens; RNA-Seq	GSM949844: Human VZ5; Homo sapiens; RNA-Seq					81.52				0
SRP013825	SRS346350	SRX155068	SRR514148	ILLUMINA	Illumina Genome Analyzer IIx	SINGLE	3504317	2012-07-06	GSE38805: Transcriptomes of germinal zones of human and mouse fetal neocortex suggest a role of extracellular matrix in progenitor self-renewal.	Illumina Genome Analyzer IIx paired end sequencing; GSM949843: Human VZ4; Homo sapiens; RNA-Seq	GSM949843: Human VZ4; Homo sapiens; RNA-Seq					80.17				0
SRP013825	SRS346345	SRX155063	SRR514143	ILLUMINA	Illumina Genome Analyzer IIx	SINGLE	4431098	2012-07-06	GSE38805: Transcriptomes of germinal zones of human and mouse fetal neocortex suggest a role of extracellular matrix in progenitor self-renewal.	Illumina Genome Analyzer IIx paired end sequencing; GSM949838: Human OSVZ5; Homo sapiens; RNA-Seq	GSM949838: Human OSVZ5; Homo sapiens; RNA-Seq					80.54				0
SRP013825	SRS346334	SRX155052	SRR514132	ILLUMINA	Illumina Genome Analyzer IIx	SINGLE	2475965	2012-07-06	GSE38805: Transcriptomes of germinal zones of human and mouse fetal neocortex suggest a role of extracellular matrix in progenitor self-renewal.	Illumina Genome Analyzer IIx paired end sequencing; GSM949827: Human CP6; Homo sapiens; RNA-Seq	GSM949827: Human CP6; Homo sapiens; RNA-Seq					80.28				0
SRP013825	SRS346332	SRX155050	SRR514130	ILLUMINA	Illumina Genome Analyzer IIx	SINGLE	3035901	2012-07-06	GSE38805: Transcriptomes of germinal zones of human and mouse fetal neocortex suggest a role of extracellular matrix in progenitor self-renewal.	Illumina Genome Analyzer IIx paired end sequencing; GSM949825: Human CP4; Homo sapiens; RNA-Seq	GSM949825: Human CP4; Homo sapiens; RNA-Seq					81.93				0
SRP013825	SRS346331	SRX155049	SRR514129	ILLUMINA	Illumina Genome Analyzer IIx	SINGLE	4541193	2012-07-06	GSE38805: Transcriptomes of germinal zones of human and mouse fetal neocortex suggest a role of extracellular matrix in progenitor self-renewal.	Illumina Genome Analyzer IIx paired end sequencing; GSM949824: Human CP3; Homo sapiens; RNA-Seq	GSM949824: Human CP3; Homo sapiens; RNA-Seq					80.5				0
SRP014540	SRS351499	SRX170344	SRR525258	ILLUMINA	Illumina Genome Analyzer II	SINGLE	27441699	2013-04-02	GSE39537: Mapping Epigenomic Type-Specific Differences Occurring During Hematopoiesis [RNA-Seq]	Illumina Genome Analyzer II paired end sequencing; GSM971331: B cell polyA RNA-Seq; Homo sapiens; RNA-Seq	GSM971331: B cell polyA RNA-Seq; Homo sapiens; RNA-Seq	Hematopoietic cells				80.38				1
SRP015439	SRS371835	SRX200055	SRR605543	ILLUMINA	Illumina HiSeq 2000	PAIRED	39793634	2012-11-06	GSE40291: Efficient direct reprogramming of c-Kit- mature amniotic cells into endothelial cells by ETS factors and TGFÃŸ suppression	Illumina HiSeq 2000 paired end sequencing; GSM990767: iVEC clone 3; Homo sapiens; RNA-Seq	GSM990767: iVEC clone 3; Homo sapiens; RNA-Seq					91.51				0
SRP015439	SRS361135	SRX183786	SRR557140	ILLUMINA	Illumina HiSeq 2000	PAIRED	59194345	2012-11-06	GSE40291: Efficient direct reprogramming of c-Kit- mature amniotic cells into endothelial cells by ETS factors and TGFÃŸ suppression	Illumina HiSeq 2000 paired end sequencing; GSM990775: BMS 2; Homo sapiens; RNA-Seq	GSM990775: BMS 2; Homo sapiens; RNA-Seq					89.47				0
SRP015439	SRS361134	SRX183785	SRR557139	ILLUMINA	Illumina HiSeq 2000	PAIRED	69475098	2012-11-06	GSE40291: Efficient direct reprogramming of c-Kit- mature amniotic cells into endothelial cells by ETS factors and TGFÃŸ suppression	Illumina HiSeq 2000 paired end sequencing; GSM990774: BMS 1; Homo sapiens; RNA-Seq	GSM990774: BMS 1; Homo sapiens; RNA-Seq					88.93				0
SRP015439	SRS361133	SRX183784	SRR557138	ILLUMINA	Illumina HiSeq 2000	PAIRED	48522430	2012-11-06	GSE40291: Efficient direct reprogramming of c-Kit- mature amniotic cells into endothelial cells by ETS factors and TGFÃŸ suppression	Illumina HiSeq 2000 paired end sequencing; GSM990773: CD34+; Homo sapiens; RNA-Seq	GSM990773: CD34+; Homo sapiens; RNA-Seq	Hematopoietic cells	Stem cells			83.54				0
SRP015439	SRS361132	SRX183783	SRR557137	ILLUMINA	Illumina HiSeq 2000	PAIRED	56630647	2012-11-06	GSE40291: Efficient direct reprogramming of c-Kit- mature amniotic cells into endothelial cells by ETS factors and TGFÃŸ suppression	Illumina HiSeq 2000 paired end sequencing; GSM990772: LSECs 2; Homo sapiens; RNA-Seq	GSM990772: LSECs 2; Homo sapiens; RNA-Seq					90.6				0
SRP015439	SRS361131	SRX183782	SRR557136	ILLUMINA	Illumina HiSeq 2000	PAIRED	67346391	2012-11-06	GSE40291: Efficient direct reprogramming of c-Kit- mature amniotic cells into endothelial cells by ETS factors and TGFÃŸ suppression	Illumina HiSeq 2000 paired end sequencing; GSM990771: LSECs 1; Homo sapiens; RNA-Seq	GSM990771: LSECs 1; Homo sapiens; RNA-Seq					88.19				0
SRP015439	SRS361128	SRX183779	SRR557133	ILLUMINA	Illumina HiSeq 2000	PAIRED	45092778	2012-11-06	GSE40291: Efficient direct reprogramming of c-Kit- mature amniotic cells into endothelial cells by ETS factors and TGFÃŸ suppression	Illumina HiSeq 2000 paired end sequencing; GSM990768: iVEC clone 4; Homo sapiens; RNA-Seq	GSM990768: iVEC clone 4; Homo sapiens; RNA-Seq					89.72				0
SRP015439	SRS361126	SRX183777	SRR557131	ILLUMINA	Illumina HiSeq 2000	PAIRED	92129286	2012-11-06	GSE40291: Efficient direct reprogramming of c-Kit- mature amniotic cells into endothelial cells by ETS factors and TGFÃŸ suppression	Illumina HiSeq 2000 paired end sequencing; GSM990766: iVECs 2; Homo sapiens; RNA-Seq	GSM990766: iVECs 2; Homo sapiens; RNA-Seq					89.02				0
SRP015439	SRS361125	SRX183776	SRR557130	ILLUMINA	Illumina HiSeq 2000	PAIRED	43862751	2012-11-06	GSE40291: Efficient direct reprogramming of c-Kit- mature amniotic cells into endothelial cells by ETS factors and TGFÃŸ suppression	Illumina HiSeq 2000 paired end sequencing; GSM990765: iVECs 1; Homo sapiens; RNA-Seq	GSM990765: iVECs 1; Homo sapiens; RNA-Seq					80.6				0
SRP015336	SRS360125	SRX181608	SRR548613	ILLUMINA	Illumina HiSeq 2000	PAIRED	111771455	2013-08-01	GSE40524: Unprecedented alternative splicing and 3 Mb of novel transcribed sequence leads to significant transcript diversity in the transcriptome of the human retina	Illumina HiSeq 2000 paired end sequencing; GSM995551: HRN3; Homo sapiens; RNA-Seq	GSM995551: HRN3; Homo sapiens; RNA-Seq					90.92				0
SRP015336	SRS360124	SRX181607	SRR548612	ILLUMINA	Illumina HiSeq 2000	PAIRED	119205693	2013-08-01	GSE40524: Unprecedented alternative splicing and 3 Mb of novel transcribed sequence leads to significant transcript diversity in the transcriptome of the human retina	Illumina HiSeq 2000 paired end sequencing; GSM995550: HRN2; Homo sapiens; RNA-Seq	GSM995550: HRN2; Homo sapiens; RNA-Seq					86.41				1
SRP015336	SRS360123	SRX181606	SRR548611	ILLUMINA	Illumina HiSeq 2000	PAIRED	83672571	2013-08-01	GSE40524: Unprecedented alternative splicing and 3 Mb of novel transcribed sequence leads to significant transcript diversity in the transcriptome of the human retina	Illumina HiSeq 2000 paired end sequencing; GSM995549: HRN1; Homo sapiens; RNA-Seq	GSM995549: HRN1; Homo sapiens; RNA-Seq					91.49				0
SRP015360	SRS360540	SRX182676	SRR553465	ILLUMINA	Illumina HiSeq 2000	SINGLE	46782183	2013-03-11	GSE40548: RNAseq analysis of the human neutrophil transcriptome, with and without in vitro cytokine stimulation	Illumina HiSeq 2000 paired end sequencing; GSM996202: Illumina2-GMCSF; Homo sapiens; RNA-Seq	GSM996202: Illumina2-GMCSF; Homo sapiens; RNA-Seq			Male		90.54				0
SRP015360	SRS360539	SRX182675	SRR553464	ILLUMINA	Illumina HiSeq 2000	SINGLE	46388772	2013-03-11	GSE40548: RNAseq analysis of the human neutrophil transcriptome, with and without in vitro cytokine stimulation	Illumina HiSeq 2000 paired end sequencing; GSM996201: Illumina2-TNF; Homo sapiens; RNA-Seq	GSM996201: Illumina2-TNF; Homo sapiens; RNA-Seq			Male		90.28				0
SRP015360	SRS360538	SRX182674	SRR553463	ILLUMINA	Illumina HiSeq 2000	SINGLE	49771919	2013-03-11	GSE40548: RNAseq analysis of the human neutrophil transcriptome, with and without in vitro cytokine stimulation	Illumina HiSeq 2000 paired end sequencing; GSM996200: Illumina2-Untreated; Homo sapiens; RNA-Seq	GSM996200: Illumina2-Untreated; Homo sapiens; RNA-Seq	Hematopoietic cells	Neutrophil	Male		90.15				1
SRP015360	SRS360537	SRX182673	SRR553462	ILLUMINA	Illumina HiSeq 2000	SINGLE	64445900	2013-03-11	GSE40548: RNAseq analysis of the human neutrophil transcriptome, with and without in vitro cytokine stimulation	Illumina HiSeq 2000 paired end sequencing; GSM996199: Illumina1-GMCSF; Homo sapiens; RNA-Seq	GSM996199: Illumina1-GMCSF; Homo sapiens; RNA-Seq	Hematopoietic cells	Neutrophil	Male		90.37				0
SRP015360	SRS360536	SRX182672	SRR553461	ILLUMINA	Illumina HiSeq 2000	SINGLE	65625666	2013-03-11	GSE40548: RNAseq analysis of the human neutrophil transcriptome, with and without in vitro cytokine stimulation	Illumina HiSeq 2000 paired end sequencing; GSM996198: Illumina1-TNF; Homo sapiens; RNA-Seq	GSM996198: Illumina1-TNF; Homo sapiens; RNA-Seq	Hematopoietic cells	Neutrophil	Male		90.66				1
SRP015360	SRS360535	SRX182671	SRR553460	ILLUMINA	Illumina HiSeq 2000	SINGLE	66552453	2013-03-11	GSE40548: RNAseq analysis of the human neutrophil transcriptome, with and without in vitro cytokine stimulation	Illumina HiSeq 2000 paired end sequencing; GSM996197: Illumina1-Untreated; Homo sapiens; RNA-Seq	GSM996197: Illumina1-Untreated; Homo sapiens; RNA-Seq	Hematopoietic cells	Neutrophil	Male		90.07				0
SRP015819	SRS365011	SRX188848	SRR574823	ILLUMINA	Illumina HiSeq 2000	PAIRED	106605227	2013-01-10	GSE41009: Divergent transcription of lncRNA/mRNA gene pairs in embryonic stem cells	Illumina HiSeq 2000 paired end sequencing; GSM1006727: RNA_Seq_48hr_2; Homo sapiens; RNA-Seq	GSM1006727: RNA_Seq_48hr_2; Homo sapiens; RNA-Seq					92.02		1	H1	0
SRP015819	SRS365010	SRX188847	SRR574822	ILLUMINA	Illumina HiSeq 2000	PAIRED	69153663	2013-01-10	GSE41009: Divergent transcription of lncRNA/mRNA gene pairs in embryonic stem cells	Illumina HiSeq 2000 paired end sequencing; GSM1006726: RNA_Seq_48hr_1; Homo sapiens; RNA-Seq	GSM1006726: RNA_Seq_48hr_1; Homo sapiens; RNA-Seq					93		1	H1	0
SRP015819	SRS365009	SRX188846	SRR574821	ILLUMINA	Illumina HiSeq 2000	PAIRED	138718323	2013-01-10	GSE41009: Divergent transcription of lncRNA/mRNA gene pairs in embryonic stem cells	Illumina HiSeq 2000 paired end sequencing; GSM1006725: RNA_Seq_hESC_2; Homo sapiens; RNA-Seq	GSM1006725: RNA_Seq_hESC_2; Homo sapiens; RNA-Seq					91		1	H1	0
SRP015819	SRS365008	SRX188845	SRR574820	ILLUMINA	Illumina HiSeq 2000	PAIRED	139872170	2013-01-10	GSE41009: Divergent transcription of lncRNA/mRNA gene pairs in embryonic stem cells	Illumina HiSeq 2000 paired end sequencing; GSM1006724: RNA_Seq_hESC_1; Homo sapiens; RNA-Seq	GSM1006724: RNA_Seq_hESC_1; Homo sapiens; RNA-Seq					91.32		1	H1	0
SRP016140	SRS369432	SRX195462	SRR592746	ILLUMINA	Illumina HiSeq 2000	SINGLE	16826496	2013-01-25	GSE41616: Identification of Novel Molecular Markers through Transcriptomic Analysis in Human Fetal and Adult Corneal Endothelial Cells	Illumina HiSeq 2000 paired end sequencing; GSM1020213: adult CEC 39; Homo sapiens; RNA-Seq	GSM1020213: adult CEC 39; Homo sapiens; RNA-Seq					81.36				1
SRP016568	SRS371376	SRX198080	SRR597912	ILLUMINA	Illumina HiSeq 2000	PAIRED	221190869	2012-11-06	GSE41716: Somatic copy-number mosaicism in human skin revealed by induced pluripotent stem cells (sequencing)	Illumina HiSeq 2000 paired end sequencing; GSM1023087: RNA H1, i; Homo sapiens; RNA-Seq	GSM1023087: RNA H1, i; Homo sapiens; RNA-Seq					88.79		1		0
SRP016568	SRS371368	SRX198072	SRR597904	ILLUMINA	Illumina HiSeq 2000	PAIRED	29921414	2012-11-06	GSE41716: Somatic copy-number mosaicism in human skin revealed by induced pluripotent stem cells (sequencing)	Illumina HiSeq 2000 paired end sequencing; GSM1023079: RNA S1123-02, F; Homo sapiens; RNA-Seq	GSM1023079: RNA S1123-02, F; Homo sapiens; RNA-Seq					80.1		1		0
SRP016568	SRS371364	SRX198068	SRR597900	ILLUMINA	Illumina HiSeq 2000	PAIRED	43307741	2012-11-06	GSE41716: Somatic copy-number mosaicism in human skin revealed by induced pluripotent stem cells (sequencing)	Illumina HiSeq 2000 paired end sequencing; GSM1023075: RNA S1123-01, F; Homo sapiens; RNA-Seq	GSM1023075: RNA S1123-01, F; Homo sapiens; RNA-Seq					81.35		1		0
SRP016568	SRS371362	SRX198066	SRR597898	ILLUMINA	Illumina HiSeq 2000	SINGLE	40428116	2012-11-06	GSE41716: Somatic copy-number mosaicism in human skin revealed by induced pluripotent stem cells (sequencing)	Illumina HiSeq 2000 paired end sequencing; GSM1023073: RNA 03-04, i5; Homo sapiens; RNA-Seq	GSM1023073: RNA 03-04, i5; Homo sapiens; RNA-Seq					81.67		1		0
SRP016568	SRS371361	SRX198065	SRR597897	ILLUMINA	Illumina HiSeq 2000	SINGLE	40024310	2012-11-06	GSE41716: Somatic copy-number mosaicism in human skin revealed by induced pluripotent stem cells (sequencing)	Illumina HiSeq 2000 paired end sequencing; GSM1023072: RNA 03-04, i1; Homo sapiens; RNA-Seq	GSM1023072: RNA 03-04, i1; Homo sapiens; RNA-Seq					83.98		1		0
SRP016568	SRS371360	SRX198064	SRR597896	ILLUMINA	Illumina HiSeq 2000	SINGLE	26589753	2012-11-06	GSE41716: Somatic copy-number mosaicism in human skin revealed by induced pluripotent stem cells (sequencing)	Illumina HiSeq 2000 paired end sequencing; GSM1023071: RNA 03-04, F; Homo sapiens; RNA-Seq	GSM1023071: RNA 03-04, F; Homo sapiens; RNA-Seq					86.41		1		1
SRP016568	SRS371359	SRX198063	SRR597895	ILLUMINA	Illumina HiSeq 2000	PAIRED	223517149	2012-11-06	GSE41716: Somatic copy-number mosaicism in human skin revealed by induced pluripotent stem cells (sequencing)	Illumina HiSeq 2000 paired end sequencing; GSM1023070: RNA 03-03, i4; Homo sapiens; RNA-Seq	GSM1023070: RNA 03-03, i4; Homo sapiens; RNA-Seq					88.16		1		0
SRP016568	SRS371358	SRX198062	SRR597894	ILLUMINA	Illumina HiSeq 2000	PAIRED	179088477	2012-11-06	GSE41716: Somatic copy-number mosaicism in human skin revealed by induced pluripotent stem cells (sequencing)	Illumina HiSeq 2000 paired end sequencing; GSM1023069: RNA 03-03, i3; Homo sapiens; RNA-Seq	GSM1023069: RNA 03-03, i3; Homo sapiens; RNA-Seq					87.06		1		0
SRP016568	SRS371357	SRX198061	SRR597893	ILLUMINA	Illumina HiSeq 2000	PAIRED	153021686	2012-11-06	GSE41716: Somatic copy-number mosaicism in human skin revealed by induced pluripotent stem cells (sequencing)	Illumina HiSeq 2000 paired end sequencing; GSM1023068: RNA 03-03, i2; Homo sapiens; RNA-Seq	GSM1023068: RNA 03-03, i2; Homo sapiens; RNA-Seq					87.15		1		0
SRP016568	SRS371356	SRX198060	SRR597892	ILLUMINA	Illumina HiSeq 2000	SINGLE	28159990	2012-11-06	GSE41716: Somatic copy-number mosaicism in human skin revealed by induced pluripotent stem cells (sequencing)	Illumina HiSeq 2000 paired end sequencing; GSM1023067: RNA 03-03, F; Homo sapiens; RNA-Seq	GSM1023067: RNA 03-03, F; Homo sapiens; RNA-Seq					88.04		1		1
SRP016568	SRS371353	SRX198057	SRR597889	ILLUMINA	Illumina HiSeq 2000	SINGLE	38874436	2012-11-06	GSE41716: Somatic copy-number mosaicism in human skin revealed by induced pluripotent stem cells (sequencing)	Illumina HiSeq 2000 paired end sequencing; GSM1023064: RNA 03-02, i5; Homo sapiens; RNA-Seq	GSM1023064: RNA 03-02, i5; Homo sapiens; RNA-Seq					86.46		1		0
SRP016568	SRS371352	SRX198056	SRR597888	ILLUMINA	Illumina HiSeq 2000	SINGLE	26888535	2012-11-06	GSE41716: Somatic copy-number mosaicism in human skin revealed by induced pluripotent stem cells (sequencing)	Illumina HiSeq 2000 paired end sequencing; GSM1023063: RNA 03-02, F; Homo sapiens; RNA-Seq	GSM1023063: RNA 03-02, F; Homo sapiens; RNA-Seq					86.45		1		1
SRP016568	SRS371348	SRX198052	SRR597884	ILLUMINA	Illumina HiSeq 2000	SINGLE	34101832	2012-11-06	GSE41716: Somatic copy-number mosaicism in human skin revealed by induced pluripotent stem cells (sequencing)	Illumina HiSeq 2000 paired end sequencing; GSM1023059: RNA 03-01, F; Homo sapiens; RNA-Seq	GSM1023059: RNA 03-01, F; Homo sapiens; RNA-Seq					89.13		1		1
SRP016583	SRS371802	SRX199978	SRR605001	ILLUMINA	Illumina Genome Analyzer IIx	SINGLE	31293610	2012-11-01	GSE41745: Transcriptional Profiling of Psoriasis Using RNA-seq Reveals Previously Unidentified Differentially Expressed genes	Illumina Genome Analyzer IIx paired end sequencing; GSM1023435: NL286; Homo sapiens; RNA-Seq	GSM1023435: NL286; Homo sapiens; RNA-Seq	Skin				81.15				1
SRP016629	SRS372471	SRX200691	SRR606337	ILLUMINA	Illumina HiSeq 2000	PAIRED	79317540	2013-02-18	GSE41795: Accelerated high-yield generation of limb-innervating motor neurons from human stem cells	Illumina HiSeq 2000 paired end sequencing; GSM1024418: Negative Sample 1 SL16148; Homo sapiens; RNA-Seq	GSM1024418: Negative Sample 1 SL16148; Homo sapiens; RNA-Seq					83.33				0
SRP016629	SRS372470	SRX200690	SRR606336	ILLUMINA	Illumina HiSeq 2000	PAIRED	60098217	2013-02-18	GSE41795: Accelerated high-yield generation of limb-innervating motor neurons from human stem cells	Illumina HiSeq 2000 paired end sequencing; GSM1024417: Positive Sample 2 SL16145; Homo sapiens; RNA-Seq	GSM1024417: Positive Sample 2 SL16145; Homo sapiens; RNA-Seq					84.11				0
SRP016629	SRS372469	SRX200689	SRR606335	ILLUMINA	Illumina HiSeq 2000	PAIRED	96876503	2013-02-18	GSE41795: Accelerated high-yield generation of limb-innervating motor neurons from human stem cells	Illumina HiSeq 2000 paired end sequencing; GSM1024416: Positive Sample 1 SL16147; Homo sapiens; RNA-Seq	GSM1024416: Positive Sample 1 SL16147; Homo sapiens; RNA-Seq					83.74				0
SRP017019	SRS374064	SRX202759	SRR611122	ILLUMINA	Illumina Genome Analyzer IIx	SINGLE	16552709	2013-03-09	GSE42006: Translatome of A549 and HBE cells	Illumina Genome Analyzer IIx paired end sequencing; GSM1030557: HBERNC; Homo sapiens; RNA-Seq	GSM1030557: HBERNC; Homo sapiens; RNA-Seq					89.23				0
SRP017019	SRS374063	SRX202758	SRR611121	ILLUMINA	Illumina Genome Analyzer IIx	SINGLE	12161626	2013-03-09	GSE42006: Translatome of A549 and HBE cells	Illumina Genome Analyzer IIx paired end sequencing; GSM1030556: HBERNA; Homo sapiens; RNA-Seq	GSM1030556: HBERNA; Homo sapiens; RNA-Seq					90.18		1		0
SRP017138	SRS375032	SRX204132	SRR616080	ILLUMINA	Illumina Genome Analyzer IIx	PAIRED	43916622	2012-12-27	GSE42146: RECURRENT MUTATIONS IN ATYPICAL CHRONIC MYELOID LEUKEMIA	Illumina Genome Analyzer IIx paired end sequencing; GSM1033551: CMLPh-0013T; Homo sapiens; RNA-Seq	GSM1033551: CMLPh-0013T; Homo sapiens; RNA-Seq	Hematopoietic cells	CML			92.16	1			1
SRP017138	SRS375031	SRX204131	SRR616079	ILLUMINA	Illumina Genome Analyzer IIx	PAIRED	38043334	2012-12-27	GSE42146: RECURRENT MUTATIONS IN ATYPICAL CHRONIC MYELOID LEUKEMIA	Illumina Genome Analyzer IIx paired end sequencing; GSM1033550: CMLPh-0012T; Homo sapiens; RNA-Seq	GSM1033550: CMLPh-0012T; Homo sapiens; RNA-Seq	Hematopoietic cells	CML			93.35	1			1
SRP017138	SRS375030	SRX204130	SRR616078	ILLUMINA	Illumina Genome Analyzer IIx	PAIRED	37537105	2012-12-27	GSE42146: RECURRENT MUTATIONS IN ATYPICAL CHRONIC MYELOID LEUKEMIA	Illumina Genome Analyzer IIx paired end sequencing; GSM1033549: CMLPh-0011T; Homo sapiens; RNA-Seq	GSM1033549: CMLPh-0011T; Homo sapiens; RNA-Seq	Hematopoietic cells	CML			92.86	1			1
SRP017138	SRS375029	SRX204129	SRR616077	ILLUMINA	Illumina Genome Analyzer IIx	PAIRED	51101653	2012-12-27	GSE42146: RECURRENT MUTATIONS IN ATYPICAL CHRONIC MYELOID LEUKEMIA	Illumina Genome Analyzer IIx paired end sequencing; GSM1033548: CMLPh-0010T; Homo sapiens; RNA-Seq	GSM1033548: CMLPh-0010T; Homo sapiens; RNA-Seq	Hematopoietic cells	CML			90.19	1			1
SRP017138	SRS375028	SRX204128	SRR616076	ILLUMINA	Illumina Genome Analyzer IIx	PAIRED	46955893	2012-12-27	GSE42146: RECURRENT MUTATIONS IN ATYPICAL CHRONIC MYELOID LEUKEMIA	Illumina Genome Analyzer IIx paired end sequencing; GSM1033547: CMLPh-009T; Homo sapiens; RNA-Seq	GSM1033547: CMLPh-009T; Homo sapiens; RNA-Seq	Hematopoietic cells	CML			92.6	1			0
SRP017138	SRS375027	SRX204127	SRR616075	ILLUMINA	Illumina Genome Analyzer IIx	PAIRED	17177582	2012-12-27	GSE42146: RECURRENT MUTATIONS IN ATYPICAL CHRONIC MYELOID LEUKEMIA	Illumina Genome Analyzer IIx paired end sequencing; GSM1033546: CMLPh-008T; Homo sapiens; RNA-Seq	GSM1033546: CMLPh-008T; Homo sapiens; RNA-Seq	Hematopoietic cells	CML			90.19	1			1
SRP017138	SRS375026	SRX204126	SRR616074	ILLUMINA	Illumina Genome Analyzer IIx	PAIRED	19976387	2012-12-27	GSE42146: RECURRENT MUTATIONS IN ATYPICAL CHRONIC MYELOID LEUKEMIA	Illumina Genome Analyzer IIx paired end sequencing; GSM1033545: CMLPh-007T; Homo sapiens; RNA-Seq	GSM1033545: CMLPh-007T; Homo sapiens; RNA-Seq	Hematopoietic cells	CML			89.97	1			1
SRP017138	SRS375025	SRX204125	SRR616073	ILLUMINA	Illumina Genome Analyzer IIx	PAIRED	19369932	2012-12-27	GSE42146: RECURRENT MUTATIONS IN ATYPICAL CHRONIC MYELOID LEUKEMIA	Illumina Genome Analyzer IIx paired end sequencing; GSM1033544: CMLPh-006T; Homo sapiens; RNA-Seq	GSM1033544: CMLPh-006T; Homo sapiens; RNA-Seq	Hematopoietic cells	CML			88.99	1			1
SRP017138	SRS375024	SRX204124	SRR616072	ILLUMINA	Illumina Genome Analyzer IIx	PAIRED	22637692	2012-12-27	GSE42146: RECURRENT MUTATIONS IN ATYPICAL CHRONIC MYELOID LEUKEMIA	Illumina Genome Analyzer IIx paired end sequencing; GSM1033543: CMLPh-005T; Homo sapiens; RNA-Seq	GSM1033543: CMLPh-005T; Homo sapiens; RNA-Seq	Hematopoietic cells	CML			90.41	1			1
SRP017138	SRS375023	SRX204123	SRR616071	ILLUMINA	Illumina Genome Analyzer IIx	PAIRED	15724805	2012-12-27	GSE42146: RECURRENT MUTATIONS IN ATYPICAL CHRONIC MYELOID LEUKEMIA	Illumina Genome Analyzer IIx paired end sequencing; GSM1033542: CMLPh-004T; Homo sapiens; RNA-Seq	GSM1033542: CMLPh-004T; Homo sapiens; RNA-Seq	Hematopoietic cells	CML			90.46	1			1
SRP017138	SRS375020	SRX204120	SRR616066	ILLUMINA	Illumina Genome Analyzer IIx	PAIRED	31042219	2012-12-27	GSE42146: RECURRENT MUTATIONS IN ATYPICAL CHRONIC MYELOID LEUKEMIA	Illumina Genome Analyzer IIx paired end sequencing; GSM1033539: CMLPh-001T; Homo sapiens; RNA-Seq	GSM1033539: CMLPh-001T; Homo sapiens; RNA-Seq	Hematopoietic cells	CML			80.34	1			1
SRP017580	SRS380023	SRX210739	SRR649760	ILLUMINA	Illumina HiSeq 2000	PAIRED	36487727	2013-05-05	GSE42960: The effect of nicotinamide on dysregulated genes associated with frataxin deficiency in FRDA.	Illumina HiSeq 2000 paired end sequencing; GSM1054024: FRDA015-Nico; Homo sapiens; RNA-Seq	GSM1054024: FRDA015-Nico; Homo sapiens; RNA-Seq	Hematopoietic cells	PBMCs			89.68				1
SRP017580	SRS380022	SRX210738	SRR649759	ILLUMINA	Illumina HiSeq 2000	PAIRED	26457253	2013-05-05	GSE42960: The effect of nicotinamide on dysregulated genes associated with frataxin deficiency in FRDA.	Illumina HiSeq 2000 paired end sequencing; GSM1054023: FRDA015-UT; Homo sapiens; RNA-Seq	GSM1054023: FRDA015-UT; Homo sapiens; RNA-Seq	Hematopoietic cells	PBMCs			91.1				0
SRP017580	SRS380021	SRX210737	SRR633902	ILLUMINA	Illumina HiSeq 2000	PAIRED	16817117	2013-05-05	GSE42960: The effect of nicotinamide on dysregulated genes associated with frataxin deficiency in FRDA.	Illumina HiSeq 2000 paired end sequencing; GSM1054022: FRDA05-Nico; Homo sapiens; RNA-Seq	GSM1054022: FRDA05-Nico; Homo sapiens; RNA-Seq	Hematopoietic cells	PBMCs			91.19				0
SRP017580	SRS380020	SRX210736	SRR633901	ILLUMINA	Illumina HiSeq 2000	PAIRED	22419833	2013-05-05	GSE42960: The effect of nicotinamide on dysregulated genes associated with frataxin deficiency in FRDA.	Illumina HiSeq 2000 paired end sequencing; GSM1054021: FRDA05-UT; Homo sapiens; RNA-Seq	GSM1054021: FRDA05-UT; Homo sapiens; RNA-Seq	Hematopoietic cells	PBMCs			91.76				1
SRP017631	SRS435916	SRX294961	SRR882011	ILLUMINA	Illumina HiSeq 2000	SINGLE	56808409	2013-11-13	GSE43070: Genome-wide Analysis of Chromatin Interactions in Human Cells	Illumina HiSeq 2000 paired end sequencing; GSM1154034: RNA-Seq IMR90+IFN-Î³ 2hr; Homo sapiens; RNA-Seq	GSM1154034: RNA-Seq IMR90+IFN-Î³ 2hr; Homo sapiens; RNA-Seq					80.83		1		0
SRP017631	SRS435915	SRX294960	SRR882010	ILLUMINA	Illumina HiSeq 2000	SINGLE	68416280	2013-11-13	GSE43070: Genome-wide Analysis of Chromatin Interactions in Human Cells	Illumina HiSeq 2000 paired end sequencing; GSM1154033: RNA-Seq IMR90+IFN-Î³ 0hr; Homo sapiens; RNA-Seq	GSM1154033: RNA-Seq IMR90+IFN-Î³ 0hr; Homo sapiens; RNA-Seq					81.53		1		0
SRP017684	SRS381454	SRX212596	SRR640259	ILLUMINA	Illumina HiSeq 2000	PAIRED	32737275	2013-05-07	GSE43143: RNA-Seq analysis of neurons derived from induced pluripotent stem cells reprogrammed from dental pulp	Illumina HiSeq 2000 paired end sequencing; GSM1057334: NPC_rna_seq; Homo sapiens; RNA-Seq	GSM1057334: NPC_rna_seq; Homo sapiens; RNA-Seq					96.05				0
SRP017684	SRS381453	SRX212595	SRR640258	ILLUMINA	Illumina HiSeq 2000	PAIRED	33073684	2013-05-07	GSE43143: RNA-Seq analysis of neurons derived from induced pluripotent stem cells reprogrammed from dental pulp	Illumina HiSeq 2000 paired end sequencing; GSM1057333: tips_rna_seq; Homo sapiens; RNA-Seq	GSM1057333: tips_rna_seq; Homo sapiens; RNA-Seq					95.2				0
SRP017684	SRS381452	SRX212594	SRR640257	ILLUMINA	Illumina HiSeq 2000	PAIRED	32794246	2013-05-07	GSE43143: RNA-Seq analysis of neurons derived from induced pluripotent stem cells reprogrammed from dental pulp	Illumina HiSeq 2000 paired end sequencing; GSM1057332: neuron_rna_seq; Homo sapiens; RNA-Seq	GSM1057332: neuron_rna_seq; Homo sapiens; RNA-Seq					96.04				1
SRP017966	SRS454449	SRX317226	SRR924624	ILLUMINA	Illumina HiSeq 2000	SINGLE	107069850	2013-10-10	GSE43526: Co-ordinate inhibition of autism candidate genes by topoisomerase inhibitors [Seq	Illumina HiSeq 2000 paired end sequencing; GSM1179928: Topotecan_RNAseq [human]; Homo sapiens; RNA-Seq	GSM1179928: Topotecan_RNAseq [human]; Homo sapiens; RNA-Seq					83.38				0
SRP017966	SRS472320	SRX317225	SRR924623	ILLUMINA	Illumina HiSeq 2000	SINGLE	101824141	2013-10-10	GSE43526: Co-ordinate inhibition of autism candidate genes by topoisomerase inhibitors [Seq	Illumina HiSeq 2000 paired end sequencing; GSM1179927: Vehicle_RNAseq [human]; Homo sapiens; RNA-Seq	GSM1179927: Vehicle_RNAseq [human]; Homo sapiens; RNA-Seq					83.4				0
SRP017972	SRS386141	SRX217762	SRR649552	ILLUMINA	Illumina HiSeq 2000	SINGLE	19875364	2013-09-04	GSE43549: Heterokaryon RNA Sequencing	Illumina HiSeq 2000 paired end sequencing; GSM1065162: Unfused fibroblast rep1; Homo sapiens; RNA-Seq	GSM1065162: Unfused fibroblast rep1; Homo sapiens; RNA-Seq					82.74				0
SRP017972	SRS386140	SRX217761	SRR649551	ILLUMINA	Illumina HiSeq 2000	SINGLE	16718126	2013-09-04	GSE43549: Heterokaryon RNA Sequencing	Illumina HiSeq 2000 paired end sequencing; GSM1065161: Unfused fibroblast rep3; Homo sapiens; RNA-Seq	GSM1065161: Unfused fibroblast rep3; Homo sapiens; RNA-Seq					84.55				0
SRP017972	SRS386139	SRX217760	SRR649550	ILLUMINA	Illumina HiSeq 2000	SINGLE	16659574	2013-09-04	GSE43549: Heterokaryon RNA Sequencing	Illumina HiSeq 2000 paired end sequencing; GSM1065160: Unfused fibroblast rep2; Homo sapiens; RNA-Seq	GSM1065160: Unfused fibroblast rep2; Homo sapiens; RNA-Seq					84.34				0
SRP018403	SRS390598	SRX225206	SRR671945	ILLUMINA	Illumina HiSeq 2000	SINGLE	62381647	2013-05-05	GSE44061: KRAB/KAP1-microRNA cascade regulates erythropoiesis through the stage-specific control of mitophagy	Illumina HiSeq 2000 paired end sequencing; GSM1077431: RNA-seq:KAP1 WT activated; Homo sapiens; RNA-Seq	GSM1077431: RNA-seq:KAP1 WT activated; Homo sapiens; RNA-Seq					87.33	1	1		0
SRP018403	SRS390597	SRX225205	SRR671944	ILLUMINA	Illumina HiSeq 2000	SINGLE	54916386	2013-05-05	GSE44061: KRAB/KAP1-microRNA cascade regulates erythropoiesis through the stage-specific control of mitophagy	Illumina HiSeq 2000 paired end sequencing; GSM1077430: RNA-seq:KAP1 WT not activated; Homo sapiens; RNA-Seq	GSM1077430: RNA-seq:KAP1 WT not activated; Homo sapiens; RNA-Seq					87.91	1	1		0
SRP018403	SRS390596	SRX225204	SRR671943	ILLUMINA	Illumina HiSeq 2000	SINGLE	68625562	2013-05-05	GSE44061: KRAB/KAP1-microRNA cascade regulates erythropoiesis through the stage-specific control of mitophagy	Illumina HiSeq 2000 paired end sequencing; GSM1077429: RNA-seq:KAP1 KD activated; Homo sapiens; RNA-Seq	GSM1077429: RNA-seq:KAP1 KD activated; Homo sapiens; RNA-Seq					87.41	1	1		0
SRP018777	SRS397036	SRX243742	SRR748297	ILLUMINA	Illumina HiSeq 2000	SINGLE	32633419	2013-03-04	GSE44450: Stranded RNA-seq of H9 cells	Illumina HiSeq 2000 paired end sequencing; GSM1085630: H9_stranded; Homo sapiens; RNA-Seq	GSM1085630: H9_stranded; Homo sapiens; RNA-Seq					83.87		1	H9	0
SRP018838	SRS397987	SRX245475	SRR764817	ILLUMINA	Illumina HiSeq 2000	SINGLE	77279692	2013-11-26	GSE44618: Single Cell RNA-Seq	Illumina HiSeq 2000 paired end sequencing; GSM1087897: 13303-100mers-GM12878-257_100cells-TopHat-1.4.1-GENCODE-V13; Homo sapiens; RNA-Seq	GSM1087897: 13303-100mers-GM12878-257_100cells-TopHat-1.4.1-GENCODE-V13; Homo sapiens; RNA-Seq					85.93				0
SRP018838	SRS397970	SRX245458	SRR764800	ILLUMINA	Illumina HiSeq 2000	SINGLE	23045428	2013-11-26	GSE44618: Single Cell RNA-Seq	Illumina HiSeq 2000 paired end sequencing; GSM1087880: 13276-100mers-GM12878-100pg_1-TopHat-1.4.1-GENCODE-V13; Homo sapiens; RNA-Seq	GSM1087880: 13276-100mers-GM12878-100pg_1-TopHat-1.4.1-GENCODE-V13; Homo sapiens; RNA-Seq					87				0
SRP018838	SRS397969	SRX245457	SRR764799	ILLUMINA	Illumina HiSeq 2000	SINGLE	71351374	2013-11-26	GSE44618: Single Cell RNA-Seq	Illumina HiSeq 2000 paired end sequencing; GSM1087879: 13275-100mers-GM12878-10ng_2-TopHat-1.4.1-GENCODE-V13; Homo sapiens; RNA-Seq	GSM1087879: 13275-100mers-GM12878-10ng_2-TopHat-1.4.1-GENCODE-V13; Homo sapiens; RNA-Seq					88.54				0
SRP018883	SRS398475	SRX246013	SRR766071	ILLUMINA	Illumina HiSeq 2000	PAIRED	24270332	2013-05-21	GSE44718: Multiple roles for Grainyheadlike transcription factors in the establishment and maintenance of human mucociliary airway epithelium	Illumina HiSeq 2000 paired end sequencing; GSM1089288: C44_DN; Homo sapiens; RNA-Seq	GSM1089288: C44_DN; Homo sapiens; RNA-Seq					86.67				1
SRP018883	SRS398474	SRX246012	SRR766070	ILLUMINA	Illumina HiSeq 2000	PAIRED	21090748	2013-05-21	GSE44718: Multiple roles for Grainyheadlike transcription factors in the establishment and maintenance of human mucociliary airway epithelium	Illumina HiSeq 2000 paired end sequencing; GSM1089287: C36_DN; Homo sapiens; RNA-Seq	GSM1089287: C36_DN; Homo sapiens; RNA-Seq					88.26				1
SRP018883	SRS398473	SRX246011	SRR766069	ILLUMINA	Illumina HiSeq 2000	PAIRED	25228474	2013-05-21	GSE44718: Multiple roles for Grainyheadlike transcription factors in the establishment and maintenance of human mucociliary airway epithelium	Illumina HiSeq 2000 paired end sequencing; GSM1089286: C29_DN; Homo sapiens; RNA-Seq	GSM1089286: C29_DN; Homo sapiens; RNA-Seq					90.29				0
SRP018883	SRS398472	SRX246010	SRR766068	ILLUMINA	Illumina HiSeq 2000	PAIRED	22830618	2013-05-21	GSE44718: Multiple roles for Grainyheadlike transcription factors in the establishment and maintenance of human mucociliary airway epithelium	Illumina HiSeq 2000 paired end sequencing; GSM1089285: C44_Ctl; Homo sapiens; RNA-Seq	GSM1089285: C44_Ctl; Homo sapiens; RNA-Seq					88.71				0
SRP018883	SRS398471	SRX246009	SRR766067	ILLUMINA	Illumina HiSeq 2000	PAIRED	31279352	2013-05-21	GSE44718: Multiple roles for Grainyheadlike transcription factors in the establishment and maintenance of human mucociliary airway epithelium	Illumina HiSeq 2000 paired end sequencing; GSM1089284: C36_Ctl; Homo sapiens; RNA-Seq	GSM1089284: C36_Ctl; Homo sapiens; RNA-Seq					88.3				0
SRP018883	SRS398470	SRX246008	SRR766066	ILLUMINA	Illumina HiSeq 2000	PAIRED	25402581	2013-05-21	GSE44718: Multiple roles for Grainyheadlike transcription factors in the establishment and maintenance of human mucociliary airway epithelium	Illumina HiSeq 2000 paired end sequencing; GSM1089283: C29_Ctl; Homo sapiens; RNA-Seq	GSM1089283: C29_Ctl; Homo sapiens; RNA-Seq					87.71				0
SRP018883	SRS398469	SRX246007	SRR766065	ILLUMINA	Illumina HiSeq 2000	PAIRED	19704475	2013-05-21	GSE44718: Multiple roles for Grainyheadlike transcription factors in the establishment and maintenance of human mucociliary airway epithelium	Illumina HiSeq 2000 paired end sequencing; GSM1089282: C36_WT; Homo sapiens; RNA-Seq	GSM1089282: C36_WT; Homo sapiens; RNA-Seq					88.8				0
SRP018883	SRS398468	SRX246006	SRR766064	ILLUMINA	Illumina HiSeq 2000	PAIRED	25558717	2013-05-21	GSE44718: Multiple roles for Grainyheadlike transcription factors in the establishment and maintenance of human mucociliary airway epithelium	Illumina HiSeq 2000 paired end sequencing; GSM1089281: C29_WT; Homo sapiens; RNA-Seq	GSM1089281: C29_WT; Homo sapiens; RNA-Seq					90.15				0
SRP019250	SRS400683	SRX248570	SRR771561	ILLUMINA	Illumina HiSeq 2000	SINGLE	42255602	2013-09-17	GSE44976: Global analysis of alternative splicing regulated by RBM10	Illumina HiSeq 2000 paired end sequencing; GSM1095141: Patient_RNA-Seq; Homo sapiens; RNA-Seq	GSM1095141: Patient_RNA-Seq; Homo sapiens; RNA-Seq	Hematopoietic cells	Lymphoblasts			83.05		1		1
SRP019250	SRS400681	SRX248568	SRR771559	ILLUMINA	Illumina HiSeq 2000	SINGLE	50015249	2013-09-17	GSE44976: Global analysis of alternative splicing regulated by RBM10	Illumina HiSeq 2000 paired end sequencing; GSM1095139: Normal.2_RNA-Seq; Homo sapiens; RNA-Seq	GSM1095139: Normal.2_RNA-Seq; Homo sapiens; RNA-Seq	Hematopoietic cells	Lymphoblasts			82.5		1		1
SRP019263	SRS401049	SRX248938	SRR772114	ILLUMINA	Illumina HiSeq 2000	PAIRED	25977760	2013-09-16	GSE45144: Genome-wide Analysis of Transcriptional Regulators in Human Blood Stem/Progenitor Cells reveals a densely interconnected network of coding and non-coding genes.	Illumina HiSeq 2000 paired end sequencing; GSM1097887: CD34_mRNA-seq; Homo sapiens; RNA-Seq	GSM1097887: CD34_mRNA-seq; Homo sapiens; RNA-Seq					88.73				0
SRP020470	SRS406314	SRX258183	SRR801704	ILLUMINA	Illumina HiSeq 2000	PAIRED	41493184	2013-07-28	GSE45669: RNA-sequencing of the human milk fat layer during colostrum, transitional, and mature stages of lactation	Illumina HiSeq 2000 paired end sequencing; GSM1111660: 174-X_RNA_m2_0; Homo sapiens; RNA-Seq	GSM1111660: 174-X_RNA_m2_0; Homo sapiens; RNA-Seq			Female		83.69				0
SRP020470	SRS406313	SRX258182	SRR801703	ILLUMINA	Illumina HiSeq 2000	PAIRED	58091962	2013-07-28	GSE45669: RNA-sequencing of the human milk fat layer during colostrum, transitional, and mature stages of lactation	Illumina HiSeq 2000 paired end sequencing; GSM1111659: 183-G_RNA_m2_2; Homo sapiens; RNA-Seq	GSM1111659: 183-G_RNA_m2_2; Homo sapiens; RNA-Seq			Female		80.92				0
SRP020470	SRS406312	SRX258181	SRR801702	ILLUMINA	Illumina HiSeq 2000	PAIRED	56916784	2013-07-28	GSE45669: RNA-sequencing of the human milk fat layer during colostrum, transitional, and mature stages of lactation	Illumina HiSeq 2000 paired end sequencing; GSM1111658: 179-C_RNA_m2_2; Homo sapiens; RNA-Seq	GSM1111658: 179-C_RNA_m2_2; Homo sapiens; RNA-Seq			Female		84.26				0
SRP020470	SRS406311	SRX258180	SRR801701	ILLUMINA	Illumina HiSeq 2000	PAIRED	53262442	2013-07-28	GSE45669: RNA-sequencing of the human milk fat layer during colostrum, transitional, and mature stages of lactation	Illumina HiSeq 2000 paired end sequencing; GSM1111657: 359_RNA_m0_0; Homo sapiens; RNA-Seq	GSM1111657: 359_RNA_m0_0; Homo sapiens; RNA-Seq			Female		85.15				0
SRP020470	SRS406310	SRX258179	SRR801700	ILLUMINA	Illumina HiSeq 2000	PAIRED	49375720	2013-07-28	GSE45669: RNA-sequencing of the human milk fat layer during colostrum, transitional, and mature stages of lactation	Illumina HiSeq 2000 paired end sequencing; GSM1111656: 168-R_RNA_m2_2; Homo sapiens; RNA-Seq	GSM1111656: 168-R_RNA_m2_2; Homo sapiens; RNA-Seq			Female		84.87				1
SRP020470	SRS406309	SRX258178	SRR801699	ILLUMINA	Illumina HiSeq 2000	PAIRED	52141128	2013-07-28	GSE45669: RNA-sequencing of the human milk fat layer during colostrum, transitional, and mature stages of lactation	Illumina HiSeq 2000 paired end sequencing; GSM1111655: 183-G_RNA_m0_0; Homo sapiens; RNA-Seq	GSM1111655: 183-G_RNA_m0_0; Homo sapiens; RNA-Seq			Female		86.43				0
SRP020470	SRS406308	SRX258177	SRR801698	ILLUMINA	Illumina HiSeq 2000	PAIRED	58166864	2013-07-28	GSE45669: RNA-sequencing of the human milk fat layer during colostrum, transitional, and mature stages of lactation	Illumina HiSeq 2000 paired end sequencing; GSM1111654: 179-C_RNA_m0_0; Homo sapiens; RNA-Seq	GSM1111654: 179-C_RNA_m0_0; Homo sapiens; RNA-Seq			Female		84.43				0
SRP020470	SRS406307	SRX258176	SRR801697	ILLUMINA	Illumina HiSeq 2000	PAIRED	46168166	2013-07-28	GSE45669: RNA-sequencing of the human milk fat layer during colostrum, transitional, and mature stages of lactation	Illumina HiSeq 2000 paired end sequencing; GSM1111653: 188-L_RNA_c2_0; Homo sapiens; RNA-Seq	GSM1111653: 188-L_RNA_c2_0; Homo sapiens; RNA-Seq			Female		83.93				1
SRP020470	SRS406306	SRX258175	SRR801696	ILLUMINA	Illumina HiSeq 2000	PAIRED	50343412	2013-07-28	GSE45669: RNA-sequencing of the human milk fat layer during colostrum, transitional, and mature stages of lactation	Illumina HiSeq 2000 paired end sequencing; GSM1111652: 187-K_RNA_c2_0; Homo sapiens; RNA-Seq	GSM1111652: 187-K_RNA_c2_0; Homo sapiens; RNA-Seq			Female		84.07				0
SRP020470	SRS406305	SRX258174	SRR801695	ILLUMINA	Illumina HiSeq 2000	PAIRED	47636172	2013-07-28	GSE45669: RNA-sequencing of the human milk fat layer during colostrum, transitional, and mature stages of lactation	Illumina HiSeq 2000 paired end sequencing; GSM1111651: 183-G_RNA_c2_0; Homo sapiens; RNA-Seq	GSM1111651: 183-G_RNA_c2_0; Homo sapiens; RNA-Seq			Female		85.1				1
SRP020470	SRS406304	SRX258173	SRR801694	ILLUMINA	Illumina HiSeq 2000	PAIRED	48888028	2013-07-28	GSE45669: RNA-sequencing of the human milk fat layer during colostrum, transitional, and mature stages of lactation	Illumina HiSeq 2000 paired end sequencing; GSM1111650: 179-C_RNA_c2_0; Homo sapiens; RNA-Seq	GSM1111650: 179-C_RNA_c2_0; Homo sapiens; RNA-Seq			Female		82.93				1
SRP020470	SRS406302	SRX258171	SRR801692	ILLUMINA	Illumina HiSeq 2000	PAIRED	41516998	2013-07-28	GSE45669: RNA-sequencing of the human milk fat layer during colostrum, transitional, and mature stages of lactation	Illumina HiSeq 2000 paired end sequencing; GSM1111648: 160-J_RNA_c0_2; Homo sapiens; RNA-Seq	GSM1111648: 160-J_RNA_c0_2; Homo sapiens; RNA-Seq			Female		81.84				1
SRP020470	SRS406301	SRX258170	SRR801691	ILLUMINA	Illumina HiSeq 2000	PAIRED	59840794	2013-07-28	GSE45669: RNA-sequencing of the human milk fat layer during colostrum, transitional, and mature stages of lactation	Illumina HiSeq 2000 paired end sequencing; GSM1111647: 158-1_RNA_c0_0; Homo sapiens; RNA-Seq	GSM1111647: 158-1_RNA_c0_0; Homo sapiens; RNA-Seq			Female		86.16				1
SRP020470	SRS406300	SRX258169	SRR801690	ILLUMINA	Illumina HiSeq 2000	PAIRED	59553076	2013-07-28	GSE45669: RNA-sequencing of the human milk fat layer during colostrum, transitional, and mature stages of lactation	Illumina HiSeq 2000 paired end sequencing; GSM1111646: 154-D_RNA_c0_0; Homo sapiens; RNA-Seq	GSM1111646: 154-D_RNA_c0_0; Homo sapiens; RNA-Seq			Female		85.38				1
SRP020491	SRS407126	SRX259489	SRR805779	ILLUMINA	Illumina Genome Analyzer IIx	SINGLE	14897321	2013-08-21	GSE45734: Changes in gene expression profiles of circulating B cells after influenza vaccination in healthy human subjects	Illumina Genome Analyzer IIx paired end sequencing; GSM1113366: T16_Day10; Homo sapiens; RNA-Seq	GSM1113366: T16_Day10; Homo sapiens; RNA-Seq	Hematopoietic cells	B-lymphocytes			83.93				0
SRP020491	SRS407125	SRX259488	SRR805778	ILLUMINA	Illumina Genome Analyzer IIx	SINGLE	15560779	2013-08-21	GSE45734: Changes in gene expression profiles of circulating B cells after influenza vaccination in healthy human subjects	Illumina Genome Analyzer IIx paired end sequencing; GSM1113365: T16_Day9; Homo sapiens; RNA-Seq	GSM1113365: T16_Day9; Homo sapiens; RNA-Seq	Hematopoietic cells	B-lymphocytes			82.64				0
SRP020491	SRS407124	SRX259487	SRR805777	ILLUMINA	Illumina Genome Analyzer IIx	SINGLE	13710040	2013-08-21	GSE45734: Changes in gene expression profiles of circulating B cells after influenza vaccination in healthy human subjects	Illumina Genome Analyzer IIx paired end sequencing; GSM1113364: T16_Day8; Homo sapiens; RNA-Seq	GSM1113364: T16_Day8; Homo sapiens; RNA-Seq	Hematopoietic cells	B-lymphocytes			84.91				0
SRP020491	SRS407123	SRX259486	SRR805776	ILLUMINA	Illumina Genome Analyzer IIx	SINGLE	14860876	2013-08-21	GSE45734: Changes in gene expression profiles of circulating B cells after influenza vaccination in healthy human subjects	Illumina Genome Analyzer IIx paired end sequencing; GSM1113363: T16_Day7; Homo sapiens; RNA-Seq	GSM1113363: T16_Day7; Homo sapiens; RNA-Seq	Hematopoietic cells	B-lymphocytes			83.88				0
SRP020491	SRS407122	SRX259485	SRR805775	ILLUMINA	Illumina Genome Analyzer IIx	SINGLE	17121319	2013-08-21	GSE45734: Changes in gene expression profiles of circulating B cells after influenza vaccination in healthy human subjects	Illumina Genome Analyzer IIx paired end sequencing; GSM1113362: T16_Day6; Homo sapiens; RNA-Seq	GSM1113362: T16_Day6; Homo sapiens; RNA-Seq	Hematopoietic cells	B-lymphocytes			84.39				0
SRP020491	SRS407121	SRX259484	SRR805774	ILLUMINA	Illumina Genome Analyzer IIx	SINGLE	13021748	2013-08-21	GSE45734: Changes in gene expression profiles of circulating B cells after influenza vaccination in healthy human subjects	Illumina Genome Analyzer IIx paired end sequencing; GSM1113361: T16_Day5; Homo sapiens; RNA-Seq	GSM1113361: T16_Day5; Homo sapiens; RNA-Seq	Hematopoietic cells	B-lymphocytes			80.83				0
SRP020491	SRS407120	SRX259483	SRR805773	ILLUMINA	Illumina Genome Analyzer IIx	SINGLE	13248557	2013-08-21	GSE45734: Changes in gene expression profiles of circulating B cells after influenza vaccination in healthy human subjects	Illumina Genome Analyzer IIx paired end sequencing; GSM1113360: T16_Day4; Homo sapiens; RNA-Seq	GSM1113360: T16_Day4; Homo sapiens; RNA-Seq	Hematopoietic cells	B-lymphocytes			84.01				0
SRP020491	SRS407119	SRX259482	SRR805772	ILLUMINA	Illumina Genome Analyzer IIx	SINGLE	14957384	2013-08-21	GSE45734: Changes in gene expression profiles of circulating B cells after influenza vaccination in healthy human subjects	Illumina Genome Analyzer IIx paired end sequencing; GSM1113359: T16_Day3; Homo sapiens; RNA-Seq	GSM1113359: T16_Day3; Homo sapiens; RNA-Seq	Hematopoietic cells	B-lymphocytes			84.15				0
SRP020491	SRS407118	SRX259481	SRR805771	ILLUMINA	Illumina Genome Analyzer IIx	SINGLE	14005805	2013-08-21	GSE45734: Changes in gene expression profiles of circulating B cells after influenza vaccination in healthy human subjects	Illumina Genome Analyzer IIx paired end sequencing; GSM1113358: T16_Day2; Homo sapiens; RNA-Seq	GSM1113358: T16_Day2; Homo sapiens; RNA-Seq	Hematopoietic cells	B-lymphocytes			84.31				0
SRP020491	SRS407117	SRX259480	SRR805770	ILLUMINA	Illumina Genome Analyzer IIx	SINGLE	15703489	2013-08-21	GSE45734: Changes in gene expression profiles of circulating B cells after influenza vaccination in healthy human subjects	Illumina Genome Analyzer IIx paired end sequencing; GSM1113357: T16_Day1; Homo sapiens; RNA-Seq	GSM1113357: T16_Day1; Homo sapiens; RNA-Seq	Hematopoietic cells	B-lymphocytes			84.79				0
SRP020491	SRS407116	SRX259479	SRR805769	ILLUMINA	Illumina Genome Analyzer IIx	SINGLE	11677886	2013-08-21	GSE45734: Changes in gene expression profiles of circulating B cells after influenza vaccination in healthy human subjects	Illumina Genome Analyzer IIx paired end sequencing; GSM1113356: T16_Day0; Homo sapiens; RNA-Seq	GSM1113356: T16_Day0; Homo sapiens; RNA-Seq	Hematopoietic cells	B-lymphocytes			86.11				0
SRP020491	SRS407115	SRX259478	SRR805768	ILLUMINA	Illumina Genome Analyzer IIx	SINGLE	13438891	2013-08-21	GSE45734: Changes in gene expression profiles of circulating B cells after influenza vaccination in healthy human subjects	Illumina Genome Analyzer IIx paired end sequencing; GSM1113355: T15_Day10; Homo sapiens; RNA-Seq	GSM1113355: T15_Day10; Homo sapiens; RNA-Seq	Hematopoietic cells	B-lymphocytes			83.82				0
SRP020491	SRS407114	SRX259477	SRR805767	ILLUMINA	Illumina Genome Analyzer IIx	SINGLE	8725688	2013-08-21	GSE45734: Changes in gene expression profiles of circulating B cells after influenza vaccination in healthy human subjects	Illumina Genome Analyzer IIx paired end sequencing; GSM1113354: T15_Day9; Homo sapiens; RNA-Seq	GSM1113354: T15_Day9; Homo sapiens; RNA-Seq	Hematopoietic cells	B-lymphocytes			82.36				0
SRP020491	SRS407113	SRX259476	SRR805766	ILLUMINA	Illumina Genome Analyzer IIx	SINGLE	14289978	2013-08-21	GSE45734: Changes in gene expression profiles of circulating B cells after influenza vaccination in healthy human subjects	Illumina Genome Analyzer IIx paired end sequencing; GSM1113353: T15_Day8; Homo sapiens; RNA-Seq	GSM1113353: T15_Day8; Homo sapiens; RNA-Seq	Hematopoietic cells	B-lymphocytes			80.06				0
SRP020491	SRS407112	SRX259475	SRR805765	ILLUMINA	Illumina Genome Analyzer IIx	SINGLE	15025120	2013-08-21	GSE45734: Changes in gene expression profiles of circulating B cells after influenza vaccination in healthy human subjects	Illumina Genome Analyzer IIx paired end sequencing; GSM1113352: T15_Day7; Homo sapiens; RNA-Seq	GSM1113352: T15_Day7; Homo sapiens; RNA-Seq	Hematopoietic cells	B-lymphocytes			81.38				0
SRP020491	SRS407110	SRX259473	SRR805763	ILLUMINA	Illumina Genome Analyzer IIx	SINGLE	14451504	2013-08-21	GSE45734: Changes in gene expression profiles of circulating B cells after influenza vaccination in healthy human subjects	Illumina Genome Analyzer IIx paired end sequencing; GSM1113350: T15_Day5; Homo sapiens; RNA-Seq	GSM1113350: T15_Day5; Homo sapiens; RNA-Seq	Hematopoietic cells	B-lymphocytes			82.4				0
SRP020491	SRS407109	SRX259472	SRR805762	ILLUMINA	Illumina Genome Analyzer IIx	SINGLE	13993042	2013-08-21	GSE45734: Changes in gene expression profiles of circulating B cells after influenza vaccination in healthy human subjects	Illumina Genome Analyzer IIx paired end sequencing; GSM1113349: T15_Day4; Homo sapiens; RNA-Seq	GSM1113349: T15_Day4; Homo sapiens; RNA-Seq	Hematopoietic cells	B-lymphocytes			82.38				0
SRP020491	SRS407108	SRX259471	SRR805761	ILLUMINA	Illumina Genome Analyzer IIx	SINGLE	11988867	2013-08-21	GSE45734: Changes in gene expression profiles of circulating B cells after influenza vaccination in healthy human subjects	Illumina Genome Analyzer IIx paired end sequencing; GSM1113348: T15_Day3; Homo sapiens; RNA-Seq	GSM1113348: T15_Day3; Homo sapiens; RNA-Seq	Hematopoietic cells	B-lymphocytes			84.6				0
SRP020491	SRS407107	SRX259470	SRR805760	ILLUMINA	Illumina Genome Analyzer IIx	SINGLE	14678989	2013-08-21	GSE45734: Changes in gene expression profiles of circulating B cells after influenza vaccination in healthy human subjects	Illumina Genome Analyzer IIx paired end sequencing; GSM1113347: T15_Day2; Homo sapiens; RNA-Seq	GSM1113347: T15_Day2; Homo sapiens; RNA-Seq	Hematopoietic cells	B-lymphocytes			83.55				0
SRP020491	SRS407106	SRX259469	SRR805759	ILLUMINA	Illumina Genome Analyzer IIx	SINGLE	14428638	2013-08-21	GSE45734: Changes in gene expression profiles of circulating B cells after influenza vaccination in healthy human subjects	Illumina Genome Analyzer IIx paired end sequencing; GSM1113346: T15_Day1; Homo sapiens; RNA-Seq	GSM1113346: T15_Day1; Homo sapiens; RNA-Seq	Hematopoietic cells	B-lymphocytes			82.58				0
SRP020491	SRS407105	SRX259468	SRR805758	ILLUMINA	Illumina Genome Analyzer IIx	SINGLE	15548905	2013-08-21	GSE45734: Changes in gene expression profiles of circulating B cells after influenza vaccination in healthy human subjects	Illumina Genome Analyzer IIx paired end sequencing; GSM1113345: T15_Day0; Homo sapiens; RNA-Seq	GSM1113345: T15_Day0; Homo sapiens; RNA-Seq	Hematopoietic cells	B-lymphocytes			82.54				1
SRP020491	SRS407104	SRX259467	SRR805757	ILLUMINA	Illumina Genome Analyzer IIx	SINGLE	10258357	2013-08-21	GSE45734: Changes in gene expression profiles of circulating B cells after influenza vaccination in healthy human subjects	Illumina Genome Analyzer IIx paired end sequencing; GSM1113344: T14_Day10; Homo sapiens; RNA-Seq	GSM1113344: T14_Day10; Homo sapiens; RNA-Seq	Hematopoietic cells	B-lymphocytes			84.95				0
SRP020491	SRS407103	SRX259466	SRR805756	ILLUMINA	Illumina Genome Analyzer IIx	SINGLE	9304574	2013-08-21	GSE45734: Changes in gene expression profiles of circulating B cells after influenza vaccination in healthy human subjects	Illumina Genome Analyzer IIx paired end sequencing; GSM1113343: T14_Day9; Homo sapiens; RNA-Seq	GSM1113343: T14_Day9; Homo sapiens; RNA-Seq	Hematopoietic cells	B-lymphocytes			84.58				0
SRP020491	SRS407102	SRX259465	SRR805755	ILLUMINA	Illumina Genome Analyzer IIx	SINGLE	8865398	2013-08-21	GSE45734: Changes in gene expression profiles of circulating B cells after influenza vaccination in healthy human subjects	Illumina Genome Analyzer IIx paired end sequencing; GSM1113342: T14_Day8; Homo sapiens; RNA-Seq	GSM1113342: T14_Day8; Homo sapiens; RNA-Seq	Hematopoietic cells	B-lymphocytes			84.73				0
SRP020491	SRS407101	SRX259464	SRR805754	ILLUMINA	Illumina Genome Analyzer IIx	SINGLE	11679873	2013-08-21	GSE45734: Changes in gene expression profiles of circulating B cells after influenza vaccination in healthy human subjects	Illumina Genome Analyzer IIx paired end sequencing; GSM1113341: T14_Day7; Homo sapiens; RNA-Seq	GSM1113341: T14_Day7; Homo sapiens; RNA-Seq	Hematopoietic cells	B-lymphocytes			85.37				0
SRP020491	SRS407100	SRX259463	SRR805753	ILLUMINA	Illumina Genome Analyzer IIx	SINGLE	8262317	2013-08-21	GSE45734: Changes in gene expression profiles of circulating B cells after influenza vaccination in healthy human subjects	Illumina Genome Analyzer IIx paired end sequencing; GSM1113340: T14_Day6; Homo sapiens; RNA-Seq	GSM1113340: T14_Day6; Homo sapiens; RNA-Seq	Hematopoietic cells	B-lymphocytes			83.26				0
SRP020491	SRS407099	SRX259462	SRR805752	ILLUMINA	Illumina Genome Analyzer IIx	SINGLE	9705090	2013-08-21	GSE45734: Changes in gene expression profiles of circulating B cells after influenza vaccination in healthy human subjects	Illumina Genome Analyzer IIx paired end sequencing; GSM1113339: T14_Day5; Homo sapiens; RNA-Seq	GSM1113339: T14_Day5; Homo sapiens; RNA-Seq	Hematopoietic cells	B-lymphocytes			82.12				0
SRP020491	SRS407098	SRX259461	SRR805751	ILLUMINA	Illumina Genome Analyzer IIx	SINGLE	10983414	2013-08-21	GSE45734: Changes in gene expression profiles of circulating B cells after influenza vaccination in healthy human subjects	Illumina Genome Analyzer IIx paired end sequencing; GSM1113338: T14_Day4; Homo sapiens; RNA-Seq	GSM1113338: T14_Day4; Homo sapiens; RNA-Seq	Hematopoietic cells	B-lymphocytes			84.11				0
SRP020491	SRS407097	SRX259460	SRR805750	ILLUMINA	Illumina Genome Analyzer IIx	SINGLE	9239056	2013-08-21	GSE45734: Changes in gene expression profiles of circulating B cells after influenza vaccination in healthy human subjects	Illumina Genome Analyzer IIx paired end sequencing; GSM1113337: T14_Day3; Homo sapiens; RNA-Seq	GSM1113337: T14_Day3; Homo sapiens; RNA-Seq	Hematopoietic cells	B-lymphocytes			83.14				0
SRP020491	SRS407096	SRX259459	SRR805749	ILLUMINA	Illumina Genome Analyzer IIx	SINGLE	10547542	2013-08-21	GSE45734: Changes in gene expression profiles of circulating B cells after influenza vaccination in healthy human subjects	Illumina Genome Analyzer IIx paired end sequencing; GSM1113336: T14_Day2; Homo sapiens; RNA-Seq	GSM1113336: T14_Day2; Homo sapiens; RNA-Seq	Hematopoietic cells	B-lymphocytes			84.22				0
SRP020491	SRS407095	SRX259458	SRR805748	ILLUMINA	Illumina Genome Analyzer IIx	SINGLE	11098323	2013-08-21	GSE45734: Changes in gene expression profiles of circulating B cells after influenza vaccination in healthy human subjects	Illumina Genome Analyzer IIx paired end sequencing; GSM1113335: T14_Day1; Homo sapiens; RNA-Seq	GSM1113335: T14_Day1; Homo sapiens; RNA-Seq	Hematopoietic cells	B-lymphocytes			84.92				0
SRP020491	SRS407094	SRX259457	SRR805747	ILLUMINA	Illumina Genome Analyzer IIx	SINGLE	12626905	2013-08-21	GSE45734: Changes in gene expression profiles of circulating B cells after influenza vaccination in healthy human subjects	Illumina Genome Analyzer IIx paired end sequencing; GSM1113334: T14_Day0; Homo sapiens; RNA-Seq	GSM1113334: T14_Day0; Homo sapiens; RNA-Seq	Hematopoietic cells	B-lymphocytes			84.95				0
SRP020491	SRS407093	SRX259456	SRR805746	ILLUMINA	Illumina Genome Analyzer IIx	SINGLE	14911001	2013-08-21	GSE45734: Changes in gene expression profiles of circulating B cells after influenza vaccination in healthy human subjects	Illumina Genome Analyzer IIx paired end sequencing; GSM1113333: T13_Day10; Homo sapiens; RNA-Seq	GSM1113333: T13_Day10; Homo sapiens; RNA-Seq	Hematopoietic cells	B-lymphocytes			82.42				0
SRP020491	SRS407092	SRX259455	SRR805745	ILLUMINA	Illumina Genome Analyzer IIx	SINGLE	14843099	2013-08-21	GSE45734: Changes in gene expression profiles of circulating B cells after influenza vaccination in healthy human subjects	Illumina Genome Analyzer IIx paired end sequencing; GSM1113332: T13_Day9; Homo sapiens; RNA-Seq	GSM1113332: T13_Day9; Homo sapiens; RNA-Seq	Hematopoietic cells	B-lymphocytes			83.12				0
SRP020491	SRS407091	SRX259454	SRR805744	ILLUMINA	Illumina Genome Analyzer IIx	SINGLE	16757126	2013-08-21	GSE45734: Changes in gene expression profiles of circulating B cells after influenza vaccination in healthy human subjects	Illumina Genome Analyzer IIx paired end sequencing; GSM1113331: T13_Day8; Homo sapiens; RNA-Seq	GSM1113331: T13_Day8; Homo sapiens; RNA-Seq	Hematopoietic cells	B-lymphocytes			81.96				0
SRP020491	SRS407089	SRX259452	SRR805742	ILLUMINA	Illumina Genome Analyzer IIx	SINGLE	13699844	2013-08-21	GSE45734: Changes in gene expression profiles of circulating B cells after influenza vaccination in healthy human subjects	Illumina Genome Analyzer IIx paired end sequencing; GSM1113329: T13_Day6; Homo sapiens; RNA-Seq	GSM1113329: T13_Day6; Homo sapiens; RNA-Seq	Hematopoietic cells	B-lymphocytes			84.56				0
SRP020491	SRS407088	SRX259451	SRR805741	ILLUMINA	Illumina Genome Analyzer IIx	SINGLE	16296024	2013-08-21	GSE45734: Changes in gene expression profiles of circulating B cells after influenza vaccination in healthy human subjects	Illumina Genome Analyzer IIx paired end sequencing; GSM1113328: T13_Day5; Homo sapiens; RNA-Seq	GSM1113328: T13_Day5; Homo sapiens; RNA-Seq	Hematopoietic cells	B-lymphocytes			81.8				0
SRP020491	SRS407087	SRX259450	SRR805740	ILLUMINA	Illumina Genome Analyzer IIx	SINGLE	15177433	2013-08-21	GSE45734: Changes in gene expression profiles of circulating B cells after influenza vaccination in healthy human subjects	Illumina Genome Analyzer IIx paired end sequencing; GSM1113327: T13_Day4; Homo sapiens; RNA-Seq	GSM1113327: T13_Day4; Homo sapiens; RNA-Seq	Hematopoietic cells	B-lymphocytes			82.31				0
SRP020491	SRS407086	SRX259449	SRR805739	ILLUMINA	Illumina Genome Analyzer IIx	SINGLE	14563983	2013-08-21	GSE45734: Changes in gene expression profiles of circulating B cells after influenza vaccination in healthy human subjects	Illumina Genome Analyzer IIx paired end sequencing; GSM1113326: T13_Day3; Homo sapiens; RNA-Seq	GSM1113326: T13_Day3; Homo sapiens; RNA-Seq	Hematopoietic cells	B-lymphocytes			84.32				0
SRP020491	SRS407085	SRX259448	SRR805738	ILLUMINA	Illumina Genome Analyzer IIx	SINGLE	16869437	2013-08-21	GSE45734: Changes in gene expression profiles of circulating B cells after influenza vaccination in healthy human subjects	Illumina Genome Analyzer IIx paired end sequencing; GSM1113325: T13_Day2; Homo sapiens; RNA-Seq	GSM1113325: T13_Day2; Homo sapiens; RNA-Seq	Hematopoietic cells	B-lymphocytes			81.91				0
SRP020491	SRS407084	SRX259447	SRR805737	ILLUMINA	Illumina Genome Analyzer IIx	SINGLE	17677786	2013-08-21	GSE45734: Changes in gene expression profiles of circulating B cells after influenza vaccination in healthy human subjects	Illumina Genome Analyzer IIx paired end sequencing; GSM1113324: T13_Day1; Homo sapiens; RNA-Seq	GSM1113324: T13_Day1; Homo sapiens; RNA-Seq	Hematopoietic cells	B-lymphocytes			83.02				0
SRP020491	SRS407083	SRX259446	SRR805736	ILLUMINA	Illumina Genome Analyzer IIx	SINGLE	17228024	2013-08-21	GSE45734: Changes in gene expression profiles of circulating B cells after influenza vaccination in healthy human subjects	Illumina Genome Analyzer IIx paired end sequencing; GSM1113323: T13_Day0; Homo sapiens; RNA-Seq	GSM1113323: T13_Day0; Homo sapiens; RNA-Seq	Hematopoietic cells	B-lymphocytes			81.79				0
SRP020491	SRS407082	SRX259445	SRR805735	ILLUMINA	Illumina Genome Analyzer IIx	SINGLE	10470887	2013-08-21	GSE45734: Changes in gene expression profiles of circulating B cells after influenza vaccination in healthy human subjects	Illumina Genome Analyzer IIx paired end sequencing; GSM1113322: T12_Day10; Homo sapiens; RNA-Seq	GSM1113322: T12_Day10; Homo sapiens; RNA-Seq	Hematopoietic cells	B-lymphocytes			83.49				0
SRP020491	SRS407080	SRX259443	SRR805733	ILLUMINA	Illumina Genome Analyzer IIx	SINGLE	13450859	2013-08-21	GSE45734: Changes in gene expression profiles of circulating B cells after influenza vaccination in healthy human subjects	Illumina Genome Analyzer IIx paired end sequencing; GSM1113320: T12_Day8; Homo sapiens; RNA-Seq	GSM1113320: T12_Day8; Homo sapiens; RNA-Seq	Hematopoietic cells	B-lymphocytes			80.11				0
SRP020491	SRS407078	SRX259441	SRR805731	ILLUMINA	Illumina Genome Analyzer IIx	SINGLE	14545941	2013-08-21	GSE45734: Changes in gene expression profiles of circulating B cells after influenza vaccination in healthy human subjects	Illumina Genome Analyzer IIx paired end sequencing; GSM1113318: T12_Day6; Homo sapiens; RNA-Seq	GSM1113318: T12_Day6; Homo sapiens; RNA-Seq	Hematopoietic cells	B-lymphocytes			81.42				0
SRP020491	SRS407077	SRX259440	SRR805730	ILLUMINA	Illumina Genome Analyzer IIx	SINGLE	14810249	2013-08-21	GSE45734: Changes in gene expression profiles of circulating B cells after influenza vaccination in healthy human subjects	Illumina Genome Analyzer IIx paired end sequencing; GSM1113317: T12_Day5; Homo sapiens; RNA-Seq	GSM1113317: T12_Day5; Homo sapiens; RNA-Seq	Hematopoietic cells	B-lymphocytes			81.92				0
SRP020491	SRS407076	SRX259439	SRR805729	ILLUMINA	Illumina Genome Analyzer IIx	SINGLE	14383937	2013-08-21	GSE45734: Changes in gene expression profiles of circulating B cells after influenza vaccination in healthy human subjects	Illumina Genome Analyzer IIx paired end sequencing; GSM1113316: T12_Day4; Homo sapiens; RNA-Seq	GSM1113316: T12_Day4; Homo sapiens; RNA-Seq	Hematopoietic cells	B-lymphocytes			82.58				0
SRP020491	SRS407075	SRX259438	SRR805728	ILLUMINA	Illumina Genome Analyzer IIx	SINGLE	12384147	2013-08-21	GSE45734: Changes in gene expression profiles of circulating B cells after influenza vaccination in healthy human subjects	Illumina Genome Analyzer IIx paired end sequencing; GSM1113315: T12_Day3; Homo sapiens; RNA-Seq	GSM1113315: T12_Day3; Homo sapiens; RNA-Seq	Hematopoietic cells	B-lymphocytes			81.69				0
SRP020491	SRS407074	SRX259437	SRR805727	ILLUMINA	Illumina Genome Analyzer IIx	SINGLE	15216849	2013-08-21	GSE45734: Changes in gene expression profiles of circulating B cells after influenza vaccination in healthy human subjects	Illumina Genome Analyzer IIx paired end sequencing; GSM1113314: T12_Day2; Homo sapiens; RNA-Seq	GSM1113314: T12_Day2; Homo sapiens; RNA-Seq	Hematopoietic cells	B-lymphocytes			82.93				0
SRP020491	SRS407073	SRX259436	SRR805726	ILLUMINA	Illumina Genome Analyzer IIx	SINGLE	12385510	2013-08-21	GSE45734: Changes in gene expression profiles of circulating B cells after influenza vaccination in healthy human subjects	Illumina Genome Analyzer IIx paired end sequencing; GSM1113313: T12_Day1; Homo sapiens; RNA-Seq	GSM1113313: T12_Day1; Homo sapiens; RNA-Seq	Hematopoietic cells	B-lymphocytes			80.89				0
SRP020491	SRS407072	SRX259435	SRR805725	ILLUMINA	Illumina Genome Analyzer IIx	SINGLE	13792139	2013-08-21	GSE45734: Changes in gene expression profiles of circulating B cells after influenza vaccination in healthy human subjects	Illumina Genome Analyzer IIx paired end sequencing; GSM1113312: T12_Day0; Homo sapiens; RNA-Seq	GSM1113312: T12_Day0; Homo sapiens; RNA-Seq	Hematopoietic cells	B-lymphocytes			82.58				0
SRP020492	SRS407181	SRX259544	SRR805834	ILLUMINA	Illumina Genome Analyzer IIx	SINGLE	13109641	2013-08-21	GSE45735: Changes in PBMC gene expression profiles after influenza vaccination in healthy human subjects	Illumina Genome Analyzer IIx paired end sequencing; GSM1113421: T16_Day10 [PBMC]; Homo sapiens; RNA-Seq	GSM1113421: T16_Day10 [PBMC]; Homo sapiens; RNA-Seq	Hematopoietic cells	PBMCs			82.21				0
SRP020492	SRS407180	SRX259543	SRR805833	ILLUMINA	Illumina Genome Analyzer IIx	SINGLE	13757939	2013-08-21	GSE45735: Changes in PBMC gene expression profiles after influenza vaccination in healthy human subjects	Illumina Genome Analyzer IIx paired end sequencing; GSM1113420: T16_Day9 [PBMC]; Homo sapiens; RNA-Seq	GSM1113420: T16_Day9 [PBMC]; Homo sapiens; RNA-Seq	Hematopoietic cells	PBMCs			81.09				0
SRP020492	SRS407179	SRX259542	SRR805832	ILLUMINA	Illumina Genome Analyzer IIx	SINGLE	11983655	2013-08-21	GSE45735: Changes in PBMC gene expression profiles after influenza vaccination in healthy human subjects	Illumina Genome Analyzer IIx paired end sequencing; GSM1113419: T16_Day8 [PBMC]; Homo sapiens; RNA-Seq	GSM1113419: T16_Day8 [PBMC]; Homo sapiens; RNA-Seq	Hematopoietic cells	PBMCs			81.87				0
SRP020492	SRS407178	SRX259541	SRR805831	ILLUMINA	Illumina Genome Analyzer IIx	SINGLE	12672246	2013-08-21	GSE45735: Changes in PBMC gene expression profiles after influenza vaccination in healthy human subjects	Illumina Genome Analyzer IIx paired end sequencing; GSM1113418: T16_Day7 [PBMC]; Homo sapiens; RNA-Seq	GSM1113418: T16_Day7 [PBMC]; Homo sapiens; RNA-Seq	Hematopoietic cells	PBMCs			86.73				0
SRP020492	SRS407177	SRX259540	SRR805830	ILLUMINA	Illumina Genome Analyzer IIx	SINGLE	14886871	2013-08-21	GSE45735: Changes in PBMC gene expression profiles after influenza vaccination in healthy human subjects	Illumina Genome Analyzer IIx paired end sequencing; GSM1113417: T16_Day6 [PBMC]; Homo sapiens; RNA-Seq	GSM1113417: T16_Day6 [PBMC]; Homo sapiens; RNA-Seq	Hematopoietic cells	PBMCs			85.95				0
SRP020492	SRS407176	SRX259539	SRR805829	ILLUMINA	Illumina Genome Analyzer IIx	SINGLE	14855406	2013-08-21	GSE45735: Changes in PBMC gene expression profiles after influenza vaccination in healthy human subjects	Illumina Genome Analyzer IIx paired end sequencing; GSM1113416: T16_Day5 [PBMC]; Homo sapiens; RNA-Seq	GSM1113416: T16_Day5 [PBMC]; Homo sapiens; RNA-Seq	Hematopoietic cells	PBMCs			84.93				0
SRP020492	SRS407175	SRX259538	SRR805828	ILLUMINA	Illumina Genome Analyzer IIx	SINGLE	9811754	2013-08-21	GSE45735: Changes in PBMC gene expression profiles after influenza vaccination in healthy human subjects	Illumina Genome Analyzer IIx paired end sequencing; GSM1113415: T16_Day4 [PBMC]; Homo sapiens; RNA-Seq	GSM1113415: T16_Day4 [PBMC]; Homo sapiens; RNA-Seq	Hematopoietic cells	PBMCs			84.98				0
SRP020492	SRS407174	SRX259537	SRR805827	ILLUMINA	Illumina Genome Analyzer IIx	SINGLE	15761465	2013-08-21	GSE45735: Changes in PBMC gene expression profiles after influenza vaccination in healthy human subjects	Illumina Genome Analyzer IIx paired end sequencing; GSM1113414: T16_Day3 [PBMC]; Homo sapiens; RNA-Seq	GSM1113414: T16_Day3 [PBMC]; Homo sapiens; RNA-Seq	Hematopoietic cells	PBMCs			84.98				0
SRP020492	SRS407173	SRX259536	SRR805826	ILLUMINA	Illumina Genome Analyzer IIx	SINGLE	14682497	2013-08-21	GSE45735: Changes in PBMC gene expression profiles after influenza vaccination in healthy human subjects	Illumina Genome Analyzer IIx paired end sequencing; GSM1113413: T16_Day2 [PBMC]; Homo sapiens; RNA-Seq	GSM1113413: T16_Day2 [PBMC]; Homo sapiens; RNA-Seq	Hematopoietic cells	PBMCs			84.91				0
SRP020492	SRS407172	SRX259535	SRR805825	ILLUMINA	Illumina Genome Analyzer IIx	SINGLE	14857014	2013-08-21	GSE45735: Changes in PBMC gene expression profiles after influenza vaccination in healthy human subjects	Illumina Genome Analyzer IIx paired end sequencing; GSM1113412: T16_Day1 [PBMC]; Homo sapiens; RNA-Seq	GSM1113412: T16_Day1 [PBMC]; Homo sapiens; RNA-Seq	Hematopoietic cells	PBMCs			86.49				1
SRP020492	SRS407171	SRX259534	SRR805824	ILLUMINA	Illumina Genome Analyzer IIx	SINGLE	17307055	2013-08-21	GSE45735: Changes in PBMC gene expression profiles after influenza vaccination in healthy human subjects	Illumina Genome Analyzer IIx paired end sequencing; GSM1113411: T16_Day0 [PBMC]; Homo sapiens; RNA-Seq	GSM1113411: T16_Day0 [PBMC]; Homo sapiens; RNA-Seq	Hematopoietic cells	PBMCs			86.59				0
SRP020492	SRS407170	SRX259533	SRR805823	ILLUMINA	Illumina Genome Analyzer IIx	SINGLE	13346291	2013-08-21	GSE45735: Changes in PBMC gene expression profiles after influenza vaccination in healthy human subjects	Illumina Genome Analyzer IIx paired end sequencing; GSM1113410: T15_Day10 [PBMC]; Homo sapiens; RNA-Seq	GSM1113410: T15_Day10 [PBMC]; Homo sapiens; RNA-Seq	Hematopoietic cells	PBMCs			84.58				0
SRP020492	SRS407169	SRX259532	SRR805822	ILLUMINA	Illumina Genome Analyzer IIx	SINGLE	13581107	2013-08-21	GSE45735: Changes in PBMC gene expression profiles after influenza vaccination in healthy human subjects	Illumina Genome Analyzer IIx paired end sequencing; GSM1113409: T15_Day9 [PBMC]; Homo sapiens; RNA-Seq	GSM1113409: T15_Day9 [PBMC]; Homo sapiens; RNA-Seq	Hematopoietic cells	PBMCs			85.5				0
SRP020492	SRS407168	SRX259531	SRR805821	ILLUMINA	Illumina Genome Analyzer IIx	SINGLE	11762093	2013-08-21	GSE45735: Changes in PBMC gene expression profiles after influenza vaccination in healthy human subjects	Illumina Genome Analyzer IIx paired end sequencing; GSM1113408: T15_Day8 [PBMC]; Homo sapiens; RNA-Seq	GSM1113408: T15_Day8 [PBMC]; Homo sapiens; RNA-Seq	Hematopoietic cells	PBMCs			86.73				0
SRP020492	SRS407167	SRX259530	SRR805820	ILLUMINA	Illumina Genome Analyzer IIx	SINGLE	12500417	2013-08-21	GSE45735: Changes in PBMC gene expression profiles after influenza vaccination in healthy human subjects	Illumina Genome Analyzer IIx paired end sequencing; GSM1113407: T15_Day7 [PBMC]; Homo sapiens; RNA-Seq	GSM1113407: T15_Day7 [PBMC]; Homo sapiens; RNA-Seq	Hematopoietic cells	PBMCs			85.24				0
SRP020492	SRS407166	SRX259529	SRR805819	ILLUMINA	Illumina Genome Analyzer IIx	SINGLE	14972301	2013-08-21	GSE45735: Changes in PBMC gene expression profiles after influenza vaccination in healthy human subjects	Illumina Genome Analyzer IIx paired end sequencing; GSM1113406: T15_Day6 [PBMC]; Homo sapiens; RNA-Seq	GSM1113406: T15_Day6 [PBMC]; Homo sapiens; RNA-Seq	Hematopoietic cells	PBMCs			84.93				0
SRP020492	SRS407165	SRX259528	SRR805818	ILLUMINA	Illumina Genome Analyzer IIx	SINGLE	13437751	2013-08-21	GSE45735: Changes in PBMC gene expression profiles after influenza vaccination in healthy human subjects	Illumina Genome Analyzer IIx paired end sequencing; GSM1113405: T15_Day5 [PBMC]; Homo sapiens; RNA-Seq	GSM1113405: T15_Day5 [PBMC]; Homo sapiens; RNA-Seq	Hematopoietic cells	PBMCs			83.17				0
SRP020492	SRS407164	SRX259527	SRR805817	ILLUMINA	Illumina Genome Analyzer IIx	SINGLE	14308776	2013-08-21	GSE45735: Changes in PBMC gene expression profiles after influenza vaccination in healthy human subjects	Illumina Genome Analyzer IIx paired end sequencing; GSM1113404: T15_Day4 [PBMC]; Homo sapiens; RNA-Seq	GSM1113404: T15_Day4 [PBMC]; Homo sapiens; RNA-Seq	Hematopoietic cells	PBMCs			84.83				0
SRP020492	SRS407163	SRX259526	SRR805816	ILLUMINA	Illumina Genome Analyzer IIx	SINGLE	13567699	2013-08-21	GSE45735: Changes in PBMC gene expression profiles after influenza vaccination in healthy human subjects	Illumina Genome Analyzer IIx paired end sequencing; GSM1113403: T15_Day3 [PBMC]; Homo sapiens; RNA-Seq	GSM1113403: T15_Day3 [PBMC]; Homo sapiens; RNA-Seq	Hematopoietic cells	PBMCs			85.26				0
SRP020492	SRS407162	SRX259525	SRR805815	ILLUMINA	Illumina Genome Analyzer IIx	SINGLE	13360792	2013-08-21	GSE45735: Changes in PBMC gene expression profiles after influenza vaccination in healthy human subjects	Illumina Genome Analyzer IIx paired end sequencing; GSM1113402: T15_Day2 [PBMC]; Homo sapiens; RNA-Seq	GSM1113402: T15_Day2 [PBMC]; Homo sapiens; RNA-Seq	Hematopoietic cells	PBMCs			85.63				0
SRP020492	SRS407161	SRX259524	SRR805814	ILLUMINA	Illumina Genome Analyzer IIx	SINGLE	14704386	2013-08-21	GSE45735: Changes in PBMC gene expression profiles after influenza vaccination in healthy human subjects	Illumina Genome Analyzer IIx paired end sequencing; GSM1113401: T15_Day1 [PBMC]; Homo sapiens; RNA-Seq	GSM1113401: T15_Day1 [PBMC]; Homo sapiens; RNA-Seq	Hematopoietic cells	PBMCs			85.53				0
SRP020492	SRS407160	SRX259523	SRR805813	ILLUMINA	Illumina Genome Analyzer IIx	SINGLE	15309036	2013-08-21	GSE45735: Changes in PBMC gene expression profiles after influenza vaccination in healthy human subjects	Illumina Genome Analyzer IIx paired end sequencing; GSM1113400: T15_Day0 [PBMC]; Homo sapiens; RNA-Seq	GSM1113400: T15_Day0 [PBMC]; Homo sapiens; RNA-Seq	Hematopoietic cells	PBMCs			84.18				0
SRP020492	SRS407159	SRX259522	SRR805812	ILLUMINA	Illumina Genome Analyzer IIx	SINGLE	11907120	2013-08-21	GSE45735: Changes in PBMC gene expression profiles after influenza vaccination in healthy human subjects	Illumina Genome Analyzer IIx paired end sequencing; GSM1113399: T14_Day10 [PBMC]; Homo sapiens; RNA-Seq	GSM1113399: T14_Day10 [PBMC]; Homo sapiens; RNA-Seq	Hematopoietic cells	PBMCs			85.12				0
SRP020492	SRS407158	SRX259521	SRR805811	ILLUMINA	Illumina Genome Analyzer IIx	SINGLE	11796933	2013-08-21	GSE45735: Changes in PBMC gene expression profiles after influenza vaccination in healthy human subjects	Illumina Genome Analyzer IIx paired end sequencing; GSM1113398: T14_Day9 [PBMC]; Homo sapiens; RNA-Seq	GSM1113398: T14_Day9 [PBMC]; Homo sapiens; RNA-Seq	Hematopoietic cells	PBMCs			85.77				0
SRP020492	SRS407156	SRX259519	SRR805809	ILLUMINA	Illumina Genome Analyzer IIx	SINGLE	14102751	2013-08-21	GSE45735: Changes in PBMC gene expression profiles after influenza vaccination in healthy human subjects	Illumina Genome Analyzer IIx paired end sequencing; GSM1113396: T14_Day7 [PBMC]; Homo sapiens; RNA-Seq	GSM1113396: T14_Day7 [PBMC]; Homo sapiens; RNA-Seq	Hematopoietic cells	PBMCs			85				0
SRP020492	SRS407155	SRX259518	SRR805808	ILLUMINA	Illumina Genome Analyzer IIx	SINGLE	10938966	2013-08-21	GSE45735: Changes in PBMC gene expression profiles after influenza vaccination in healthy human subjects	Illumina Genome Analyzer IIx paired end sequencing; GSM1113395: T14_Day6 [PBMC]; Homo sapiens; RNA-Seq	GSM1113395: T14_Day6 [PBMC]; Homo sapiens; RNA-Seq	Hematopoietic cells	PBMCs			86.82				0
SRP020492	SRS407154	SRX259517	SRR805807	ILLUMINA	Illumina Genome Analyzer IIx	SINGLE	11964188	2013-08-21	GSE45735: Changes in PBMC gene expression profiles after influenza vaccination in healthy human subjects	Illumina Genome Analyzer IIx paired end sequencing; GSM1113394: T14_Day5 [PBMC]; Homo sapiens; RNA-Seq	GSM1113394: T14_Day5 [PBMC]; Homo sapiens; RNA-Seq	Hematopoietic cells	PBMCs			85.95				0
SRP020492	SRS407153	SRX259516	SRR805806	ILLUMINA	Illumina Genome Analyzer IIx	SINGLE	13249057	2013-08-21	GSE45735: Changes in PBMC gene expression profiles after influenza vaccination in healthy human subjects	Illumina Genome Analyzer IIx paired end sequencing; GSM1113393: T14_Day4 [PBMC]; Homo sapiens; RNA-Seq	GSM1113393: T14_Day4 [PBMC]; Homo sapiens; RNA-Seq	Hematopoietic cells	PBMCs			82.55				0
SRP020492	SRS407152	SRX259515	SRR805805	ILLUMINA	Illumina Genome Analyzer IIx	SINGLE	15420603	2013-08-21	GSE45735: Changes in PBMC gene expression profiles after influenza vaccination in healthy human subjects	Illumina Genome Analyzer IIx paired end sequencing; GSM1113392: T14_Day3 [PBMC]; Homo sapiens; RNA-Seq	GSM1113392: T14_Day3 [PBMC]; Homo sapiens; RNA-Seq	Hematopoietic cells	PBMCs			86.24				1
SRP020492	SRS407151	SRX259514	SRR805804	ILLUMINA	Illumina Genome Analyzer IIx	SINGLE	12440392	2013-08-21	GSE45735: Changes in PBMC gene expression profiles after influenza vaccination in healthy human subjects	Illumina Genome Analyzer IIx paired end sequencing; GSM1113391: T14_Day2 [PBMC]; Homo sapiens; RNA-Seq	GSM1113391: T14_Day2 [PBMC]; Homo sapiens; RNA-Seq	Hematopoietic cells	PBMCs			85.75				0
SRP020492	SRS407150	SRX259513	SRR805803	ILLUMINA	Illumina Genome Analyzer IIx	SINGLE	15082821	2013-08-21	GSE45735: Changes in PBMC gene expression profiles after influenza vaccination in healthy human subjects	Illumina Genome Analyzer IIx paired end sequencing; GSM1113390: T14_Day1 [PBMC]; Homo sapiens; RNA-Seq	GSM1113390: T14_Day1 [PBMC]; Homo sapiens; RNA-Seq	Hematopoietic cells	PBMCs			86.27				0
SRP020492	SRS407149	SRX259512	SRR805802	ILLUMINA	Illumina Genome Analyzer IIx	SINGLE	14178277	2013-08-21	GSE45735: Changes in PBMC gene expression profiles after influenza vaccination in healthy human subjects	Illumina Genome Analyzer IIx paired end sequencing; GSM1113389: T14_Day0 [PBMC]; Homo sapiens; RNA-Seq	GSM1113389: T14_Day0 [PBMC]; Homo sapiens; RNA-Seq	Hematopoietic cells	PBMCs			84.86				0
SRP020492	SRS407148	SRX259511	SRR805801	ILLUMINA	Illumina Genome Analyzer IIx	SINGLE	16385127	2013-08-21	GSE45735: Changes in PBMC gene expression profiles after influenza vaccination in healthy human subjects	Illumina Genome Analyzer IIx paired end sequencing; GSM1113388: T13_Day10 [PBMC]; Homo sapiens; RNA-Seq	GSM1113388: T13_Day10 [PBMC]; Homo sapiens; RNA-Seq	Hematopoietic cells	PBMCs			85.61				0
SRP020492	SRS407147	SRX259510	SRR805800	ILLUMINA	Illumina Genome Analyzer IIx	SINGLE	11755371	2013-08-21	GSE45735: Changes in PBMC gene expression profiles after influenza vaccination in healthy human subjects	Illumina Genome Analyzer IIx paired end sequencing; GSM1113387: T13_Day9 [PBMC]; Homo sapiens; RNA-Seq	GSM1113387: T13_Day9 [PBMC]; Homo sapiens; RNA-Seq	Hematopoietic cells	PBMCs			87.52				0
SRP020492	SRS407146	SRX259509	SRR805799	ILLUMINA	Illumina Genome Analyzer IIx	SINGLE	13991143	2013-08-21	GSE45735: Changes in PBMC gene expression profiles after influenza vaccination in healthy human subjects	Illumina Genome Analyzer IIx paired end sequencing; GSM1113386: T13_Day8 [PBMC]; Homo sapiens; RNA-Seq	GSM1113386: T13_Day8 [PBMC]; Homo sapiens; RNA-Seq	Hematopoietic cells	PBMCs			82.51				0
SRP020492	SRS407145	SRX259508	SRR805798	ILLUMINA	Illumina Genome Analyzer IIx	SINGLE	14600059	2013-08-21	GSE45735: Changes in PBMC gene expression profiles after influenza vaccination in healthy human subjects	Illumina Genome Analyzer IIx paired end sequencing; GSM1113385: T13_Day7 [PBMC]; Homo sapiens; RNA-Seq	GSM1113385: T13_Day7 [PBMC]; Homo sapiens; RNA-Seq	Hematopoietic cells	PBMCs			85.57				0
SRP020492	SRS407144	SRX259507	SRR805797	ILLUMINA	Illumina Genome Analyzer IIx	SINGLE	17405032	2013-08-21	GSE45735: Changes in PBMC gene expression profiles after influenza vaccination in healthy human subjects	Illumina Genome Analyzer IIx paired end sequencing; GSM1113384: T13_Day6 [PBMC]; Homo sapiens; RNA-Seq	GSM1113384: T13_Day6 [PBMC]; Homo sapiens; RNA-Seq	Hematopoietic cells	PBMCs			85.06				1
SRP020492	SRS407143	SRX259506	SRR805796	ILLUMINA	Illumina Genome Analyzer IIx	SINGLE	13378511	2013-08-21	GSE45735: Changes in PBMC gene expression profiles after influenza vaccination in healthy human subjects	Illumina Genome Analyzer IIx paired end sequencing; GSM1113383: T13_Day5 [PBMC]; Homo sapiens; RNA-Seq	GSM1113383: T13_Day5 [PBMC]; Homo sapiens; RNA-Seq	Hematopoietic cells	PBMCs			84.79				0
SRP020492	SRS407142	SRX259505	SRR805795	ILLUMINA	Illumina Genome Analyzer IIx	SINGLE	15271033	2013-08-21	GSE45735: Changes in PBMC gene expression profiles after influenza vaccination in healthy human subjects	Illumina Genome Analyzer IIx paired end sequencing; GSM1113382: T13_Day4 [PBMC]; Homo sapiens; RNA-Seq	GSM1113382: T13_Day4 [PBMC]; Homo sapiens; RNA-Seq	Hematopoietic cells	PBMCs			83.57				0
SRP020492	SRS407141	SRX259504	SRR805794	ILLUMINA	Illumina Genome Analyzer IIx	SINGLE	16149424	2013-08-21	GSE45735: Changes in PBMC gene expression profiles after influenza vaccination in healthy human subjects	Illumina Genome Analyzer IIx paired end sequencing; GSM1113381: T13_Day3 [PBMC]; Homo sapiens; RNA-Seq	GSM1113381: T13_Day3 [PBMC]; Homo sapiens; RNA-Seq	Hematopoietic cells	PBMCs			85.26				0
SRP020492	SRS407140	SRX259503	SRR805793	ILLUMINA	Illumina Genome Analyzer IIx	SINGLE	15079476	2013-08-21	GSE45735: Changes in PBMC gene expression profiles after influenza vaccination in healthy human subjects	Illumina Genome Analyzer IIx paired end sequencing; GSM1113380: T13_Day2 [PBMC]; Homo sapiens; RNA-Seq	GSM1113380: T13_Day2 [PBMC]; Homo sapiens; RNA-Seq	Hematopoietic cells	PBMCs			86.48				0
SRP020492	SRS407139	SRX259502	SRR805792	ILLUMINA	Illumina Genome Analyzer IIx	SINGLE	17777695	2013-08-21	GSE45735: Changes in PBMC gene expression profiles after influenza vaccination in healthy human subjects	Illumina Genome Analyzer IIx paired end sequencing; GSM1113379: T13_Day1 [PBMC]; Homo sapiens; RNA-Seq	GSM1113379: T13_Day1 [PBMC]; Homo sapiens; RNA-Seq	Hematopoietic cells	PBMCs			83.8				0
SRP020492	SRS407138	SRX259501	SRR805791	ILLUMINA	Illumina Genome Analyzer IIx	SINGLE	17053624	2013-08-21	GSE45735: Changes in PBMC gene expression profiles after influenza vaccination in healthy human subjects	Illumina Genome Analyzer IIx paired end sequencing; GSM1113378: T13_Day0 [PBMC]; Homo sapiens; RNA-Seq	GSM1113378: T13_Day0 [PBMC]; Homo sapiens; RNA-Seq	Hematopoietic cells	PBMCs			86.27				0
SRP020492	SRS407137	SRX259500	SRR805790	ILLUMINA	Illumina Genome Analyzer IIx	SINGLE	11744055	2013-08-21	GSE45735: Changes in PBMC gene expression profiles after influenza vaccination in healthy human subjects	Illumina Genome Analyzer IIx paired end sequencing; GSM1113377: T12_Day10 [PBMC]; Homo sapiens; RNA-Seq	GSM1113377: T12_Day10 [PBMC]; Homo sapiens; RNA-Seq	Hematopoietic cells	PBMCs			83.22				0
SRP020492	SRS407136	SRX259499	SRR805789	ILLUMINA	Illumina Genome Analyzer IIx	SINGLE	11624567	2013-08-21	GSE45735: Changes in PBMC gene expression profiles after influenza vaccination in healthy human subjects	Illumina Genome Analyzer IIx paired end sequencing; GSM1113376: T12_Day9 [PBMC]; Homo sapiens; RNA-Seq	GSM1113376: T12_Day9 [PBMC]; Homo sapiens; RNA-Seq	Hematopoietic cells	PBMCs			84.31				0
SRP020492	SRS407135	SRX259498	SRR805788	ILLUMINA	Illumina Genome Analyzer IIx	SINGLE	12339879	2013-08-21	GSE45735: Changes in PBMC gene expression profiles after influenza vaccination in healthy human subjects	Illumina Genome Analyzer IIx paired end sequencing; GSM1113375: T12_Day8 [PBMC]; Homo sapiens; RNA-Seq	GSM1113375: T12_Day8 [PBMC]; Homo sapiens; RNA-Seq	Hematopoietic cells	PBMCs			84.66				0
SRP020492	SRS407134	SRX259497	SRR805787	ILLUMINA	Illumina Genome Analyzer IIx	SINGLE	13661393	2013-08-21	GSE45735: Changes in PBMC gene expression profiles after influenza vaccination in healthy human subjects	Illumina Genome Analyzer IIx paired end sequencing; GSM1113374: T12_Day7 [PBMC]; Homo sapiens; RNA-Seq	GSM1113374: T12_Day7 [PBMC]; Homo sapiens; RNA-Seq	Hematopoietic cells	PBMCs			85.22				0
SRP020492	SRS407133	SRX259496	SRR805786	ILLUMINA	Illumina Genome Analyzer IIx	SINGLE	16494245	2013-08-21	GSE45735: Changes in PBMC gene expression profiles after influenza vaccination in healthy human subjects	Illumina Genome Analyzer IIx paired end sequencing; GSM1113373: T12_Day6 [PBMC]; Homo sapiens; RNA-Seq	GSM1113373: T12_Day6 [PBMC]; Homo sapiens; RNA-Seq	Hematopoietic cells	PBMCs			84.54				1
SRP020492	SRS407132	SRX259495	SRR805785	ILLUMINA	Illumina Genome Analyzer IIx	SINGLE	13219274	2013-08-21	GSE45735: Changes in PBMC gene expression profiles after influenza vaccination in healthy human subjects	Illumina Genome Analyzer IIx paired end sequencing; GSM1113372: T12_Day5 [PBMC]; Homo sapiens; RNA-Seq	GSM1113372: T12_Day5 [PBMC]; Homo sapiens; RNA-Seq	Hematopoietic cells	PBMCs			84.62				0
SRP020492	SRS407130	SRX259493	SRR805783	ILLUMINA	Illumina Genome Analyzer IIx	SINGLE	14473881	2013-08-21	GSE45735: Changes in PBMC gene expression profiles after influenza vaccination in healthy human subjects	Illumina Genome Analyzer IIx paired end sequencing; GSM1113370: T12_Day3 [PBMC]; Homo sapiens; RNA-Seq	GSM1113370: T12_Day3 [PBMC]; Homo sapiens; RNA-Seq	Hematopoietic cells	PBMCs			84.26				0
SRP020492	SRS407129	SRX259492	SRR805782	ILLUMINA	Illumina Genome Analyzer IIx	SINGLE	11140225	2013-08-21	GSE45735: Changes in PBMC gene expression profiles after influenza vaccination in healthy human subjects	Illumina Genome Analyzer IIx paired end sequencing; GSM1113369: T12_Day2 [PBMC]; Homo sapiens; RNA-Seq	GSM1113369: T12_Day2 [PBMC]; Homo sapiens; RNA-Seq	Hematopoietic cells	PBMCs			86.51				0
SRP020492	SRS407128	SRX259491	SRR805781	ILLUMINA	Illumina Genome Analyzer IIx	SINGLE	12040551	2013-08-21	GSE45735: Changes in PBMC gene expression profiles after influenza vaccination in healthy human subjects	Illumina Genome Analyzer IIx paired end sequencing; GSM1113368: T12_Day1 [PBMC]; Homo sapiens; RNA-Seq	GSM1113368: T12_Day1 [PBMC]; Homo sapiens; RNA-Seq	Hematopoietic cells	PBMCs			85.08				0
SRP020492	SRS407127	SRX259490	SRR805780	ILLUMINA	Illumina Genome Analyzer IIx	SINGLE	15051237	2013-08-21	GSE45735: Changes in PBMC gene expression profiles after influenza vaccination in healthy human subjects	Illumina Genome Analyzer IIx paired end sequencing; GSM1113367: T12_Day0 [PBMC]; Homo sapiens; RNA-Seq	GSM1113367: T12_Day0 [PBMC]; Homo sapiens; RNA-Seq	Hematopoietic cells	PBMCs			85.24				0
SRP021134	SRS413824	SRX266864	SRR828799	ILLUMINA	Illumina HiSeq 2500	PAIRED	19846630	2013-05-16	GSE46130: Transcriptional and Epigenetic Dynamics During Specification of Human Embryonic Stem Cells	Illumina HiSeq 2500 paired end sequencing; GSM1124072: Hepatoblast derived from HUES64 RNA-Seq reps1and2; Homo sapiens; RNA-Seq	GSM1124072: Hepatoblast derived from HUES64 RNA-Seq reps1and2; Homo sapiens; RNA-Seq					86.41				0
SRP021478	SRS415861	SRX271432	SRR833726	ILLUMINA	Illumina HiSeq 2000	PAIRED	64622729	2013-07-24	GSE46323: Evaluating the Impact of Sequencing Depth on Transcriptome Profiling in Human Adipose	Illumina HiSeq 2000 paired end sequencing; GSM1128651: A_adipose_postLPS (Sample 2); Homo sapiens; RNA-Seq	GSM1128651: A_adipose_postLPS (Sample 2); Homo sapiens; RNA-Seq	Adipose				81.52				0
SRP021478	SRS415860	SRX271431	SRR833717	ILLUMINA	Illumina HiSeq 2000	PAIRED	56802031	2013-07-24	GSE46323: Evaluating the Impact of Sequencing Depth on Transcriptome Profiling in Human Adipose	Illumina HiSeq 2000 paired end sequencing; GSM1128650: A_adipose_preLPS (Sample 1); Homo sapiens; RNA-Seq	GSM1128650: A_adipose_preLPS (Sample 1); Homo sapiens; RNA-Seq	Adipose				84.32				0
SRP021912	SRS417368	SRX272871	SRR836183	ILLUMINA	Illumina HiSeq 2000	PAIRED	38526577	2013-08-20	GSE46490: High-throughput RNA sequencing of human preovulatory cumulus and mural granulosa cells (mRNA)	Illumina HiSeq 2000 paired end sequencing; GSM1131197: MGC3; Homo sapiens; RNA-Seq	GSM1131197: MGC3; Homo sapiens; RNA-Seq	Ovary		Female		88.9				0
SRP021912	SRS417367	SRX272870	SRR836182	ILLUMINA	Illumina HiSeq 2000	PAIRED	26914692	2013-08-20	GSE46490: High-throughput RNA sequencing of human preovulatory cumulus and mural granulosa cells (mRNA)	Illumina HiSeq 2000 paired end sequencing; GSM1131196: MGC2; Homo sapiens; RNA-Seq	GSM1131196: MGC2; Homo sapiens; RNA-Seq					90.12				0
SRP021912	SRS417366	SRX272869	SRR836181	ILLUMINA	Illumina HiSeq 2000	PAIRED	30238059	2013-08-20	GSE46490: High-throughput RNA sequencing of human preovulatory cumulus and mural granulosa cells (mRNA)	Illumina HiSeq 2000 paired end sequencing; GSM1131195: MGC1; Homo sapiens; RNA-Seq	GSM1131195: MGC1; Homo sapiens; RNA-Seq					90.59				0
SRP021912	SRS417365	SRX272868	SRR836180	ILLUMINA	Illumina HiSeq 2000	PAIRED	26886159	2013-08-20	GSE46490: High-throughput RNA sequencing of human preovulatory cumulus and mural granulosa cells (mRNA)	Illumina HiSeq 2000 paired end sequencing; GSM1131194: CGC3; Homo sapiens; RNA-Seq	GSM1131194: CGC3; Homo sapiens; RNA-Seq	Ovary		Female		91.25				1
SRP021912	SRS417364	SRX272867	SRR836179	ILLUMINA	Illumina HiSeq 2000	PAIRED	27972400	2013-08-20	GSE46490: High-throughput RNA sequencing of human preovulatory cumulus and mural granulosa cells (mRNA)	Illumina HiSeq 2000 paired end sequencing; GSM1131193: CGC2; Homo sapiens; RNA-Seq	GSM1131193: CGC2; Homo sapiens; RNA-Seq	Ovary		Female		91.4				1
SRP021912	SRS417363	SRX272866	SRR836178	ILLUMINA	Illumina HiSeq 2000	PAIRED	26807258	2013-08-20	GSE46490: High-throughput RNA sequencing of human preovulatory cumulus and mural granulosa cells (mRNA)	Illumina HiSeq 2000 paired end sequencing; GSM1131192: CGC1; Homo sapiens; RNA-Seq	GSM1131192: CGC1; Homo sapiens; RNA-Seq	Ovary		Female		90.49				1
SRP022052	SRS418096	SRX273681	SRR837798	ILLUMINA	Illumina HiSeq 2000	PAIRED	37241817	2013-06-04	GSE46611: MicroRNA Target Site Identification by Integrating Sequence and Binding Information	Illumina HiSeq 2000 paired end sequencing; GSM1133251: LCLBACD3; Homo sapiens; RNA-Seq	GSM1133251: LCLBACD3; Homo sapiens; RNA-Seq	Hematopoietic cells	Lymphoblasts			88.85	1	1		0
SRP022052	SRS418093	SRX273678	SRR837795	ILLUMINA	Illumina HiSeq 2000	PAIRED	38790287	2013-06-04	GSE46611: MicroRNA Target Site Identification by Integrating Sequence and Binding Information	Illumina HiSeq 2000 paired end sequencing; GSM1133248: LCLBACD1_1; Homo sapiens; RNA-Seq	GSM1133248: LCLBACD1_1; Homo sapiens; RNA-Seq	Hematopoietic cells	Lymphoblasts			82.67		1		1
SRP022052	SRS418092	SRX273677	SRR837794	ILLUMINA	Illumina HiSeq 2000	PAIRED	34130852	2013-06-04	GSE46611: MicroRNA Target Site Identification by Integrating Sequence and Binding Information	Illumina HiSeq 2000 paired end sequencing; GSM1133247: LCLBACWT; Homo sapiens; RNA-Seq	GSM1133247: LCLBACWT; Homo sapiens; RNA-Seq	Hematopoietic cells	Lymphoblasts			87.55	1	1		0
SRP022133	SRS418762	SRX275456	SRR846959	ILLUMINA	Illumina HiSeq 2000	PAIRED	22326922	2013-06-12	GSE46665: Identification of differentially expressed transcripts and pathways one week and six months following implant of left ventricular devices	Illumina HiSeq 2000 paired end sequencing; GSM1133684: Sample_9_180; Homo sapiens; RNA-Seq	GSM1133684: Sample_9_180; Homo sapiens; RNA-Seq	Hematopoietic cells				87.41				0
SRP022133	SRS418761	SRX275455	SRR846958	ILLUMINA	Illumina HiSeq 2000	PAIRED	18415180	2013-06-12	GSE46665: Identification of differentially expressed transcripts and pathways one week and six months following implant of left ventricular devices	Illumina HiSeq 2000 paired end sequencing; GSM1133683: Sample_9_7; Homo sapiens; RNA-Seq	GSM1133683: Sample_9_7; Homo sapiens; RNA-Seq	Hematopoietic cells				91.31				1
SRP022133	SRS418760	SRX275454	SRR846957	ILLUMINA	Illumina HiSeq 2000	PAIRED	18347565	2013-06-12	GSE46665: Identification of differentially expressed transcripts and pathways one week and six months following implant of left ventricular devices	Illumina HiSeq 2000 paired end sequencing; GSM1133682: Sample_9_0; Homo sapiens; RNA-Seq	GSM1133682: Sample_9_0; Homo sapiens; RNA-Seq	Hematopoietic cells				94.19				0
SRP022133	SRS418759	SRX275453	SRR846956	ILLUMINA	Illumina HiSeq 2000	PAIRED	24220780	2013-06-12	GSE46665: Identification of differentially expressed transcripts and pathways one week and six months following implant of left ventricular devices	Illumina HiSeq 2000 paired end sequencing; GSM1133681: Sample_8_180; Homo sapiens; RNA-Seq	GSM1133681: Sample_8_180; Homo sapiens; RNA-Seq	Hematopoietic cells				84.99				0
SRP022133	SRS418758	SRX275452	SRR846955	ILLUMINA	Illumina HiSeq 2000	PAIRED	17411810	2013-06-12	GSE46665: Identification of differentially expressed transcripts and pathways one week and six months following implant of left ventricular devices	Illumina HiSeq 2000 paired end sequencing; GSM1133680: Sample_8_7; Homo sapiens; RNA-Seq	GSM1133680: Sample_8_7; Homo sapiens; RNA-Seq	Hematopoietic cells				89.9				0
SRP022133	SRS418757	SRX275451	SRR846954	ILLUMINA	Illumina HiSeq 2000	PAIRED	35604754	2013-06-12	GSE46665: Identification of differentially expressed transcripts and pathways one week and six months following implant of left ventricular devices	Illumina HiSeq 2000 paired end sequencing; GSM1133679: Sample_8_0; Homo sapiens; RNA-Seq	GSM1133679: Sample_8_0; Homo sapiens; RNA-Seq	Hematopoietic cells				86.59				1
SRP022133	SRS418756	SRX275450	SRR846953	ILLUMINA	Illumina HiSeq 2000	PAIRED	21131516	2013-06-12	GSE46665: Identification of differentially expressed transcripts and pathways one week and six months following implant of left ventricular devices	Illumina HiSeq 2000 paired end sequencing; GSM1133678: Sample_7_7; Homo sapiens; RNA-Seq	GSM1133678: Sample_7_7; Homo sapiens; RNA-Seq	Hematopoietic cells				93.1				0
SRP022133	SRS418755	SRX275449	SRR846952	ILLUMINA	Illumina HiSeq 2000	PAIRED	26538629	2013-06-12	GSE46665: Identification of differentially expressed transcripts and pathways one week and six months following implant of left ventricular devices	Illumina HiSeq 2000 paired end sequencing; GSM1133677: Sample_7_0; Homo sapiens; RNA-Seq	GSM1133677: Sample_7_0; Homo sapiens; RNA-Seq	Hematopoietic cells				88.03				1
SRP022133	SRS418754	SRX275448	SRR846951	ILLUMINA	Illumina HiSeq 2000	PAIRED	24297232	2013-06-12	GSE46665: Identification of differentially expressed transcripts and pathways one week and six months following implant of left ventricular devices	Illumina HiSeq 2000 paired end sequencing; GSM1133676: Sample_6_180; Homo sapiens; RNA-Seq	GSM1133676: Sample_6_180; Homo sapiens; RNA-Seq	Hematopoietic cells				89.2				1
SRP022133	SRS418753	SRX275447	SRR846950	ILLUMINA	Illumina HiSeq 2000	PAIRED	14644329	2013-06-12	GSE46665: Identification of differentially expressed transcripts and pathways one week and six months following implant of left ventricular devices	Illumina HiSeq 2000 paired end sequencing; GSM1133675: Sample_6_7; Homo sapiens; RNA-Seq	GSM1133675: Sample_6_7; Homo sapiens; RNA-Seq	Hematopoietic cells				91.95				0
SRP022133	SRS418752	SRX275446	SRR846949	ILLUMINA	Illumina HiSeq 2000	PAIRED	17256350	2013-06-12	GSE46665: Identification of differentially expressed transcripts and pathways one week and six months following implant of left ventricular devices	Illumina HiSeq 2000 paired end sequencing; GSM1133674: Sample_6_0; Homo sapiens; RNA-Seq	GSM1133674: Sample_6_0; Homo sapiens; RNA-Seq	Hematopoietic cells				93.17				0
SRP022133	SRS418751	SRX275445	SRR846948	ILLUMINA	Illumina HiSeq 2000	PAIRED	23139097	2013-06-12	GSE46665: Identification of differentially expressed transcripts and pathways one week and six months following implant of left ventricular devices	Illumina HiSeq 2000 paired end sequencing; GSM1133673: Sample_5_180; Homo sapiens; RNA-Seq	GSM1133673: Sample_5_180; Homo sapiens; RNA-Seq	Hematopoietic cells				89.38				1
SRP022133	SRS418750	SRX275444	SRR846947	ILLUMINA	Illumina HiSeq 2000	PAIRED	14618024	2013-06-12	GSE46665: Identification of differentially expressed transcripts and pathways one week and six months following implant of left ventricular devices	Illumina HiSeq 2000 paired end sequencing; GSM1133672: Sample_5_7; Homo sapiens; RNA-Seq	GSM1133672: Sample_5_7; Homo sapiens; RNA-Seq	Hematopoietic cells				89.7				0
SRP022133	SRS418749	SRX275443	SRR846946	ILLUMINA	Illumina HiSeq 2000	PAIRED	15918822	2013-06-12	GSE46665: Identification of differentially expressed transcripts and pathways one week and six months following implant of left ventricular devices	Illumina HiSeq 2000 paired end sequencing; GSM1133671: Sample_5_0; Homo sapiens; RNA-Seq	GSM1133671: Sample_5_0; Homo sapiens; RNA-Seq	Hematopoietic cells				87.36				0
SRP022133	SRS418748	SRX275442	SRR846945	ILLUMINA	Illumina HiSeq 2000	PAIRED	22916385	2013-06-12	GSE46665: Identification of differentially expressed transcripts and pathways one week and six months following implant of left ventricular devices	Illumina HiSeq 2000 paired end sequencing; GSM1133670: Sample_4_180; Homo sapiens; RNA-Seq	GSM1133670: Sample_4_180; Homo sapiens; RNA-Seq	Hematopoietic cells				90.74				1
SRP022133	SRS418747	SRX275441	SRR846944	ILLUMINA	Illumina HiSeq 2000	PAIRED	15342923	2013-06-12	GSE46665: Identification of differentially expressed transcripts and pathways one week and six months following implant of left ventricular devices	Illumina HiSeq 2000 paired end sequencing; GSM1133669: Sample_4_7; Homo sapiens; RNA-Seq	GSM1133669: Sample_4_7; Homo sapiens; RNA-Seq	Hematopoietic cells				88.71				0
SRP022133	SRS418746	SRX275440	SRR846943	ILLUMINA	Illumina HiSeq 2000	PAIRED	17052205	2013-06-12	GSE46665: Identification of differentially expressed transcripts and pathways one week and six months following implant of left ventricular devices	Illumina HiSeq 2000 paired end sequencing; GSM1133668: Sample_4_0; Homo sapiens; RNA-Seq	GSM1133668: Sample_4_0; Homo sapiens; RNA-Seq	Hematopoietic cells				86.57				0
SRP022133	SRS418745	SRX275439	SRR846942	ILLUMINA	Illumina HiSeq 2000	PAIRED	22888505	2013-06-12	GSE46665: Identification of differentially expressed transcripts and pathways one week and six months following implant of left ventricular devices	Illumina HiSeq 2000 paired end sequencing; GSM1133667: Sample_3_180; Homo sapiens; RNA-Seq	GSM1133667: Sample_3_180; Homo sapiens; RNA-Seq	Hematopoietic cells				87.05				1
SRP022133	SRS418744	SRX275438	SRR846941	ILLUMINA	Illumina HiSeq 2000	PAIRED	14383328	2013-06-12	GSE46665: Identification of differentially expressed transcripts and pathways one week and six months following implant of left ventricular devices	Illumina HiSeq 2000 paired end sequencing; GSM1133666: Sample_3_7; Homo sapiens; RNA-Seq	GSM1133666: Sample_3_7; Homo sapiens; RNA-Seq	Hematopoietic cells				90.36				0
SRP022133	SRS418743	SRX275437	SRR846940	ILLUMINA	Illumina HiSeq 2000	PAIRED	13214903	2013-06-12	GSE46665: Identification of differentially expressed transcripts and pathways one week and six months following implant of left ventricular devices	Illumina HiSeq 2000 paired end sequencing; GSM1133665: Sample_3_0; Homo sapiens; RNA-Seq	GSM1133665: Sample_3_0; Homo sapiens; RNA-Seq	Hematopoietic cells				92.49				0
SRP022133	SRS418742	SRX275436	SRR846939	ILLUMINA	Illumina HiSeq 2000	PAIRED	20424912	2013-06-12	GSE46665: Identification of differentially expressed transcripts and pathways one week and six months following implant of left ventricular devices	Illumina HiSeq 2000 paired end sequencing; GSM1133664: Sample_2_7; Homo sapiens; RNA-Seq	GSM1133664: Sample_2_7; Homo sapiens; RNA-Seq	Hematopoietic cells				91.93				1
SRP022133	SRS418741	SRX275435	SRR846938	ILLUMINA	Illumina HiSeq 2000	PAIRED	15022093	2013-06-12	GSE46665: Identification of differentially expressed transcripts and pathways one week and six months following implant of left ventricular devices	Illumina HiSeq 2000 paired end sequencing; GSM1133663: Sample_2_0; Homo sapiens; RNA-Seq	GSM1133663: Sample_2_0; Homo sapiens; RNA-Seq	Hematopoietic cells				93.16				0
SRP022133	SRS418739	SRX275433	SRR846936	ILLUMINA	Illumina HiSeq 2000	PAIRED	12681926	2013-06-12	GSE46665: Identification of differentially expressed transcripts and pathways one week and six months following implant of left ventricular devices	Illumina HiSeq 2000 paired end sequencing; GSM1133661: Sample_1_7; Homo sapiens; RNA-Seq	GSM1133661: Sample_1_7; Homo sapiens; RNA-Seq	Hematopoietic cells				91.37				0
SRP022133	SRS418738	SRX275432	SRR846935	ILLUMINA	Illumina HiSeq 2000	PAIRED	13446831	2013-06-12	GSE46665: Identification of differentially expressed transcripts and pathways one week and six months following implant of left ventricular devices	Illumina HiSeq 2000 paired end sequencing; GSM1133660: Sample_1_0; Homo sapiens; RNA-Seq	GSM1133660: Sample_1_0; Homo sapiens; RNA-Seq	Hematopoietic cells				87.72				0
SRP023550	SRS431859	SRX290740	SRR873631	ILLUMINA	Illumina HiSeq 2000	PAIRED	35617879	2013-11-13	GSE47626: Differential LINE-1 retrotransposition in induced pluripotent stem cells between humans and great apes	Illumina HiSeq 2000 paired end sequencing; GSM1153529: Human ESC H1; Homo sapiens; RNA-Seq	GSM1153529: Human ESC H1; Homo sapiens; RNA-Seq					91.25				0
SRP023550	SRS431858	SRX290739	SRR873630	ILLUMINA	Illumina HiSeq 2000	PAIRED	30447662	2013-11-13	GSE47626: Differential LINE-1 retrotransposition in induced pluripotent stem cells between humans and great apes	Illumina HiSeq 2000 paired end sequencing; GSM1153528: Human ESC HUES-6; Homo sapiens; RNA-Seq	GSM1153528: Human ESC HUES-6; Homo sapiens; RNA-Seq					91.29				0
SRP023550	SRS431849	SRX290730	SRR873621	ILLUMINA	Illumina HiSeq 2000	PAIRED	32515014	2013-11-13	GSE47626: Differential LINE-1 retrotransposition in induced pluripotent stem cells between humans and great apes	Illumina HiSeq 2000 paired end sequencing; GSM1153513: Human WT-126 iPSC; Homo sapiens; RNA-Seq	GSM1153513: Human WT-126 iPSC; Homo sapiens; RNA-Seq					91.83				0
SRP023550	SRS431848	SRX290729	SRR873620	ILLUMINA	Illumina HiSeq 2000	PAIRED	29736379	2013-11-13	GSE47626: Differential LINE-1 retrotransposition in induced pluripotent stem cells between humans and great apes	Illumina HiSeq 2000 paired end sequencing; GSM1153512: Human GM22159 (WT-9) iPSC; Homo sapiens; RNA-Seq	GSM1153512: Human GM22159 (WT-9) iPSC; Homo sapiens; RNA-Seq					91.41				0
SRP023550	SRS431847	SRX290728	SRR873619	ILLUMINA	Illumina HiSeq 2000	PAIRED	30425397	2013-11-13	GSE47626: Differential LINE-1 retrotransposition in induced pluripotent stem cells between humans and great apes	Illumina HiSeq 2000 paired end sequencing; GSM1153510: Human WT-33 iPSC-1 A; Homo sapiens; RNA-Seq	GSM1153510: Human WT-33 iPSC-1 A; Homo sapiens; RNA-Seq					89.49				0
SRP023550	SRS431846	SRX290727	SRR873618	ILLUMINA	Illumina HiSeq 2000	PAIRED	16549328	2013-11-13	GSE47626: Differential LINE-1 retrotransposition in induced pluripotent stem cells between humans and great apes	Illumina HiSeq 2000 paired end sequencing; GSM1153509: Human WT-33 iPSC-1 B; Homo sapiens; RNA-Seq	GSM1153509: Human WT-33 iPSC-1 B; Homo sapiens; RNA-Seq					87.9				0
SRP023550	SRS431845	SRX290726	SRR873617	ILLUMINA	Illumina HiSeq 2000	PAIRED	34964427	2013-11-13	GSE47626: Differential LINE-1 retrotransposition in induced pluripotent stem cells between humans and great apes	Illumina HiSeq 2000 paired end sequencing; GSM1153507: Human ADRC-40 iPSC-2 A; Homo sapiens; RNA-Seq	GSM1153507: Human ADRC-40 iPSC-2 A; Homo sapiens; RNA-Seq					92.07				0
SRP023550	SRS431844	SRX290725	SRR873616	ILLUMINA	Illumina HiSeq 2000	PAIRED	26508761	2013-11-13	GSE47626: Differential LINE-1 retrotransposition in induced pluripotent stem cells between humans and great apes	Illumina HiSeq 2000 paired end sequencing; GSM1153501: Human ADRC-40 iPSC-2 B; Homo sapiens; RNA-Seq	GSM1153501: Human ADRC-40 iPSC-2 B; Homo sapiens; RNA-Seq					90.45				0
SRP026013	SRS444552	SRX305399	SRR900290	ILLUMINA	Illumina HiSeq 2000	PAIRED	64479685	2013-09-04	GSE47933: Impact of library preparation on downstream analysis and interpretation of RNA-seq data: comparison between Illumina PolyA and NuGEN Ovation protocol	Illumina HiSeq 2000 paired end sequencing; GSM1162732: BSO37_NuGEN; Homo sapiens; RNA-Seq	GSM1162732: BSO37_NuGEN; Homo sapiens; RNA-Seq					80.39		1		0
SRP026013	SRS444550	SRX305397	SRR900288	ILLUMINA	Illumina HiSeq 2000	PAIRED	65577635	2013-09-04	GSE47933: Impact of library preparation on downstream analysis and interpretation of RNA-seq data: comparison between Illumina PolyA and NuGEN Ovation protocol	Illumina HiSeq 2000 paired end sequencing; GSM1162730: BSO32N_NuGEN; Homo sapiens; RNA-Seq	GSM1162730: BSO32N_NuGEN; Homo sapiens; RNA-Seq					80.96		1		0
SRP026013	SRS444549	SRX305396	SRR900287	ILLUMINA	Illumina HiSeq 2000	PAIRED	70502125	2013-09-04	GSE47933: Impact of library preparation on downstream analysis and interpretation of RNA-seq data: comparison between Illumina PolyA and NuGEN Ovation protocol	Illumina HiSeq 2000 paired end sequencing; GSM1162729: BSO30_NuGEN; Homo sapiens; RNA-Seq	GSM1162729: BSO30_NuGEN; Homo sapiens; RNA-Seq					81.03		1		0
SRP026013	SRS444547	SRX305393	SRR900284	ILLUMINA	Illumina HiSeq 2000	PAIRED	62201567	2013-09-04	GSE47933: Impact of library preparation on downstream analysis and interpretation of RNA-seq data: comparison between Illumina PolyA and NuGEN Ovation protocol	Illumina HiSeq 2000 paired end sequencing; GSM1162726: BSO19B_NuGEN; Homo sapiens; RNA-Seq	GSM1162726: BSO19B_NuGEN; Homo sapiens; RNA-Seq					81.31		1		0
SRP026013	SRS444546	SRX305392	SRR900283	ILLUMINA	Illumina HiSeq 2000	PAIRED	69680413	2013-09-04	GSE47933: Impact of library preparation on downstream analysis and interpretation of RNA-seq data: comparison between Illumina PolyA and NuGEN Ovation protocol	Illumina HiSeq 2000 paired end sequencing; GSM1162725: DHF168_NuGEN; Homo sapiens; RNA-Seq	GSM1162725: DHF168_NuGEN; Homo sapiens; RNA-Seq					80.62		1		0
SRP026013	SRS444545	SRX305391	SRR900282	ILLUMINA	Illumina Genome Analyzer IIx	PAIRED	21550821	2013-09-04	GSE47933: Impact of library preparation on downstream analysis and interpretation of RNA-seq data: comparison between Illumina PolyA and NuGEN Ovation protocol	Illumina Genome Analyzer IIx paired end sequencing; GSM1162724: BSO37_PolyA; Homo sapiens; RNA-Seq	GSM1162724: BSO37_PolyA; Homo sapiens; RNA-Seq					90.82		1		0
SRP026013	SRS444544	SRX305390	SRR900281	ILLUMINA	Illumina Genome Analyzer IIx	PAIRED	20257198	2013-09-04	GSE47933: Impact of library preparation on downstream analysis and interpretation of RNA-seq data: comparison between Illumina PolyA and NuGEN Ovation protocol	Illumina Genome Analyzer IIx paired end sequencing; GSM1162723: BSO36_PolyA; Homo sapiens; RNA-Seq	GSM1162723: BSO36_PolyA; Homo sapiens; RNA-Seq					90.15		1		1
SRP026013	SRS444543	SRX305389	SRR900280	ILLUMINA	Illumina Genome Analyzer IIx	PAIRED	21682601	2013-09-04	GSE47933: Impact of library preparation on downstream analysis and interpretation of RNA-seq data: comparison between Illumina PolyA and NuGEN Ovation protocol	Illumina Genome Analyzer IIx paired end sequencing; GSM1162722: BSO32N_PolyA; Homo sapiens; RNA-Seq	GSM1162722: BSO32N_PolyA; Homo sapiens; RNA-Seq					89.98		1		0
SRP026013	SRS444542	SRX305388	SRR900279	ILLUMINA	Illumina Genome Analyzer IIx	PAIRED	24033748	2013-09-04	GSE47933: Impact of library preparation on downstream analysis and interpretation of RNA-seq data: comparison between Illumina PolyA and NuGEN Ovation protocol	Illumina Genome Analyzer IIx paired end sequencing; GSM1162721: BSO30_PolyA; Homo sapiens; RNA-Seq	GSM1162721: BSO30_PolyA; Homo sapiens; RNA-Seq					90.97		1		0
SRP026013	SRS444541	SRX305387	SRR900278	ILLUMINA	Illumina Genome Analyzer IIx	PAIRED	21057269	2013-09-04	GSE47933: Impact of library preparation on downstream analysis and interpretation of RNA-seq data: comparison between Illumina PolyA and NuGEN Ovation protocol	Illumina Genome Analyzer IIx paired end sequencing; GSM1162720: BSO29_PolyA; Homo sapiens; RNA-Seq	GSM1162720: BSO29_PolyA; Homo sapiens; RNA-Seq					89.61		1		0
SRP026013	SRS444540	SRX305386	SRR900277	ILLUMINA	Illumina Genome Analyzer IIx	PAIRED	22510790	2013-09-04	GSE47933: Impact of library preparation on downstream analysis and interpretation of RNA-seq data: comparison between Illumina PolyA and NuGEN Ovation protocol	Illumina Genome Analyzer IIx paired end sequencing; GSM1162719: BSO28_PolyA; Homo sapiens; RNA-Seq	GSM1162719: BSO28_PolyA; Homo sapiens; RNA-Seq					91.37		1		0
SRP026013	SRS444539	SRX305385	SRR900276	ILLUMINA	Illumina Genome Analyzer IIx	PAIRED	20924924	2013-09-04	GSE47933: Impact of library preparation on downstream analysis and interpretation of RNA-seq data: comparison between Illumina PolyA and NuGEN Ovation protocol	Illumina Genome Analyzer IIx paired end sequencing; GSM1162718: BSO19B_PolyA; Homo sapiens; RNA-Seq	GSM1162718: BSO19B_PolyA; Homo sapiens; RNA-Seq					90.27		1		0
SRP026013	SRS444561	SRX305384	SRR900275	ILLUMINA	Illumina Genome Analyzer IIx	PAIRED	21353151	2013-09-04	GSE47933: Impact of library preparation on downstream analysis and interpretation of RNA-seq data: comparison between Illumina PolyA and NuGEN Ovation protocol	Illumina Genome Analyzer IIx paired end sequencing; GSM1162717: DHF168_PolyA; Homo sapiens; RNA-Seq	GSM1162717: DHF168_PolyA; Homo sapiens; RNA-Seq					89.65		1		0
SRP026048	SRS452445	SRX314973	SRR921947	ILLUMINA	Illumina HiSeq 2000	SINGLE	46062833	2013-07-19	GSE47966: Global epigenomic reconfiguration during mammalian brain development	Illumina HiSeq 2000 paired end sequencing; GSM1173808: RNA-Seq_hs_fc_53yr; Homo sapiens; RNA-Seq	GSM1173808: RNA-Seq_hs_fc_53yr; Homo sapiens; RNA-Seq	Brain		Female		90.53				0
SRP026048	SRS452444	SRX314972	SRR921944	ILLUMINA	Illumina HiSeq 2000	PAIRED	84847505	2013-07-19	GSE47966: Global epigenomic reconfiguration during mammalian brain development	Illumina HiSeq 2000 paired end sequencing; GSM1173807: RNA-Seq_hs_mfg_25yr; Homo sapiens; RNA-Seq	GSM1173807: RNA-Seq_hs_mfg_25yr; Homo sapiens; RNA-Seq	Brain		Male		92.49				0
SRP026048	SRS452443	SRX314971	SRR921943	ILLUMINA	Illumina HiSeq 2000	PAIRED	75849176	2013-07-19	GSE47966: Global epigenomic reconfiguration during mammalian brain development	Illumina HiSeq 2000 paired end sequencing; GSM1173806: RNA-Seq_hs_mfg_16yr; Homo sapiens; RNA-Seq	GSM1173806: RNA-Seq_hs_mfg_16yr; Homo sapiens; RNA-Seq	Brain		Male		89.37				0
SRP026048	SRS452442	SRX314970	SRR921940	ILLUMINA	Illumina HiSeq 2000	PAIRED	85772574	2013-07-19	GSE47966: Global epigenomic reconfiguration during mammalian brain development	Illumina HiSeq 2000 paired end sequencing; GSM1173805: RNA-Seq_hs_mfg_12yr; Homo sapiens; RNA-Seq	GSM1173805: RNA-Seq_hs_mfg_12yr; Homo sapiens; RNA-Seq	Brain		Male		90.47				1
SRP026048	SRS452441	SRX314969	SRR921939	ILLUMINA	Illumina HiSeq 2000	PAIRED	79058402	2013-07-19	GSE47966: Global epigenomic reconfiguration during mammalian brain development	Illumina HiSeq 2000 paired end sequencing; GSM1173804: RNA-Seq_hs_mfg_5yr; Homo sapiens; RNA-Seq	GSM1173804: RNA-Seq_hs_mfg_5yr; Homo sapiens; RNA-Seq	Brain		Male		88.96				1
SRP026048	SRS452440	SRX314968	SRR921936	ILLUMINA	Illumina HiSeq 2000	PAIRED	83965789	2013-07-19	GSE47966: Global epigenomic reconfiguration during mammalian brain development	Illumina HiSeq 2000 paired end sequencing; GSM1173803: RNA-Seq_hs_mfg_2yr; Homo sapiens; RNA-Seq	GSM1173803: RNA-Seq_hs_mfg_2yr; Homo sapiens; RNA-Seq	Brain		Male		91.51				1
SRP026048	SRS452439	SRX314967	SRR921935	ILLUMINA	Illumina HiSeq 2000	PAIRED	75048458	2013-07-19	GSE47966: Global epigenomic reconfiguration during mammalian brain development	Illumina HiSeq 2000 paired end sequencing; GSM1173802: RNA-Seq_hs_mfg_35do; Homo sapiens; RNA-Seq	GSM1173802: RNA-Seq_hs_mfg_35do; Homo sapiens; RNA-Seq	Brain		Male		90.38				1
SRP026331	SRS452618	SRX315144	SRR922202	ILLUMINA	Illumina Genome Analyzer IIx	PAIRED	34316954	2013-07-11	GSE48305: Orchestrated intron retention regulates normal granulocyte differentiation [RNA-Seq]	Illumina Genome Analyzer IIx paired end sequencing; GSM1174473: Human granulocytes b; Homo sapiens; RNA-Seq	GSM1174473: Human granulocytes b; Homo sapiens; RNA-Seq	Hematopoietic cells	Granulocytes			93.62				0
SRP026331	SRS452617	SRX315143	SRR922201	ILLUMINA	Illumina Genome Analyzer IIx	PAIRED	34075811	2013-07-11	GSE48305: Orchestrated intron retention regulates normal granulocyte differentiation [RNA-Seq]	Illumina Genome Analyzer IIx paired end sequencing; GSM1174472: Human granulocytes a; Homo sapiens; RNA-Seq	GSM1174472: Human granulocytes a; Homo sapiens; RNA-Seq	Hematopoietic cells	Granulocytes			93.62				0
SRP027514	SRS459820	SRX323413	SRR935457	ILLUMINA	Illumina HiSeq 2000	SINGLE	23503190	2013-11-13	GSE48933: Ribosome profiling reveals features of normal and disease-associated mitochondrial translation	Illumina HiSeq 2000 paired end sequencing; GSM1187143: Cybrid_tRNA_Trp_5556GA_RNAseq_rep1; Homo sapiens; RNA-Seq	GSM1187143: Cybrid_tRNA_Trp_5556GA_RNAseq_rep1; Homo sapiens; RNA-Seq					84.93				0
SRP027514	SRS459819	SRX323412	SRR935456	ILLUMINA	Illumina HiSeq 2000	SINGLE	25117953	2013-11-13	GSE48933: Ribosome profiling reveals features of normal and disease-associated mitochondrial translation	Illumina HiSeq 2000 paired end sequencing; GSM1187142: Cybrid_control_RNAseq_rep1; Homo sapiens; RNA-Seq	GSM1187142: Cybrid_control_RNAseq_rep1; Homo sapiens; RNA-Seq					86.32				0
SRP028612	SRS468448	SRX333033	SRR949593	ILLUMINA	Illumina HiSeq 2000	SINGLE	19781723	2013-11-13	GSE49682: Primate transcript and protein expression levels evolve under compensatory selection pressures	Illumina HiSeq 2000 paired end sequencing; GSM1204881: GM19238; Homo sapiens; RNA-Seq	GSM1204881: GM19238; Homo sapiens; RNA-Seq	Hematopoietic cells	Lymphoblasts	Female		81.95		1		0
SRP028612	SRS468445	SRX333030	SRR949588	ILLUMINA	Illumina HiSeq 2000	SINGLE	22831265	2013-11-13	GSE49682: Primate transcript and protein expression levels evolve under compensatory selection pressures	Illumina HiSeq 2000 paired end sequencing; GSM1204878: GM18516; Homo sapiens; RNA-Seq	GSM1204878: GM18516; Homo sapiens; RNA-Seq	Hematopoietic cells	Lymphoblasts	Male		82.19		1		1
SRP028612	SRS468444	SRX333029	SRR949586	ILLUMINA	Illumina HiSeq 2000	SINGLE	21604758	2013-11-13	GSE49682: Primate transcript and protein expression levels evolve under compensatory selection pressures	Illumina HiSeq 2000 paired end sequencing; GSM1204877: GM18507; Homo sapiens; RNA-Seq	GSM1204877: GM18507; Homo sapiens; RNA-Seq	Hematopoietic cells	Lymphoblasts	Male		82.08		1		0
SRP028612	SRS468443	SRX333028	SRR949583	ILLUMINA	Illumina HiSeq 2000	SINGLE	18496545	2013-11-13	GSE49682: Primate transcript and protein expression levels evolve under compensatory selection pressures	Illumina HiSeq 2000 paired end sequencing; GSM1204876: GM18505; Homo sapiens; RNA-Seq	GSM1204876: GM18505; Homo sapiens; RNA-Seq	Hematopoietic cells	Lymphoblasts	Female		80.1		1		0
SRP028705	SRS468719	SRX333356	SRR950087	ILLUMINA	Illumina HiSeq 2000	PAIRED	60599733	2013-09-05	GSE49712: Comprehensive evaluation of differential gene expression analysis methods for RNA-seq data	Illumina HiSeq 2000 paired end sequencing; GSM1206243: B replicate 5; Homo sapiens; RNA-Seq	GSM1206243: B replicate 5; Homo sapiens; RNA-Seq					90.52			HBRR	0
SRP028705	SRS468718	SRX333355	SRR950086	ILLUMINA	Illumina HiSeq 2000	PAIRED	71765617	2013-09-05	GSE49712: Comprehensive evaluation of differential gene expression analysis methods for RNA-seq data	Illumina HiSeq 2000 paired end sequencing; GSM1206242: A replicate 5; Homo sapiens; RNA-Seq	GSM1206242: A replicate 5; Homo sapiens; RNA-Seq					90.04				0
SRP028705	SRS468717	SRX333354	SRR950085	ILLUMINA	Illumina HiSeq 2000	PAIRED	94186894	2013-09-05	GSE49712: Comprehensive evaluation of differential gene expression analysis methods for RNA-seq data	Illumina HiSeq 2000 paired end sequencing; GSM1206241: B replicate 4; Homo sapiens; RNA-Seq	GSM1206241: B replicate 4; Homo sapiens; RNA-Seq					89.09			HBRR	0
SRP028705	SRS468716	SRX333353	SRR950084	ILLUMINA	Illumina HiSeq 2000	PAIRED	125083194	2013-09-04	GSE49712: Comprehensive evaluation of differential gene expression analysis methods for RNA-seq data	Illumina HiSeq 2000 paired end sequencing; GSM1206240: A replicate 4; Homo sapiens; RNA-Seq	GSM1206240: A replicate 4; Homo sapiens; RNA-Seq					86.99				0
SRP028705	SRS468715	SRX333352	SRR950083	ILLUMINA	Illumina HiSeq 2000	PAIRED	113161956	2013-09-04	GSE49712: Comprehensive evaluation of differential gene expression analysis methods for RNA-seq data	Illumina HiSeq 2000 paired end sequencing; GSM1206239: B replicate 3; Homo sapiens; RNA-Seq	GSM1206239: B replicate 3; Homo sapiens; RNA-Seq					88.13			HBRR	0
SRP028705	SRS468714	SRX333351	SRR950082	ILLUMINA	Illumina HiSeq 2000	PAIRED	67207757	2013-09-05	GSE49712: Comprehensive evaluation of differential gene expression analysis methods for RNA-seq data	Illumina HiSeq 2000 paired end sequencing; GSM1206238: A replicate 3; Homo sapiens; RNA-Seq	GSM1206238: A replicate 3; Homo sapiens; RNA-Seq					80.78				0
SRP028705	SRS468713	SRX333350	SRR950081	ILLUMINA	Illumina HiSeq 2000	PAIRED	112427764	2013-09-05	GSE49712: Comprehensive evaluation of differential gene expression analysis methods for RNA-seq data	Illumina HiSeq 2000 paired end sequencing; GSM1206237: B replicate 2; Homo sapiens; RNA-Seq	GSM1206237: B replicate 2; Homo sapiens; RNA-Seq					89.25			HBRR	0
SRP028705	SRS468712	SRX333349	SRR950080	ILLUMINA	Illumina HiSeq 2000	PAIRED	91781477	2013-09-05	GSE49712: Comprehensive evaluation of differential gene expression analysis methods for RNA-seq data	Illumina HiSeq 2000 paired end sequencing; GSM1206236: A replicate 2; Homo sapiens; RNA-Seq	GSM1206236: A replicate 2; Homo sapiens; RNA-Seq					88.28				0
SRP028705	SRS468711	SRX333348	SRR950079	ILLUMINA	Illumina HiSeq 2000	PAIRED	111037701	2013-09-04	GSE49712: Comprehensive evaluation of differential gene expression analysis methods for RNA-seq data	Illumina HiSeq 2000 paired end sequencing; GSM1206235: B replicate 1; Homo sapiens; RNA-Seq	GSM1206235: B replicate 1; Homo sapiens; RNA-Seq					86.43			HBRR	0
SRP028705	SRS468710	SRX333347	SRR950078	ILLUMINA	Illumina HiSeq 2000	PAIRED	100387010	2013-09-05	GSE49712: Comprehensive evaluation of differential gene expression analysis methods for RNA-seq data	Illumina HiSeq 2000 paired end sequencing; GSM1206234: A replicate 1; Homo sapiens; RNA-Seq	GSM1206234: A replicate 1; Homo sapiens; RNA-Seq					88.67				0
SRP030041	SRS484998	SRX356804	SRR998524	ILLUMINA	Illumina HiSeq 2000	PAIRED	27307917	2013-11-13	GSE50893: Extensive Variation in Chromatin States Across Humans	Illumina HiSeq 2000 paired end sequencing; GSM1234236: SNYDER_RZ_2; Homo sapiens; RNA-Seq	GSM1234236: SNYDER_RZ_2; Homo sapiens; RNA-Seq	Hematopoietic cells	Lymphoblasts	Male	Caucasian	93.35	1	1		0
SRP030041	SRS484997	SRX356803	SRR998523	ILLUMINA	Illumina HiSeq 2000	PAIRED	55080912	2013-11-13	GSE50893: Extensive Variation in Chromatin States Across Humans	Illumina HiSeq 2000 paired end sequencing; GSM1234235: SNYDER_RZ_1; Homo sapiens; RNA-Seq	GSM1234235: SNYDER_RZ_1; Homo sapiens; RNA-Seq	Hematopoietic cells	Lymphoblasts	Male	Caucasian	88.4	1	1		0
SRP030041	SRS484975	SRX356781	SRR998501	ILLUMINA	Illumina HiSeq 2000	PAIRED	28914520	2013-11-13	GSE50893: Extensive Variation in Chromatin States Across Humans	Illumina HiSeq 2000 paired end sequencing; GSM1234213: GM2630_RZ_2; Homo sapiens; RNA-Seq	GSM1234213: GM2630_RZ_2; Homo sapiens; RNA-Seq	Hematopoietic cells	Lymphoblasts	Male	San	92.9		1		0
SRP030041	SRS484974	SRX356780	SRR998500	ILLUMINA	Illumina HiSeq 2000	PAIRED	56810138	2013-11-13	GSE50893: Extensive Variation in Chromatin States Across Humans	Illumina HiSeq 2000 paired end sequencing; GSM1234212: GM2630_RZ_1; Homo sapiens; RNA-Seq	GSM1234212: GM2630_RZ_1; Homo sapiens; RNA-Seq	Hematopoietic cells	Lymphoblasts	Male		86.43		1		1
SRP030041	SRS484957	SRX356763	SRR998483	ILLUMINA	Illumina HiSeq 2000	PAIRED	21109170	2013-11-13	GSE50893: Extensive Variation in Chromatin States Across Humans	Illumina HiSeq 2000 paired end sequencing; GSM1234195: GM2610_RZ_2; Homo sapiens; RNA-Seq	GSM1234195: GM2610_RZ_2; Homo sapiens; RNA-Seq	Hematopoietic cells	Lymphoblasts	Male	San	93.42		1		0
SRP030041	SRS484955	SRX356762	SRR998482	ILLUMINA	Illumina HiSeq 2000	PAIRED	58179430	2013-11-13	GSE50893: Extensive Variation in Chromatin States Across Humans	Illumina HiSeq 2000 paired end sequencing; GSM1234194: GM2610_RZ_1; Homo sapiens; RNA-Seq	GSM1234194: GM2610_RZ_1; Homo sapiens; RNA-Seq	Hematopoietic cells	Lymphoblasts	Male		85.99		1		1
SRP030041	SRS484939	SRX356745	SRR998465	ILLUMINA	Illumina HiSeq 2000	PAIRED	27290599	2013-11-13	GSE50893: Extensive Variation in Chromatin States Across Humans	Illumina HiSeq 2000 paired end sequencing; GSM1234177: GM2588_RZ_2; Homo sapiens; RNA-Seq	GSM1234177: GM2588_RZ_2; Homo sapiens; RNA-Seq	Hematopoietic cells	Lymphoblasts	Male	San	92.53		1		0
SRP030041	SRS484938	SRX356744	SRR998464	ILLUMINA	Illumina HiSeq 2000	PAIRED	58624202	2013-11-13	GSE50893: Extensive Variation in Chromatin States Across Humans	Illumina HiSeq 2000 paired end sequencing; GSM1234176: GM2588_RZ_1; Homo sapiens; RNA-Seq	GSM1234176: GM2588_RZ_1; Homo sapiens; RNA-Seq	Hematopoietic cells	Lymphoblasts	Male		85.57		1		1
SRP030041	SRS484921	SRX356727	SRR998447	ILLUMINA	Illumina HiSeq 2000	PAIRED	34615687	2013-11-13	GSE50893: Extensive Variation in Chromatin States Across Humans	Illumina HiSeq 2000 paired end sequencing; GSM1234159: GM2255_RZ_2; Homo sapiens; RNA-Seq	GSM1234159: GM2255_RZ_2; Homo sapiens; RNA-Seq	Hematopoietic cells	Lymphoblasts	Male		93.36		1		1
SRP030041	SRS484920	SRX356726	SRR998446	ILLUMINA	Illumina HiSeq 2000	PAIRED	52260900	2013-11-13	GSE50893: Extensive Variation in Chromatin States Across Humans	Illumina HiSeq 2000 paired end sequencing; GSM1234158: GM2255_RZ_1; Homo sapiens; RNA-Seq	GSM1234158: GM2255_RZ_1; Homo sapiens; RNA-Seq	Hematopoietic cells	Lymphoblasts	Male	San	84.05		1		0
SRP030041	SRS484903	SRX356709	SRR998429	ILLUMINA	Illumina HiSeq 2000	PAIRED	55381990	2013-11-13	GSE50893: Extensive Variation in Chromatin States Across Humans	Illumina HiSeq 2000 paired end sequencing; GSM1234141: GM19240_RZ_2; Homo sapiens; RNA-Seq	GSM1234141: GM19240_RZ_2; Homo sapiens; RNA-Seq	Hematopoietic cells	Lymphoblasts	Female	Yoruban	83.19		1		0
SRP030041	SRS484902	SRX356708	SRR998428	ILLUMINA	Illumina HiSeq 2000	PAIRED	50745206	2013-11-13	GSE50893: Extensive Variation in Chromatin States Across Humans	Illumina HiSeq 2000 paired end sequencing; GSM1234140: GM19240_RZ_1; Homo sapiens; RNA-Seq	GSM1234140: GM19240_RZ_1; Homo sapiens; RNA-Seq	Hematopoietic cells	Lymphoblasts	Female	YRI	87.66		1		1
SRP030041	SRS484880	SRX356686	SRR998406	ILLUMINA	Illumina HiSeq 2000	PAIRED	53371530	2013-11-13	GSE50893: Extensive Variation in Chromatin States Across Humans	Illumina HiSeq 2000 paired end sequencing; GSM1234118: GM19239_RZ_2; Homo sapiens; RNA-Seq	GSM1234118: GM19239_RZ_2; Homo sapiens; RNA-Seq	Hematopoietic cells	Lymphoblasts	Male	Yoruban	83.88		1		0
SRP030041	SRS484879	SRX356685	SRR998405	ILLUMINA	Illumina HiSeq 2000	PAIRED	52232184	2013-11-13	GSE50893: Extensive Variation in Chromatin States Across Humans	Illumina HiSeq 2000 paired end sequencing; GSM1234117: GM19239_RZ_1; Homo sapiens; RNA-Seq	GSM1234117: GM19239_RZ_1; Homo sapiens; RNA-Seq	Hematopoietic cells	Lymphoblasts	Male	YRI	87.48		1		1
SRP030041	SRS484858	SRX356664	SRR998384	ILLUMINA	Illumina HiSeq 2000	PAIRED	50031954	2013-11-13	GSE50893: Extensive Variation in Chromatin States Across Humans	Illumina HiSeq 2000 paired end sequencing; GSM1234096: GM19238_RZ_2; Homo sapiens; RNA-Seq	GSM1234096: GM19238_RZ_2; Homo sapiens; RNA-Seq	Hematopoietic cells	Lymphoblasts	Female	Yoruban	84.82		1		0
SRP030041	SRS484857	SRX356663	SRR998383	ILLUMINA	Illumina HiSeq 2000	PAIRED	53556306	2013-11-13	GSE50893: Extensive Variation in Chromatin States Across Humans	Illumina HiSeq 2000 paired end sequencing; GSM1234095: GM19238_RZ_1; Homo sapiens; RNA-Seq	GSM1234095: GM19238_RZ_1; Homo sapiens; RNA-Seq	Hematopoietic cells	Lymphoblasts	Female	YRI	88.51		1		1
SRP030041	SRS484837	SRX356643	SRR998363	ILLUMINA	Illumina HiSeq 2000	PAIRED	21361230	2013-11-13	GSE50893: Extensive Variation in Chromatin States Across Humans	Illumina HiSeq 2000 paired end sequencing; GSM1234075: GM19193_RZ_2; Homo sapiens; RNA-Seq	GSM1234075: GM19193_RZ_2; Homo sapiens; RNA-Seq	Hematopoietic cells	Lymphoblasts	Female	Yoruban	90.13		1		0
SRP030041	SRS484836	SRX356642	SRR998362	ILLUMINA	Illumina HiSeq 2000	PAIRED	55490832	2013-11-13	GSE50893: Extensive Variation in Chromatin States Across Humans	Illumina HiSeq 2000 paired end sequencing; GSM1234074: GM19193_RZ_1; Homo sapiens; RNA-Seq	GSM1234074: GM19193_RZ_1; Homo sapiens; RNA-Seq	Hematopoietic cells	Lymphoblasts	Female	YRI	87.84		1		1
SRP030041	SRS484818	SRX356626	SRR998346	ILLUMINA	Illumina HiSeq 2000	PAIRED	27585909	2013-11-13	GSE50893: Extensive Variation in Chromatin States Across Humans	Illumina HiSeq 2000 paired end sequencing; GSM1234058: GM19099_RZ_2; Homo sapiens; RNA-Seq	GSM1234058: GM19099_RZ_2; Homo sapiens; RNA-Seq	Hematopoietic cells	Lymphoblasts	Female	Yoruban	89.73		1		0
SRP030041	SRS484817	SRX356625	SRR998345	ILLUMINA	Illumina HiSeq 2000	PAIRED	53511948	2013-11-13	GSE50893: Extensive Variation in Chromatin States Across Humans	Illumina HiSeq 2000 paired end sequencing; GSM1234057: GM19099_RZ_1; Homo sapiens; RNA-Seq	GSM1234057: GM19099_RZ_1; Homo sapiens; RNA-Seq	Hematopoietic cells	Lymphoblasts	Female	Yoruban	87.84		1		0
SRP030041	SRS484801	SRX356609	SRR998329	ILLUMINA	Illumina HiSeq 2000	PAIRED	31559255	2013-11-13	GSE50893: Extensive Variation in Chromatin States Across Humans	Illumina HiSeq 2000 paired end sequencing; GSM1234041: GM18951_RZ_2; Homo sapiens; RNA-Seq	GSM1234041: GM18951_RZ_2; Homo sapiens; RNA-Seq	Hematopoietic cells	Lymphoblasts	Female	Japanese	86.12		1		0
SRP030041	SRS484800	SRX356608	SRR998328	ILLUMINA	Illumina HiSeq 2000	PAIRED	50128178	2013-11-13	GSE50893: Extensive Variation in Chromatin States Across Humans	Illumina HiSeq 2000 paired end sequencing; GSM1234040: GM18951_RZ_1; Homo sapiens; RNA-Seq	GSM1234040: GM18951_RZ_1; Homo sapiens; RNA-Seq	Hematopoietic cells	Lymphoblasts	Female	Japanese	86.93		1		1
SRP030041	SRS484784	SRX356592	SRR998312	ILLUMINA	Illumina HiSeq 2000	PAIRED	28861557	2013-11-13	GSE50893: Extensive Variation in Chromatin States Across Humans	Illumina HiSeq 2000 paired end sequencing; GSM1234024: GM18526_RZ_2; Homo sapiens; RNA-Seq	GSM1234024: GM18526_RZ_2; Homo sapiens; RNA-Seq	Hematopoietic cells	Lymphoblasts	Female	Han Chinese	88.66		1		0
SRP030041	SRS484783	SRX356591	SRR998311	ILLUMINA	Illumina HiSeq 2000	PAIRED	54139416	2013-11-13	GSE50893: Extensive Variation in Chromatin States Across Humans	Illumina HiSeq 2000 paired end sequencing; GSM1234023: GM18526_RZ_1; Homo sapiens; RNA-Seq	GSM1234023: GM18526_RZ_1; Homo sapiens; RNA-Seq	Hematopoietic cells	Lymphoblasts	Female	Han Chinese	87.23		1		1
SRP030041	SRS484767	SRX356575	SRR998295	ILLUMINA	Illumina HiSeq 2000	PAIRED	35459286	2013-11-13	GSE50893: Extensive Variation in Chromatin States Across Humans	Illumina HiSeq 2000 paired end sequencing; GSM1234007: GM18505_RZ_2; Homo sapiens; RNA-Seq	GSM1234007: GM18505_RZ_2; Homo sapiens; RNA-Seq	Hematopoietic cells	Lymphoblasts	Female	Yoruban	89.79		1		0
SRP030041	SRS484766	SRX356574	SRR998294	ILLUMINA	Illumina HiSeq 2000	PAIRED	48838282	2013-11-13	GSE50893: Extensive Variation in Chromatin States Across Humans	Illumina HiSeq 2000 paired end sequencing; GSM1234006: GM18505_RZ_1; Homo sapiens; RNA-Seq	GSM1234006: GM18505_RZ_1; Homo sapiens; RNA-Seq	Hematopoietic cells	Lymphoblasts	Female	Yoruban	87.95		1		0
SRP030041	SRS484734	SRX356542	SRR998262	ILLUMINA	Illumina HiSeq 2000	PAIRED	73382212	2013-11-13	GSE50893: Extensive Variation in Chromatin States Across Humans	Illumina HiSeq 2000 paired end sequencing; GSM1233974: GM12892_RZ_2; Homo sapiens; RNA-Seq	GSM1233974: GM12892_RZ_2; Homo sapiens; RNA-Seq	Hematopoietic cells	Lymphoblasts	Female	Caucasian	82.57		1		1
SRP030041	SRS484733	SRX356541	SRR998261	ILLUMINA	Illumina HiSeq 2000	PAIRED	43902748	2013-11-13	GSE50893: Extensive Variation in Chromatin States Across Humans	Illumina HiSeq 2000 paired end sequencing; GSM1233973: GM12892_RZ_1; Homo sapiens; RNA-Seq	GSM1233973: GM12892_RZ_1; Homo sapiens; RNA-Seq	Hematopoietic cells	Lymphoblasts	Female	Caucasian	87.18		1		0
SRP030041	SRS484712	SRX356520	SRR998240	ILLUMINA	Illumina HiSeq 2000	PAIRED	41603178	2013-11-13	GSE50893: Extensive Variation in Chromatin States Across Humans	Illumina HiSeq 2000 paired end sequencing; GSM1233952: GM12891_RZ_2; Homo sapiens; RNA-Seq	GSM1233952: GM12891_RZ_2; Homo sapiens; RNA-Seq	Hematopoietic cells	Lymphoblasts	Male	Caucasian	84.4		1		0
SRP030041	SRS484711	SRX356519	SRR998239	ILLUMINA	Illumina HiSeq 2000	PAIRED	49364278	2013-11-13	GSE50893: Extensive Variation in Chromatin States Across Humans	Illumina HiSeq 2000 paired end sequencing; GSM1233951: GM12891_RZ_1; Homo sapiens; RNA-Seq	GSM1233951: GM12891_RZ_1; Homo sapiens; RNA-Seq	Hematopoietic cells	Lymphoblasts	Male	Caucasian	87.97		1		1
SRP030041	SRS484690	SRX356498	SRR998218	ILLUMINA	Illumina HiSeq 2000	PAIRED	30776658	2013-11-13	GSE50893: Extensive Variation in Chromatin States Across Humans	Illumina HiSeq 2000 paired end sequencing; GSM1233930: GM12890_RZ_2; Homo sapiens; RNA-Seq	GSM1233930: GM12890_RZ_2; Homo sapiens; RNA-Seq	Hematopoietic cells	Lymphoblasts	Female	Caucasian	93.1		1		0
SRP030041	SRS484689	SRX356497	SRR998217	ILLUMINA	Illumina HiSeq 2000	PAIRED	52783340	2013-11-13	GSE50893: Extensive Variation in Chromatin States Across Humans	Illumina HiSeq 2000 paired end sequencing; GSM1233929: GM12890_RZ_1; Homo sapiens; RNA-Seq	GSM1233929: GM12890_RZ_1; Homo sapiens; RNA-Seq	Hematopoietic cells	Lymphoblasts	Female	Caucasian	87.09		1		0
SRP030041	SRS484670	SRX356478	SRR998198	ILLUMINA	Illumina HiSeq 2000	PAIRED	57941564	2013-11-13	GSE50893: Extensive Variation in Chromatin States Across Humans	Illumina HiSeq 2000 paired end sequencing; GSM1233910: GM12878_RZ_2; Homo sapiens; RNA-Seq	GSM1233910: GM12878_RZ_2; Homo sapiens; RNA-Seq	Hematopoietic cells	Lymphoblasts	Female	Caucasian	81.22		1		0
SRP030041	SRS484669	SRX356477	SRR998197	ILLUMINA	Illumina HiSeq 2000	PAIRED	47668848	2013-11-13	GSE50893: Extensive Variation in Chromatin States Across Humans	Illumina HiSeq 2000 paired end sequencing; GSM1233909: GM12878_RZ_1; Homo sapiens; RNA-Seq	GSM1233909: GM12878_RZ_1; Homo sapiens; RNA-Seq	Hematopoietic cells	Lymphoblasts	Female	Caucasian	86.78		1		0
SRP030041	SRS484644	SRX356452	SRR998172	ILLUMINA	Illumina HiSeq 2000	PAIRED	26974560	2013-11-13	GSE50893: Extensive Variation in Chromatin States Across Humans	Illumina HiSeq 2000 paired end sequencing; GSM1233884: GM10847_RZ_2; Homo sapiens; RNA-Seq	GSM1233884: GM10847_RZ_2; Homo sapiens; RNA-Seq	Hematopoietic cells	Lymphoblasts	Female	Caucasian	87.95		1		0
SRP030041	SRS484643	SRX356451	SRR998171	ILLUMINA	Illumina HiSeq 2000	PAIRED	61547828	2013-11-13	GSE50893: Extensive Variation in Chromatin States Across Humans	Illumina HiSeq 2000 paired end sequencing; GSM1233883: GM10847_RZ_1; Homo sapiens; RNA-Seq	GSM1233883: GM10847_RZ_1; Homo sapiens; RNA-Seq	Hematopoietic cells	Lymphoblasts	Female	Caucasian	87.21		1		0
SRP032812	SRS500532	SRX375280	SRR1027747	ILLUMINA	Illumina HiSeq 2000	PAIRED	10194657	2013-11-20	GSE51310: Chromatin stretch enhancer states drive cell-specific gene regulation and harbor human disease risk variants (RNA-seq)	Illumina HiSeq 2000 paired end sequencing; GSM1261654: UFK467_RNAseq; Homo sapiens; RNA-Seq	GSM1261654: UFK467_RNAseq; Homo sapiens; RNA-Seq	Pancreas		Male		93.17				0
SRP032812	SRS500531	SRX375279	SRR1027740	ILLUMINA	Illumina HiSeq 2000	PAIRED	12946238	2013-11-20	GSE51310: Chromatin stretch enhancer states drive cell-specific gene regulation and harbor human disease risk variants (RNA-seq)	Illumina HiSeq 2000 paired end sequencing; GSM1261653: UGA076_RNAseq; Homo sapiens; RNA-Seq	GSM1261653: UGA076_RNAseq; Homo sapiens; RNA-Seq	Pancreas		Male		90.91				1
SRP032812	SRS500530	SRX375278	SRR1027737	ILLUMINA	Illumina HiSeq 2000	PAIRED	14178352	2013-11-20	GSE51310: Chromatin stretch enhancer states drive cell-specific gene regulation and harbor human disease risk variants (RNA-seq)	Illumina HiSeq 2000 paired end sequencing; GSM1261652: ULI102_RNAseq; Homo sapiens; RNA-Seq	GSM1261652: ULI102_RNAseq; Homo sapiens; RNA-Seq	Pancreas		Male		91.18				0
SRP032812	SRS500529	SRX375277	SRR1027730	ILLUMINA	Illumina HiSeq 2000	PAIRED	45748159	2013-11-20	GSE51310: Chromatin stretch enhancer states drive cell-specific gene regulation and harbor human disease risk variants (RNA-seq)	Illumina HiSeq 2000 paired end sequencing; GSM1261651: UG3350_RNAseq; Homo sapiens; RNA-Seq	GSM1261651: UG3350_RNAseq; Homo sapiens; RNA-Seq	Pancreas		Female		87.32				1
SRP031858	SRS493234	SRX367111	SRR1015699	ILLUMINA	Illumina HiSeq 2000	SINGLE	29561918	2013-11-13	GSE51607: Transcriptional regulation in pluripotent stem cells by Methyl CpG binding protein 2 (MeCP2)	Illumina HiSeq 2000 paired end sequencing; GSM1249138: Detroit551-shMeCP2-iPSCs; Homo sapiens; RNA-Seq	GSM1249138: Detroit551-shMeCP2-iPSCs; Homo sapiens; RNA-Seq					80.58				0
SRP031858	SRS493233	SRX367110	SRR1015698	ILLUMINA	Illumina HiSeq 2000	SINGLE	84745610	2013-11-13	GSE51607: Transcriptional regulation in pluripotent stem cells by Methyl CpG binding protein 2 (MeCP2)	Illumina HiSeq 2000 paired end sequencing; GSM1249137: RTT5-iPS-43bi; Homo sapiens; RNA-Seq	GSM1249137: RTT5-iPS-43bi; Homo sapiens; RNA-Seq					82.11				0
SRP031858	SRS493232	SRX367109	SRR1015697	ILLUMINA	Illumina HiSeq 2000	SINGLE	81725433	2013-11-13	GSE51607: Transcriptional regulation in pluripotent stem cells by Methyl CpG binding protein 2 (MeCP2)	Illumina HiSeq 2000 paired end sequencing; GSM1249136: RTT5-iPS-15bi; Homo sapiens; RNA-Seq	GSM1249136: RTT5-iPS-15bi; Homo sapiens; RNA-Seq					82.51				0
SRP031858	SRS493231	SRX367108	SRR1015696	ILLUMINA	Illumina HiSeq 2000	SINGLE	98343780	2013-11-13	GSE51607: Transcriptional regulation in pluripotent stem cells by Methyl CpG binding protein 2 (MeCP2)	Illumina HiSeq 2000 paired end sequencing; GSM1249135: RTT1-iPS-10bi; Homo sapiens; RNA-Seq	GSM1249135: RTT1-iPS-10bi; Homo sapiens; RNA-Seq					83.25				0
SRP031858	SRS493226	SRX367103	SRR1015691	ILLUMINA	Illumina HiSeq 2000	SINGLE	103338210	2013-11-13	GSE51607: Transcriptional regulation in pluripotent stem cells by Methyl CpG binding protein 2 (MeCP2)	Illumina HiSeq 2000 paired end sequencing; GSM1249130: RTT4-iPS-16m; Homo sapiens; RNA-Seq	GSM1249130: RTT4-iPS-16m; Homo sapiens; RNA-Seq					81.91				0
SRP031858	SRS493225	SRX367102	SRR1015690	ILLUMINA	Illumina HiSeq 2000	SINGLE	86166014	2013-11-13	GSE51607: Transcriptional regulation in pluripotent stem cells by Methyl CpG binding protein 2 (MeCP2)	Illumina HiSeq 2000 paired end sequencing; GSM1249129: RTT3-iPS-16m; Homo sapiens; RNA-Seq	GSM1249129: RTT3-iPS-16m; Homo sapiens; RNA-Seq					85.45				0
SRP031858	SRS493224	SRX367101	SRR1015689	ILLUMINA	Illumina Genome Analyzer II	SINGLE	30729478	2013-11-13	GSE51607: Transcriptional regulation in pluripotent stem cells by Methyl CpG binding protein 2 (MeCP2)	Illumina Genome Analyzer II paired end sequencing; GSM1249128: RTT5-iPS-42m; Homo sapiens; RNA-Seq	GSM1249128: RTT5-iPS-42m; Homo sapiens; RNA-Seq					80.58				0
SRP031858	SRS493222	SRX367099	SRR1015687	ILLUMINA	Illumina HiSeq 2000	SINGLE	62386511	2013-11-13	GSE51607: Transcriptional regulation in pluripotent stem cells by Methyl CpG binding protein 2 (MeCP2)	Illumina HiSeq 2000 paired end sequencing; GSM1249126: RTT5-iPS-31w; Homo sapiens; RNA-Seq	GSM1249126: RTT5-iPS-31w; Homo sapiens; RNA-Seq					82.06				0
SRP033267	SRS506311	SRX382096	SRR1036395	ILLUMINA	Illumina HiSeq 2000	SINGLE	95569242	2013-11-27	GSE52657: Dynamic developmental signaling logic underlying lineage bifurcations during human endoderm induction and patterning from pluripotent stem cells [Endoderm RNA-seq and ChIP-seq data sets]	Illumina HiSeq 2000 paired end sequencing; GSM1273676: RNA-seq-PFG; Homo sapiens; RNA-Seq	GSM1273676: RNA-seq-PFG; Homo sapiens; RNA-Seq					82.55		1	hESC	0
SRP033267	SRS506310	SRX382095	SRR1036394	ILLUMINA	Illumina HiSeq 2000	SINGLE	94498635	2013-11-27	GSE52657: Dynamic developmental signaling logic underlying lineage bifurcations during human endoderm induction and patterning from pluripotent stem cells [Endoderm RNA-seq and ChIP-seq data sets]	Illumina HiSeq 2000 paired end sequencing; GSM1273675: RNA-seq-AFG; Homo sapiens; RNA-Seq	GSM1273675: RNA-seq-AFG; Homo sapiens; RNA-Seq					81.15		1	hESC	0
SRP033267	SRS506309	SRX382094	SRR1036393	ILLUMINA	Illumina HiSeq 2000	SINGLE	91244264	2013-11-27	GSE52657: Dynamic developmental signaling logic underlying lineage bifurcations during human endoderm induction and patterning from pluripotent stem cells [Endoderm RNA-seq and ChIP-seq data sets]	Illumina HiSeq 2000 paired end sequencing; GSM1273674: RNA-seq-DE; Homo sapiens; RNA-Seq	GSM1273674: RNA-seq-DE; Homo sapiens; RNA-Seq					80.78		1	hESC	0
SRP011977	SRS304712	SRX131955	SRR449361	ILLUMINA	Illumina Genome Analyzer IIx	PAIRED	15387348	2013-04-02	High-throughput transcriptome sequencing of an AML-M2 patient in two stages: primary tumor and remission.	Illumina Genome Analyzer IIx paired end sequencing; GSM903661: peripheral blood from sample 2, remission; Homo sapiens; RNA-Seq	GSM903661: peripheral blood from sample 2, remission; Homo sapiens; RNA-Seq	Hematopoietic cells	Blood			93.53				1
SRP011977	SRS304711	SRX131954	SRR449360	ILLUMINA	Illumina Genome Analyzer IIx	PAIRED	17303808	2013-04-02	High-throughput transcriptome sequencing of an AML-M2 patient in two stages: primary tumor and remission.	Illumina Genome Analyzer IIx paired end sequencing; GSM903660: peripheral blood from sample 1, primary tumor; Homo sapiens; RNA-Seq	GSM903660: peripheral blood from sample 1, primary tumor; Homo sapiens; RNA-Seq	Hematopoietic cells	AML			94.17	1			0
SRP017253	SRS376193	SRX205327	SRR619716	ILLUMINA	Illumina HiSeq 2000	PAIRED	55546689	2013-01-07	Homo sapiens HKCI5a Transcriptome	Illumina HiSeq 2000 paired end sequencing; RNA-Seq of HKCI5a	RNA-Seq of HKCI5a					91.39				0
SRP033291	SRS506988	SRX381753	SRR1035941	ILLUMINA	Illumina HiSeq 1000	PAIRED	44756669	2014-01-14	Homo sapiens Transcriptome or Gene expression	Illumina HiSeq 1000 paired end sequencing; Unique Transciptome Patterns of the White and Grey Matter Corroborate Structural and Functional Heterogeneity in the Human Frontal Lobe	Unique Transciptome Patterns of the White and Grey Matter Corroborate Structural and Functional Heterogeneity in the Human Frontal Lobe	Brain				95.34				0
SRP033291	SRS506985	SRX381023	SRR1035125	ILLUMINA	Illumina HiSeq 1000	PAIRED	78604502	2014-01-14	Homo sapiens Transcriptome or Gene expression	Illumina HiSeq 1000 paired end sequencing; Unique Transciptome Patterns of the White and Grey Matter Corroborate Structural and Functional Heterogeneity in the Human Frontal Lobe	Unique Transciptome Patterns of the White and Grey Matter Corroborate Structural and Functional Heterogeneity in the Human Frontal Lobe	Brain				94.06				1
SRP033291	SRS506987	SRX380253	SRR1033622	ILLUMINA	Illumina HiSeq 1000	PAIRED	12477231	2014-01-14	Homo sapiens Transcriptome or Gene expression	Illumina HiSeq 1000 paired end sequencing; Unique Transciptome Patterns of the White and Grey Matter Corroborate Structural and Functional Heterogeneity in the Human Frontal Lobe	Unique Transciptome Patterns of the White and Grey Matter Corroborate Structural and Functional Heterogeneity in the Human Frontal Lobe	Brain				94.87				0
SRP033291	SRS506986	SRX380252	SRR1033621	ILLUMINA	Illumina HiSeq 1000	PAIRED	5075181	2014-01-14	Homo sapiens Transcriptome or Gene expression	Illumina HiSeq 1000 paired end sequencing; Unique Transciptome Patterns of the White and Grey Matter Corroborate Structural and Functional Heterogeneity in the Human Frontal Lobe	Unique Transciptome Patterns of the White and Grey Matter Corroborate Structural and Functional Heterogeneity in the Human Frontal Lobe	Brain				94.83				0
SRP033291	SRS506984	SRX380250	SRR1033613	ILLUMINA	Illumina HiSeq 1000	PAIRED	7893909	2014-01-14	Homo sapiens Transcriptome or Gene expression	Illumina HiSeq 1000 paired end sequencing; Unique Transciptome Patterns of the White and Grey Matter Corroborate Structural and Functional Heterogeneity in the Human Frontal Lobe	Unique Transciptome Patterns of the White and Grey Matter Corroborate Structural and Functional Heterogeneity in the Human Frontal Lobe	Brain				90.31				0
SRP033291	SRS498594	SRX373176	SRR1033612	ILLUMINA	Illumina HiSeq 1000	PAIRED	33318469	2014-01-14	Homo sapiens Transcriptome or Gene expression	Illumina HiSeq 1000 paired end sequencing; Unique Transcriptome Patterns of the White and Grey Matter Corroborate Structural and Functional Heterogeneity in the Human Frontal Lobe	Unique Transcriptome Patterns of the White and Grey Matter Corroborate Structural and Functional Heterogeneity in the Human Frontal Lobe	Brain				94.74				0
SRP026648	SRS455875	SRX319050	SRR927424	ILLUMINA	Illumina HiSeq 2000	PAIRED	46661636	2013-07-24	Homo sapiens Transcriptome or Gene expression	Illumina HiSeq 2000 paired end sequencing; Nuocytes	Nuocytes	Hematopoietic cells	PBMCs			88.06				0
SRP019980	SRS266260	SRX254950	SRR796732	ILLUMINA	Illumina HiSeq 1000	PAIRED	20776490	2013-04-05	Homo sapiens Transcriptome or Gene expression	Illumina HiSeq 1000 paired end sequencing; Nicotine stressed MCF-10A cells transcriptome sequencing	Nicotine stressed MCF-10A cells transcriptome sequencing					95.21				0
SRP019968	SRS403888	SRX254880	SRR837858	ILLUMINA	Illumina HiSeq 2000	PAIRED	12796709	2013-05-17	Homo sapiens Transcriptome or Gene expression	Illumina HiSeq 2000 paired end sequencing; RNA sequencing results of primary BJ cells	RNA sequencing results of primary BJ cells					93.13				0
SRP018008	SRS383345	SRX218128	SRR650205	ILLUMINA	Illumina Genome Analyzer II	PAIRED	38005751	2013-09-02	Homo sapiens Transcriptome or Gene expression	Illumina Genome Analyzer II paired end sequencing; Multi_sequencing of 99 bladder cancer	Multi_sequencing of 99 bladder cancer	Bladder				92.55	1			1
SRP018008	SRS383333	SRX218127	SRR650204	ILLUMINA	Illumina Genome Analyzer II	PAIRED	41400209	2013-09-02	Homo sapiens Transcriptome or Gene expression	Illumina Genome Analyzer II paired end sequencing; Multi_sequencing of 99 bladder cancer	Multi_sequencing of 99 bladder cancer	Bladder				90.95	1			1
SRP018008	SRS383331	SRX218126	SRR650203	ILLUMINA	Illumina Genome Analyzer II	PAIRED	44426159	2013-09-02	Homo sapiens Transcriptome or Gene expression	Illumina Genome Analyzer II paired end sequencing; Multi_sequencing of 99 bladder cancer	Multi_sequencing of 99 bladder cancer	Bladder				86.64	1			1
SRP018008	SRS383323	SRX218125	SRR650202	ILLUMINA	Illumina Genome Analyzer II	PAIRED	40545316	2013-09-02	Homo sapiens Transcriptome or Gene expression	Illumina Genome Analyzer II paired end sequencing; Multi_sequencing of 99 bladder cancer	Multi_sequencing of 99 bladder cancer	Bladder				91.69	1			1
SRP018008	SRS383309	SRX218124	SRR650201	ILLUMINA	Illumina Genome Analyzer II	PAIRED	36040948	2013-09-02	Homo sapiens Transcriptome or Gene expression	Illumina Genome Analyzer II paired end sequencing; Multi_sequencing of 99 bladder cancer	Multi_sequencing of 99 bladder cancer	Bladder				91.15	1			1
SRP018008	SRS383293	SRX218123	SRR650200	ILLUMINA	Illumina Genome Analyzer II	PAIRED	28699981	2013-09-02	Homo sapiens Transcriptome or Gene expression	Illumina Genome Analyzer II paired end sequencing; Multi_sequencing of 99 bladder cancer	Multi_sequencing of 99 bladder cancer	Bladder				93.4	1			1
SRP018008	SRS383291	SRX218122	SRR650199	ILLUMINA	Illumina Genome Analyzer II	PAIRED	36384041	2013-09-02	Homo sapiens Transcriptome or Gene expression	Illumina Genome Analyzer II paired end sequencing; Multi_sequencing of 99 bladder cancer	Multi_sequencing of 99 bladder cancer	Bladder				91.87	1			1
SRP018008	SRS383287	SRX218121	SRR650198	ILLUMINA	Illumina Genome Analyzer II	PAIRED	42928096	2013-09-02	Homo sapiens Transcriptome or Gene expression	Illumina Genome Analyzer II paired end sequencing; Multi_sequencing of 99 bladder cancer	Multi_sequencing of 99 bladder cancer	Bladder				89.33	1			1
SRP018008	SRS383281	SRX218120	SRR650197	ILLUMINA	Illumina Genome Analyzer II	PAIRED	36108742	2013-09-02	Homo sapiens Transcriptome or Gene expression	Illumina Genome Analyzer II paired end sequencing; Multi_sequencing of 99 bladder cancer	Multi_sequencing of 99 bladder cancer	Bladder				92.46	1			1
SRP018008	SRS383279	SRX218119	SRR650196	ILLUMINA	Illumina Genome Analyzer II	PAIRED	31728854	2013-09-02	Homo sapiens Transcriptome or Gene expression	Illumina Genome Analyzer II paired end sequencing; Multi_sequencing of 99 bladder cancer	Multi_sequencing of 99 bladder cancer	Bladder				92.51	1			1
SRP018008	SRS383277	SRX218118	SRR650195	ILLUMINA	Illumina Genome Analyzer II	PAIRED	40742395	2013-09-02	Homo sapiens Transcriptome or Gene expression	Illumina Genome Analyzer II paired end sequencing; Multi_sequencing of 99 bladder cancer	Multi_sequencing of 99 bladder cancer	Bladder				93.21	1			1
SRP018008	SRS383272	SRX218117	SRR650193	ILLUMINA	Illumina Genome Analyzer II	PAIRED	25923096	2013-09-02	Homo sapiens Transcriptome or Gene expression	Illumina Genome Analyzer II paired end sequencing; Multi_sequencing of 99 bladder cancer	Multi_sequencing of 99 bladder cancer	Bladder				92.43	1			0
SRP018008	SRS383271	SRX218116	SRR650192	ILLUMINA	Illumina Genome Analyzer II	PAIRED	34750945	2013-09-02	Homo sapiens Transcriptome or Gene expression	Illumina Genome Analyzer II paired end sequencing; Multi_sequencing of 99 bladder cancer	Multi_sequencing of 99 bladder cancer	Bladder				90.8	1			1
SRP018008	SRS383269	SRX218115	SRR650191	ILLUMINA	Illumina Genome Analyzer II	PAIRED	31539221	2013-09-02	Homo sapiens Transcriptome or Gene expression	Illumina Genome Analyzer II paired end sequencing; Multi_sequencing of 99 bladder cancer	Multi_sequencing of 99 bladder cancer	Bladder				87.13	1			1
SRP018008	SRS383268	SRX218114	SRR650190	ILLUMINA	Illumina Genome Analyzer II	PAIRED	15715307	2013-09-02	Homo sapiens Transcriptome or Gene expression	Illumina Genome Analyzer II paired end sequencing; Multi_sequencing of 99 bladder cancer	Multi_sequencing of 99 bladder cancer	Bladder				92.98	1			0
SRP018008	SRS383267	SRX218113	SRR650188	ILLUMINA	Illumina Genome Analyzer II	PAIRED	35812694	2013-09-02	Homo sapiens Transcriptome or Gene expression	Illumina Genome Analyzer II paired end sequencing; Multi_sequencing of 99 bladder cancer	Multi_sequencing of 99 bladder cancer	Bladder				86.76	1			1
SRP018008	SRS383266	SRX218112	SRR650186	ILLUMINA	Illumina Genome Analyzer II	PAIRED	13434847	2013-09-02	Homo sapiens Transcriptome or Gene expression	Illumina Genome Analyzer II paired end sequencing; Multi_sequencing of 99 bladder cancer	Multi_sequencing of 99 bladder cancer	Bladder				93.95				0
SRP018008	SRS383265	SRX218111	SRR650184	ILLUMINA	Illumina Genome Analyzer II	PAIRED	32744063	2013-09-02	Homo sapiens Transcriptome or Gene expression	Illumina Genome Analyzer II paired end sequencing; Multi_sequencing of 99 bladder cancer	Multi_sequencing of 99 bladder cancer			#N/A	#N/A	80.77	1			0
SRP018008	SRS383263	SRX218110	SRR650183	ILLUMINA	Illumina Genome Analyzer II	PAIRED	32998177	2013-09-02	Homo sapiens Transcriptome or Gene expression	Illumina Genome Analyzer II paired end sequencing; Multi_sequencing of 99 bladder cancer	Multi_sequencing of 99 bladder cancer	Bladder				89.69	1			1
SRP018008	SRS383262	SRX218109	SRR650178	ILLUMINA	Illumina Genome Analyzer II	PAIRED	15944227	2013-09-02	Homo sapiens Transcriptome or Gene expression	Illumina Genome Analyzer II paired end sequencing; Multi_sequencing of 99 bladder cancer	Multi_sequencing of 99 bladder cancer					91.89	1			0
SRP018008	SRS383261	SRX218108	SRR650181	ILLUMINA	Illumina Genome Analyzer II	PAIRED	37264000	2013-09-02	Homo sapiens Transcriptome or Gene expression	Illumina Genome Analyzer II paired end sequencing; Multi_sequencing of 99 bladder cancer	Multi_sequencing of 99 bladder cancer	Bladder				88.45	1			1
SRP018008	SRS383259	SRX218107	SRR650180	ILLUMINA	Illumina Genome Analyzer II	PAIRED	38776416	2013-09-02	Homo sapiens Transcriptome or Gene expression	Illumina Genome Analyzer II paired end sequencing; Multi_sequencing of 99 bladder cancer	Multi_sequencing of 99 bladder cancer	Bladder				90.06	1			1
SRP018008	SRS383257	SRX218106	SRR650179	ILLUMINA	Illumina Genome Analyzer II	PAIRED	39781464	2013-09-02	Homo sapiens Transcriptome or Gene expression	Illumina Genome Analyzer II paired end sequencing; Multi_sequencing of 99 bladder cancer	Multi_sequencing of 99 bladder cancer	Bladder				85.53	1			1
SRP018008	SRS383255	SRX218105	SRR650177	ILLUMINA	Illumina Genome Analyzer II	PAIRED	36620093	2013-09-02	Homo sapiens Transcriptome or Gene expression	Illumina Genome Analyzer II paired end sequencing; Multi_sequencing of 99 bladder cancer	Multi_sequencing of 99 bladder cancer	Bladder				91.1	1			1
SRP018008	SRS383254	SRX218104	SRR650174	ILLUMINA	Illumina Genome Analyzer II	PAIRED	16382856	2013-09-02	Homo sapiens Transcriptome or Gene expression	Illumina Genome Analyzer II paired end sequencing; Multi_sequencing of 99 bladder cancer	Multi_sequencing of 99 bladder cancer	Bladder				94.32				0
SRP018008	SRS383253	SRX218103	SRR650165	ILLUMINA	Illumina Genome Analyzer II	PAIRED	37668843	2013-09-02	Homo sapiens Transcriptome or Gene expression	Illumina Genome Analyzer II paired end sequencing; Multi_sequencing of 99 bladder cancer	Multi_sequencing of 99 bladder cancer	Bladder				86.46	1			0
SRP018008	SRS383252	SRX218102	SRR650172	ILLUMINA	Illumina Genome Analyzer II	PAIRED	16625420	2013-09-02	Homo sapiens Transcriptome or Gene expression	Illumina Genome Analyzer II paired end sequencing; Multi_sequencing of 99 bladder cancer	Multi_sequencing of 99 bladder cancer	Bladder				91.61	1			0
SRP018008	SRS383251	SRX218101	SRR650171	ILLUMINA	Illumina Genome Analyzer II	PAIRED	35035027	2013-09-02	Homo sapiens Transcriptome or Gene expression	Illumina Genome Analyzer II paired end sequencing; Multi_sequencing of 99 bladder cancer	Multi_sequencing of 99 bladder cancer	Bladder				86.8	1			1
SRP018008	SRS383242	SRX218100	SRR650170	ILLUMINA	Illumina Genome Analyzer II	PAIRED	21925997	2013-09-02	Homo sapiens Transcriptome or Gene expression	Illumina Genome Analyzer II paired end sequencing; Multi_sequencing of 99 bladder cancer	Multi_sequencing of 99 bladder cancer	Bladder				91.37	1			1
SRP018008	SRS383241	SRX218099	SRR650168	ILLUMINA	Illumina Genome Analyzer II	PAIRED	43808468	2013-09-02	Homo sapiens Transcriptome or Gene expression	Illumina Genome Analyzer II paired end sequencing; Multi_sequencing of 99 bladder cancer	Multi_sequencing of 99 bladder cancer	Bladder				92.78	1			1
SRP018008	SRS383237	SRX218098	SRR650167	ILLUMINA	Illumina Genome Analyzer II	PAIRED	39893610	2013-09-02	Homo sapiens Transcriptome or Gene expression	Illumina Genome Analyzer II paired end sequencing; Multi_sequencing of 99 bladder cancer	Multi_sequencing of 99 bladder cancer	Bladder				91.95	1			1
SRP018008	SRS383235	SRX218097	SRR650166	ILLUMINA	Illumina Genome Analyzer II	PAIRED	44314314	2013-09-02	Homo sapiens Transcriptome or Gene expression	Illumina Genome Analyzer II paired end sequencing; Multi_sequencing of 99 bladder cancer	Multi_sequencing of 99 bladder cancer	Bladder				89.82	1			1
SRP018008	SRS383232	SRX218096	SRR650164	ILLUMINA	Illumina Genome Analyzer II	PAIRED	19126050	2013-09-02	Homo sapiens Transcriptome or Gene expression	Illumina Genome Analyzer II paired end sequencing; Multi_sequencing of 99 bladder cancer	Multi_sequencing of 99 bladder cancer	Bladder				91.62	1			0
SRP018008	SRS383231	SRX218095	SRR650162	ILLUMINA	Illumina Genome Analyzer II	PAIRED	42496900	2013-09-02	Homo sapiens Transcriptome or Gene expression	Illumina Genome Analyzer II paired end sequencing; Multi_sequencing of 99 bladder cancer	Multi_sequencing of 99 bladder cancer	Bladder				90.7	1			1
SRP018008	SRS383230	SRX218094	SRR650160	ILLUMINA	Illumina Genome Analyzer II	PAIRED	17373791	2013-09-02	Homo sapiens Transcriptome or Gene expression	Illumina Genome Analyzer II paired end sequencing; Multi_sequencing of 99 bladder cancer	Multi_sequencing of 99 bladder cancer	Bladder				93.65				0
SRP018008	SRS383229	SRX218093	SRR650159	ILLUMINA	Illumina Genome Analyzer II	PAIRED	34421413	2013-09-02	Homo sapiens Transcriptome or Gene expression	Illumina Genome Analyzer II paired end sequencing; Multi_sequencing of 99 bladder cancer	Multi_sequencing of 99 bladder cancer	Bladder				91.47	1			1
SRP018008	SRS383226	SRX218092	SRR650158	ILLUMINA	Illumina Genome Analyzer II	PAIRED	10117226	2013-09-02	Homo sapiens Transcriptome or Gene expression	Illumina Genome Analyzer II paired end sequencing; Multi_sequencing of 99 bladder cancer	Multi_sequencing of 99 bladder cancer	Bladder				90.13				0
SRP018008	SRS383225	SRX218091	SRR650156	ILLUMINA	Illumina Genome Analyzer II	PAIRED	43548325	2013-09-02	Homo sapiens Transcriptome or Gene expression	Illumina Genome Analyzer II paired end sequencing; Multi_sequencing of 99 bladder cancer	Multi_sequencing of 99 bladder cancer			#N/A	#N/A	92.08	1			0
SRP018008	SRS383224	SRX218090	SRR650154	ILLUMINA	Illumina Genome Analyzer II	PAIRED	14743614	2013-09-02	Homo sapiens Transcriptome or Gene expression	Illumina Genome Analyzer II paired end sequencing; Multi_sequencing of 99 bladder cancer	Multi_sequencing of 99 bladder cancer					94.88				0
SRP018008	SRS383223	SRX218089	SRR650153	ILLUMINA	Illumina Genome Analyzer II	PAIRED	33704805	2013-09-02	Homo sapiens Transcriptome or Gene expression	Illumina Genome Analyzer II paired end sequencing; Multi_sequencing of 99 bladder cancer	Multi_sequencing of 99 bladder cancer	Bladder				89.56	1			1
SRP018008	SRS383218	SRX218088	SRR650151	ILLUMINA	Illumina Genome Analyzer II	PAIRED	11484380	2013-09-02	Homo sapiens Transcriptome or Gene expression	Illumina Genome Analyzer II paired end sequencing; Multi_sequencing of 99 bladder cancer	Multi_sequencing of 99 bladder cancer					94.51	1			0
SRP018008	SRS383217	SRX218087	SRR650150	ILLUMINA	Illumina Genome Analyzer II	PAIRED	44192470	2013-09-02	Homo sapiens Transcriptome or Gene expression	Illumina Genome Analyzer II paired end sequencing; Multi_sequencing of 99 bladder cancer	Multi_sequencing of 99 bladder cancer					88.5	1	1		0
SRP018008	SRS383208	SRX218086	SRR650148	ILLUMINA	Illumina Genome Analyzer II	PAIRED	16745320	2013-09-02	Homo sapiens Transcriptome or Gene expression	Illumina Genome Analyzer II paired end sequencing; Multi_sequencing of 99 bladder cancer	Multi_sequencing of 99 bladder cancer	Bladder				95.23	1			0
SRP018008	SRS383207	SRX218085	SRR650147	ILLUMINA	Illumina Genome Analyzer II	PAIRED	41037926	2013-09-02	Homo sapiens Transcriptome or Gene expression	Illumina Genome Analyzer II paired end sequencing; Multi_sequencing of 99 bladder cancer	Multi_sequencing of 99 bladder cancer	Bladder				90.74	1			1
SRP018008	SRS383206	SRX218084	SRR650145	ILLUMINA	Illumina Genome Analyzer II	PAIRED	13704733	2013-09-02	Homo sapiens Transcriptome or Gene expression	Illumina Genome Analyzer II paired end sequencing; Multi_sequencing of 99 bladder cancer	Multi_sequencing of 99 bladder cancer	Bladder				94.06				0
SRP018008	SRS383205	SRX218083	SRR650144	ILLUMINA	Illumina Genome Analyzer II	PAIRED	34132206	2013-09-02	Homo sapiens Transcriptome or Gene expression	Illumina Genome Analyzer II paired end sequencing; Multi_sequencing of 99 bladder cancer	Multi_sequencing of 99 bladder cancer			#N/A	#N/A	91.17	1			0
SRP018008	SRS383202	SRX218082	SRR650143	ILLUMINA	Illumina Genome Analyzer II	PAIRED	19025740	2013-09-02	Homo sapiens Transcriptome or Gene expression	Illumina Genome Analyzer II paired end sequencing; Multi_sequencing of 99 bladder cancer	Multi_sequencing of 99 bladder cancer					94.18	1			0
SRP018008	SRS383201	SRX218081	SRR650141	ILLUMINA	Illumina Genome Analyzer II	PAIRED	43947768	2013-09-02	Homo sapiens Transcriptome or Gene expression	Illumina Genome Analyzer II paired end sequencing; Multi_sequencing of 99 bladder cancer	Multi_sequencing of 99 bladder cancer	Bladder				91.31	1			1
SRP018008	SRS383199	SRX218080	SRR650140	ILLUMINA	Illumina Genome Analyzer II	PAIRED	42933219	2013-09-02	Homo sapiens Transcriptome or Gene expression	Illumina Genome Analyzer II paired end sequencing; Multi_sequencing of 99 bladder cancer	Multi_sequencing of 99 bladder cancer	Bladder				88.04	1			1
SRP018008	SRS383194	SRX218079	SRR650139	ILLUMINA	Illumina Genome Analyzer II	PAIRED	15181058	2013-09-02	Homo sapiens Transcriptome or Gene expression	Illumina Genome Analyzer II paired end sequencing; Multi_sequencing of 99 bladder cancer	Multi_sequencing of 99 bladder cancer	Bladder				94.88	1			0
SRP018008	SRS383193	SRX218078	SRR650137	ILLUMINA	Illumina Genome Analyzer II	PAIRED	42240130	2013-09-02	Homo sapiens Transcriptome or Gene expression	Illumina Genome Analyzer II paired end sequencing; Multi_sequencing of 99 bladder cancer	Multi_sequencing of 99 bladder cancer	Bladder				92.29	1			1
SRP018008	SRS383189	SRX218077	SRR650136	ILLUMINA	Illumina Genome Analyzer II	PAIRED	43111125	2013-09-02	Homo sapiens Transcriptome or Gene expression	Illumina Genome Analyzer II paired end sequencing; Multi_sequencing of 99 bladder cancer	Multi_sequencing of 99 bladder cancer	Bladder				90.56	1			1
SRP018008	SRS383185	SRX218076	SRR650135	ILLUMINA	Illumina Genome Analyzer II	PAIRED	36646335	2013-09-02	Homo sapiens Transcriptome or Gene expression	Illumina Genome Analyzer II paired end sequencing; Multi_sequencing of 99 bladder cancer	Multi_sequencing of 99 bladder cancer	Bladder				90.19	1			1
SRP018008	SRS383173	SRX218075	SRR650134	ILLUMINA	Illumina Genome Analyzer II	PAIRED	40884734	2013-09-02	Homo sapiens Transcriptome or Gene expression	Illumina Genome Analyzer II paired end sequencing; Multi_sequencing of 99 bladder cancer	Multi_sequencing of 99 bladder cancer	Bladder				90.22	1			1
SRP018008	SRS383163	SRX218074	SRR650133	ILLUMINA	Illumina Genome Analyzer II	PAIRED	48627363	2013-09-02	Homo sapiens Transcriptome or Gene expression	Illumina Genome Analyzer II paired end sequencing; Multi_sequencing of 99 bladder cancer	Multi_sequencing of 99 bladder cancer	Bladder				85.74	1			1
SRP018008	SRS383161	SRX218073	SRR650132	ILLUMINA	Illumina Genome Analyzer II	PAIRED	49447180	2013-09-02	Homo sapiens Transcriptome or Gene expression	Illumina Genome Analyzer II paired end sequencing; Multi_sequencing of 99 bladder cancer	Multi_sequencing of 99 bladder cancer	Bladder				81.59	1			1
SRP018008	SRS383151	SRX218072	SRR650131	ILLUMINA	Illumina Genome Analyzer II	PAIRED	47545872	2013-09-02	Homo sapiens Transcriptome or Gene expression	Illumina Genome Analyzer II paired end sequencing; Multi_sequencing of 99 bladder cancer	Multi_sequencing of 99 bladder cancer	Bladder				89.59	1			1
SRP018008	SRS383149	SRX218071	SRR650130	ILLUMINA	Illumina Genome Analyzer II	PAIRED	36392389	2013-09-02	Homo sapiens Transcriptome or Gene expression	Illumina Genome Analyzer II paired end sequencing; Multi_sequencing of 99 bladder cancer	Multi_sequencing of 99 bladder cancer	Bladder				93.56	1			1
SRP017262	SRS376463	SRX206920	SRR621698	ILLUMINA	Illumina Genome Analyzer II	SINGLE	31058350	2012-12-05	Homo sapiens Transcriptome or Gene expression	Illumina Genome Analyzer II paired end sequencing; Therapy-related and de novo AML transcriptome sequencing	Therapy-related and de novo AML transcriptome sequencing	Hematopoietic cells	Blood	Male		83.5				0
SRP017262	SRS376478	SRX205710	SRR620150	ILLUMINA	Illumina Genome Analyzer II	PAIRED	8084738	2012-12-05	Homo sapiens Transcriptome or Gene expression	Illumina Genome Analyzer II paired end sequencing; Therapy-related and de novo AML transcriptome sequencing	Therapy-related and de novo AML transcriptome sequencing	Hematopoietic cells	Bone marrow	Female		82.25	1			1
SRP017262	SRS376468	SRX205699	SRR620042	ILLUMINA	Illumina Genome Analyzer II	PAIRED	27484973	2012-12-05	Homo sapiens Transcriptome or Gene expression	Illumina Genome Analyzer II paired end sequencing; Therapy-related and de novo AML transcriptome sequencing	Therapy-related and de novo AML transcriptome sequencing	Hematopoietic cells	Bone marrow	Female		84.83				1
SRP017262	SRS376467	SRX205698	SRR620041	ILLUMINA	Illumina Genome Analyzer II	PAIRED	30682079	2012-12-05	Homo sapiens Transcriptome or Gene expression	Illumina Genome Analyzer II paired end sequencing; Therapy-related and de novo AML transcriptome sequencing	Therapy-related and de novo AML transcriptome sequencing	Hematopoietic cells	Bone marrow	Male		87.82				1
SRP016110	SRS366611	SRX195874	SRR593277	ILLUMINA	Illumina HiSeq 2000	PAIRED	142822667	2013-07-06	Homo sapiens Transcriptome or Gene expression	Illumina HiSeq 2000 paired end sequencing; RNA-sequencing of SUM191, breast cancer cell line	RNA-sequencing of SUM191, breast cancer cell line					82.97	1	1		0
SRP016110	SRS369487	SRX195871	SRR593165	ILLUMINA	Illumina HiSeq 2000	PAIRED	125765583	2013-07-06	Homo sapiens Transcriptome or Gene expression	Illumina HiSeq 2000 paired end sequencing; RNAseq of A431 Human epidermoid carcinoma cell line	RNAseq of A431 Human epidermoid carcinoma cell line					91.51				0
SRP016110	SRS366610	SRX195870	SRR593274	ILLUMINA	Illumina HiSeq 2000	PAIRED	140004616	2013-07-06	Homo sapiens Transcriptome or Gene expression	Illumina HiSeq 2000 paired end sequencing; RNA-sequencing of SUM149, breast cancer cell line	RNA-sequencing of SUM149, breast cancer cell line					82.19	1	1		0
SRP016110	SRS366584	SRX195868	SRR593159	ILLUMINA	Illumina HiSeq 2000	PAIRED	215618373	2013-07-06	Homo sapiens Transcriptome or Gene expression	Illumina HiSeq 2000 paired end sequencing; RNA-sequencing of LIM1899, colorectal cancer cell line	RNA-sequencing of LIM1899, colorectal cancer cell line					80.22	1	1		0
SRP016110	SRS366582	SRX194585	SRR593157	ILLUMINA	Illumina HiSeq 2000	PAIRED	248406894	2013-07-06	Homo sapiens Transcriptome or Gene expression	Illumina HiSeq 2000 paired end sequencing; RNA-sequencing of LIM2405, colorectal cancer cell line	RNA-sequencing of LIM2405, colorectal cancer cell line					85.56	1	1		0
SRP015868	SRS365297	SRX189223	SRR576131	ILLUMINA	Illumina HiSeq 2000	SINGLE	19432385	2013-02-28	Homo sapiens Transcriptome or Gene expression	Illumina HiSeq 2000 paired end sequencing; MCF-7 cell line treated with 2-C60 fullerene 48 hours	MCF-7 cell line treated with 2-C60 fullerene 48 hours					84.73				0
SRP015868	SRS365297	SRX189222	SRR576130	ILLUMINA	Illumina HiSeq 2000	SINGLE	14630350	2013-02-28	Homo sapiens Transcriptome or Gene expression	Illumina HiSeq 2000 paired end sequencing; MCF-7 cell line treated with 2-C60 fullerene 24 hours	MCF-7 cell line treated with 2-C60 fullerene 24 hours					84.73				0
SRP015868	SRS365297	SRX189221	SRR576129	ILLUMINA	Illumina HiSeq 2000	SINGLE	17807472	2013-02-28	Homo sapiens Transcriptome or Gene expression	Illumina HiSeq 2000 paired end sequencing; MCF-7 cell line treated with 2-C60 fullerene 12 hours	MCF-7 cell line treated with 2-C60 fullerene 12 hours					84.73				0
SRP015868	SRS365297	SRX189220	SRR576128	ILLUMINA	Illumina HiSeq 2000	SINGLE	12579382	2013-02-28	Homo sapiens Transcriptome or Gene expression	Illumina HiSeq 2000 paired end sequencing; MCF-7 cell line treated with 1-C60 fullerene 48 hours	MCF-7 cell line treated with 1-C60 fullerene 48 hours					84.73				0
SRP015868	SRS365297	SRX189219	SRR576127	ILLUMINA	Illumina HiSeq 2000	SINGLE	18543830	2013-02-28	Homo sapiens Transcriptome or Gene expression	Illumina HiSeq 2000 paired end sequencing; MCF-7 cell line treated with 1-C60 fullerene 24 hours	MCF-7 cell line treated with 1-C60 fullerene 24 hours					84.73				0
SRP015868	SRS365297	SRX189218	SRR576126	ILLUMINA	Illumina HiSeq 2000	SINGLE	19600447	2013-02-28	Homo sapiens Transcriptome or Gene expression	Illumina HiSeq 2000 paired end sequencing; MCF-7 cell line treated with 1-C60 fullerene 12 hours	MCF-7 cell line treated with 1-C60 fullerene 12 hours					84.73				0
SRP015868	SRS365297	SRX189217	SRR576125	ILLUMINA	Illumina HiSeq 2000	SINGLE	24790960	2013-02-28	Homo sapiens Transcriptome or Gene expression	Illumina HiSeq 2000 paired end sequencing; MCF-7 cell line not treated 48 hours	MCF-7 cell line not treated 48 hours					84.73				0
SRP015868	SRS365297	SRX189216	SRR576124	ILLUMINA	Illumina HiSeq 2000	SINGLE	20614810	2013-02-28	Homo sapiens Transcriptome or Gene expression	Illumina HiSeq 2000 paired end sequencing; MCF-7 cell line not treated 24 hours	MCF-7 cell line not treated 24 hours					84.73				0
SRP015868	SRS365297	SRX189215	SRR576123	ILLUMINA	Illumina HiSeq 2000	SINGLE	16264094	2013-02-28	Homo sapiens Transcriptome or Gene expression	Illumina HiSeq 2000 paired end sequencing; MCF-7 cell line not treated 12 hours	MCF-7 cell line not treated 12 hours					84.73				0
SRP014759	SRS354082	SRX174805	SRR536344	ILLUMINA	Illumina HiSeq 2000	PAIRED	114170997	2013-08-21	Homo sapiens Transcriptome or Gene expression	Illumina HiSeq 2000 paired end sequencing; GS689.Li sample	GS689.Li sample					92.18				0
SRP014759	SRS354082	SRX174803	SRR536348	ILLUMINA	Illumina HiSeq 2000	PAIRED	125658932	2013-08-21	Homo sapiens Transcriptome or Gene expression	Illumina HiSeq 2000 paired end sequencing; PC3E sample	PC3E sample					93.39				0
SRP013619	SRS345377	SRX153064	SRR512034	ILLUMINA	Illumina HiSeq 2000	SINGLE	73258919	2013-02-28	Homo sapiens Transcriptome or Gene expression	Illumina HiSeq 2000 paired end sequencing; Transcriptome Analysis of Cigarette Smoke Condensate-Treated Human PBMCs	Transcriptome Analysis of Cigarette Smoke Condensate-Treated Human PBMCs					85.15				1
SRP013619	SRS345379	SRX153063	SRR512077	ILLUMINA	Illumina HiSeq 2000	SINGLE	35291587	2013-02-28	Homo sapiens Transcriptome or Gene expression	Illumina HiSeq 2000 paired end sequencing; Transcriptome Analysis of Cigarette Smoke Condensate-Treated Human PBMCs	Transcriptome Analysis of Cigarette Smoke Condensate-Treated Human PBMCs					82.94				0
SRP013619	SRS345378	SRX153062	SRR512065	ILLUMINA	Illumina HiSeq 2000	SINGLE	41861324	2013-02-28	Homo sapiens Transcriptome or Gene expression	Illumina HiSeq 2000 paired end sequencing; Transcriptome Analysis of Cigarette Smoke Condensate-Treated Human PBMCs	Transcriptome Analysis of Cigarette Smoke Condensate-Treated Human PBMCs					83.23				0
ERP003613	ERS326990	ERX288643	ERR315357	ILLUMINA	Illumina HiSeq 2000	PAIRED	42488341	2013-12-06	HPA RNA-seq normal tissues	Illumina HiSeq 2000 paired end sequencing; HPA RNA-seq normal tissues	HPA RNA-seq normal tissues	Large intestine				83.62				0
ERP003613	ERS326965	ERX288642	ERR315470	ILLUMINA	Illumina HiSeq 2000	PAIRED	6595403	2013-12-06	HPA RNA-seq normal tissues	Illumina HiSeq 2000 paired end sequencing; HPA RNA-seq normal tissues	HPA RNA-seq normal tissues					84.56				0
ERP003613	ERS327025	ERX288641	ERR315338	ILLUMINA	Illumina HiSeq 2000	PAIRED	26648704	2013-12-06	HPA RNA-seq normal tissues	Illumina HiSeq 2000 paired end sequencing; HPA RNA-seq normal tissues	HPA RNA-seq normal tissues					81.95				1
ERP003613	ERS327024	ERX288639	ERR315432	ILLUMINA	Illumina HiSeq 2000	PAIRED	17585264	2013-12-06	HPA RNA-seq normal tissues	Illumina HiSeq 2000 paired end sequencing; HPA RNA-seq normal tissues	HPA RNA-seq normal tissues	Brain				86.82				1
ERP003613	ERS327023	ERX288638	ERR315492	ILLUMINA	Illumina HiSeq 2000	PAIRED	44436072	2013-12-06	HPA RNA-seq normal tissues	Illumina HiSeq 2000 paired end sequencing; HPA RNA-seq normal tissues	HPA RNA-seq normal tissues					86.77				1
ERP003613	ERS326966	ERX288634	ERR315363	ILLUMINA	Illumina HiSeq 2000	PAIRED	11921978	2013-12-06	HPA RNA-seq normal tissues	Illumina HiSeq 2000 paired end sequencing; HPA RNA-seq normal tissues	HPA RNA-seq normal tissues					86.41				0
ERP003613	ERS327013	ERX288633	ERR315436	ILLUMINA	Illumina HiSeq 2000	PAIRED	12322844	2013-12-06	HPA RNA-seq normal tissues	Illumina HiSeq 2000 paired end sequencing; HPA RNA-seq normal tissues	HPA RNA-seq normal tissues	pancreas				80.61				0
ERP003613	ERS326995	ERX288632	ERR315441	ILLUMINA	Illumina HiSeq 2000	PAIRED	9880903	2013-12-06	HPA RNA-seq normal tissues	Illumina HiSeq 2000 paired end sequencing; HPA RNA-seq normal tissues	HPA RNA-seq normal tissues	Lymph node				87.43				0
ERP003613	ERS326985	ERX288631	ERR315385	ILLUMINA	Illumina HiSeq 2000	PAIRED	10929920	2013-12-06	HPA RNA-seq normal tissues	Illumina HiSeq 2000 paired end sequencing; HPA RNA-seq normal tissues	HPA RNA-seq normal tissues					80.8				0
ERP003613	ERS326932	ERX288629	ERR315376	ILLUMINA	Illumina HiSeq 2000	PAIRED	13433881	2013-12-06	HPA RNA-seq normal tissues	Illumina HiSeq 2000 paired end sequencing; HPA RNA-seq normal tissues	HPA RNA-seq normal tissues	Skin				83.4				1
ERP003613	ERS327022	ERX288628	ERR315494	ILLUMINA	Illumina HiSeq 2000	PAIRED	16450970	2013-12-06	HPA RNA-seq normal tissues	Illumina HiSeq 2000 paired end sequencing; HPA RNA-seq normal tissues	HPA RNA-seq normal tissues	Kidney				87.94				1
ERP003613	ERS326993	ERX288627	ERR315483	ILLUMINA	Illumina HiSeq 2000	PAIRED	9052163	2013-12-06	HPA RNA-seq normal tissues	Illumina HiSeq 2000 paired end sequencing; HPA RNA-seq normal tissues	HPA RNA-seq normal tissues					91.31				1
ERP003613	ERS326943	ERX288625	ERR315372	ILLUMINA	Illumina HiSeq 2000	PAIRED	15997539	2013-12-06	HPA RNA-seq normal tissues	Illumina HiSeq 2000 paired end sequencing; HPA RNA-seq normal tissues	HPA RNA-seq normal tissues	Skin				86.27				1
ERP003613	ERS326980	ERX288624	ERR315380	ILLUMINA	Illumina HiSeq 2000	PAIRED	15403247	2013-12-06	HPA RNA-seq normal tissues	Illumina HiSeq 2000 paired end sequencing; HPA RNA-seq normal tissues	HPA RNA-seq normal tissues	Ovary				85.91				0
ERP003613	ERS326955	ERX288623	ERR315329	ILLUMINA	Illumina HiSeq 2000	PAIRED	13714939	2013-12-06	HPA RNA-seq normal tissues	Illumina HiSeq 2000 paired end sequencing; HPA RNA-seq normal tissues	HPA RNA-seq normal tissues	Lymph node				86.44				0
ERP003613	ERS327021	ERX288622	ERR315383	ILLUMINA	Illumina HiSeq 2000	PAIRED	18261280	2013-12-06	HPA RNA-seq normal tissues	Illumina HiSeq 2000 paired end sequencing; HPA RNA-seq normal tissues	HPA RNA-seq normal tissues	Kidney				84.88				1
ERP003613	ERS327012	ERX288621	ERR315337	ILLUMINA	Illumina HiSeq 2000	PAIRED	22150193	2013-12-06	HPA RNA-seq normal tissues	Illumina HiSeq 2000 paired end sequencing; HPA RNA-seq normal tissues	HPA RNA-seq normal tissues					89.52				0
ERP003613	ERS326955	ERX288618	ERR315390	ILLUMINA	Illumina HiSeq 2000	PAIRED	8128422	2013-12-06	HPA RNA-seq normal tissues	Illumina HiSeq 2000 paired end sequencing; HPA RNA-seq normal tissues	HPA RNA-seq normal tissues	Lymph node				86.44				1
ERP003613	ERS327020	ERX288615	ERR315346	ILLUMINA	Illumina HiSeq 2000	PAIRED	25354832	2013-12-06	HPA RNA-seq normal tissues	Illumina HiSeq 2000 paired end sequencing; HPA RNA-seq normal tissues	HPA RNA-seq normal tissues	Lung				81.5				1
ERP003613	ERS327019	ERX288614	ERR315477	ILLUMINA	Illumina HiSeq 2000	PAIRED	28466648	2013-12-06	HPA RNA-seq normal tissues	Illumina HiSeq 2000 paired end sequencing; HPA RNA-seq normal tissues	HPA RNA-seq normal tissues	Brain				83.14				1
ERP003613	ERS327005	ERX288613	ERR315358	ILLUMINA	Illumina HiSeq 2000	PAIRED	15797139	2013-12-06	HPA RNA-seq normal tissues	Illumina HiSeq 2000 paired end sequencing; HPA RNA-seq normal tissues	HPA RNA-seq normal tissues					90.89				0
ERP003613	ERS327018	ERX288612	ERR315399	ILLUMINA	Illumina HiSeq 2000	PAIRED	16101325	2013-12-06	HPA RNA-seq normal tissues	Illumina HiSeq 2000 paired end sequencing; HPA RNA-seq normal tissues	HPA RNA-seq normal tissues					87.82				1
ERP003613	ERS327018	ERX288611	ERR315336	ILLUMINA	Illumina HiSeq 2000	PAIRED	16389560	2013-12-06	HPA RNA-seq normal tissues	Illumina HiSeq 2000 paired end sequencing; HPA RNA-seq normal tissues	HPA RNA-seq normal tissues					87.82				0
ERP003613	ERS327017	ERX288610	ERR315456	ILLUMINA	Illumina HiSeq 2000	PAIRED	32054218	2013-12-06	HPA RNA-seq normal tissues	Illumina HiSeq 2000 paired end sequencing; HPA RNA-seq normal tissues	HPA RNA-seq normal tissues					86.69				1
ERP003613	ERS326989	ERX288609	ERR315486	ILLUMINA	Illumina HiSeq 2000	PAIRED	16306820	2013-12-06	HPA RNA-seq normal tissues	Illumina HiSeq 2000 paired end sequencing; HPA RNA-seq normal tissues	HPA RNA-seq normal tissues	Hematopoietic cells	Bone marrow			84.51				0
ERP003613	ERS327016	ERX288608	ERR315415	ILLUMINA	Illumina HiSeq 2000	PAIRED	44085084	2013-12-06	HPA RNA-seq normal tissues	Illumina HiSeq 2000 paired end sequencing; HPA RNA-seq normal tissues	HPA RNA-seq normal tissues					87.17				1
ERP003613	ERS327015	ERX288607	ERR315443	ILLUMINA	Illumina HiSeq 2000	PAIRED	24572266	2013-12-06	HPA RNA-seq normal tissues	Illumina HiSeq 2000 paired end sequencing; HPA RNA-seq normal tissues	HPA RNA-seq normal tissues	Kidney				86.72				1
ERP003613	ERS326949	ERX288606	ERR315325	ILLUMINA	Illumina HiSeq 2000	PAIRED	14031909	2013-12-06	HPA RNA-seq normal tissues	Illumina HiSeq 2000 paired end sequencing; HPA RNA-seq normal tissues	HPA RNA-seq normal tissues					84.45				1
ERP003613	ERS327014	ERX288605	ERR315379	ILLUMINA	Illumina HiSeq 2000	PAIRED	22610772	2013-12-06	HPA RNA-seq normal tissues	Illumina HiSeq 2000 paired end sequencing; HPA RNA-seq normal tissues	HPA RNA-seq normal tissues	Gastric				80.13				1
ERP003613	ERS327013	ERX288604	ERR315429	ILLUMINA	Illumina HiSeq 2000	PAIRED	12161026	2013-12-06	HPA RNA-seq normal tissues	Illumina HiSeq 2000 paired end sequencing; HPA RNA-seq normal tissues	HPA RNA-seq normal tissues	pancreas				80.61				1
ERP003613	ERS326995	ERX288603	ERR315493	ILLUMINA	Illumina HiSeq 2000	PAIRED	13573897	2013-12-06	HPA RNA-seq normal tissues	Illumina HiSeq 2000 paired end sequencing; HPA RNA-seq normal tissues	HPA RNA-seq normal tissues	Lymph node				87.43				0
ERP003613	ERS327012	ERX288602	ERR315412	ILLUMINA	Illumina HiSeq 2000	PAIRED	22366610	2013-12-06	HPA RNA-seq normal tissues	Illumina HiSeq 2000 paired end sequencing; HPA RNA-seq normal tissues	HPA RNA-seq normal tissues					89.52				1
ERP003613	ERS326979	ERX288601	ERR315435	ILLUMINA	Illumina HiSeq 2000	PAIRED	7834982	2013-12-06	HPA RNA-seq normal tissues	Illumina HiSeq 2000 paired end sequencing; HPA RNA-seq normal tissues	HPA RNA-seq normal tissues	Heart				82.87				0
ERP003613	ERS327002	ERX288600	ERR315404	ILLUMINA	Illumina HiSeq 2000	PAIRED	17223283	2013-12-06	HPA RNA-seq normal tissues	Illumina HiSeq 2000 paired end sequencing; HPA RNA-seq normal tissues	HPA RNA-seq normal tissues	Hematopoietic cells	Bone marrow			86.46				1
ERP003613	ERS327011	ERX288597	ERR315341	ILLUMINA	Illumina HiSeq 2000	PAIRED	29340443	2013-12-06	HPA RNA-seq normal tissues	Illumina HiSeq 2000 paired end sequencing; HPA RNA-seq normal tissues	HPA RNA-seq normal tissues	Lung				83.24				1
ERP003613	ERS326960	ERX288594	ERR315361	ILLUMINA	Illumina HiSeq 2000	PAIRED	7388853	2013-12-06	HPA RNA-seq normal tissues	Illumina HiSeq 2000 paired end sequencing; HPA RNA-seq normal tissues	HPA RNA-seq normal tissues					88.13				0
ERP003613	ERS327007	ERX288593	ERR315464	ILLUMINA	Illumina HiSeq 2000	PAIRED	14435951	2013-12-06	HPA RNA-seq normal tissues	Illumina HiSeq 2000 paired end sequencing; HPA RNA-seq normal tissues	HPA RNA-seq normal tissues	Skin				83.91				1
ERP003613	ERS326982	ERX288592	ERR315479	ILLUMINA	Illumina HiSeq 2000	PAIRED	14400705	2013-12-06	HPA RNA-seq normal tissues	Illumina HiSeq 2000 paired end sequencing; HPA RNA-seq normal tissues	HPA RNA-seq normal tissues	pancreas				81.98				1
ERP003613	ERS327007	ERX288589	ERR315401	ILLUMINA	Illumina HiSeq 2000	PAIRED	14626055	2013-12-06	HPA RNA-seq normal tissues	Illumina HiSeq 2000 paired end sequencing; HPA RNA-seq normal tissues	HPA RNA-seq normal tissues	Skin				83.91				0
ERP003613	ERS326991	ERX288588	ERR315451	ILLUMINA	Illumina HiSeq 2000	PAIRED	15108148	2013-12-06	HPA RNA-seq normal tissues	Illumina HiSeq 2000 paired end sequencing; HPA RNA-seq normal tissues	HPA RNA-seq normal tissues	Liver				89.15				1
ERP003613	ERS326988	ERX288587	ERR315347	ILLUMINA	Illumina HiSeq 2000	PAIRED	14991273	2013-12-06	HPA RNA-seq normal tissues	Illumina HiSeq 2000 paired end sequencing; HPA RNA-seq normal tissues	HPA RNA-seq normal tissues					82.7				0
ERP003613	ERS327006	ERX288586	ERR315448	ILLUMINA	Illumina HiSeq 2000	PAIRED	27044102	2013-12-06	HPA RNA-seq normal tissues	Illumina HiSeq 2000 paired end sequencing; HPA RNA-seq normal tissues	HPA RNA-seq normal tissues					83.19				1
ERP003613	ERS326973	ERX288585	ERR315413	ILLUMINA	Illumina HiSeq 2000	PAIRED	16596950	2013-12-06	HPA RNA-seq normal tissues	Illumina HiSeq 2000 paired end sequencing; HPA RNA-seq normal tissues	HPA RNA-seq normal tissues	Heart				87.69				0
ERP003613	ERS326977	ERX288583	ERR315450	ILLUMINA	Illumina HiSeq 2000	PAIRED	9087841	2013-12-06	HPA RNA-seq normal tissues	Illumina HiSeq 2000 paired end sequencing; HPA RNA-seq normal tissues	HPA RNA-seq normal tissues					82.69				0
ERP003613	ERS327005	ERX288582	ERR315422	ILLUMINA	Illumina HiSeq 2000	PAIRED	15631970	2013-12-06	HPA RNA-seq normal tissues	Illumina HiSeq 2000 paired end sequencing; HPA RNA-seq normal tissues	HPA RNA-seq normal tissues					90.89				1
ERP003613	ERS326939	ERX288580	ERR315394	ILLUMINA	Illumina HiSeq 2000	PAIRED	6095986	2013-12-06	HPA RNA-seq normal tissues	Illumina HiSeq 2000 paired end sequencing; HPA RNA-seq normal tissues	HPA RNA-seq normal tissues	Liver				90.67				0
ERP003613	ERS327004	ERX288579	ERR315430	ILLUMINA	Illumina HiSeq 2000	PAIRED	17381370	2013-12-06	HPA RNA-seq normal tissues	Illumina HiSeq 2000 paired end sequencing; HPA RNA-seq normal tissues	HPA RNA-seq normal tissues	Heart				86.04				0
ERP003613	ERS327004	ERX288578	ERR315356	ILLUMINA	Illumina HiSeq 2000	PAIRED	17732535	2013-12-06	HPA RNA-seq normal tissues	Illumina HiSeq 2000 paired end sequencing; HPA RNA-seq normal tissues	HPA RNA-seq normal tissues	Heart				86.04				1
ERP003613	ERS327002	ERX288576	ERR315406	ILLUMINA	Illumina HiSeq 2000	PAIRED	17421796	2013-12-06	HPA RNA-seq normal tissues	Illumina HiSeq 2000 paired end sequencing; HPA RNA-seq normal tissues	HPA RNA-seq normal tissues	Hematopoietic cells	Bone marrow			86.46				0
ERP003613	ERS327001	ERX288575	ERR315484	ILLUMINA	Illumina HiSeq 2000	PAIRED	31728526	2013-12-06	HPA RNA-seq normal tissues	Illumina HiSeq 2000 paired end sequencing; HPA RNA-seq normal tissues	HPA RNA-seq normal tissues	Large intestine				84.35				1
ERP003613	ERS326979	ERX288574	ERR315389	ILLUMINA	Illumina HiSeq 2000	PAIRED	7896925	2013-12-06	HPA RNA-seq normal tissues	Illumina HiSeq 2000 paired end sequencing; HPA RNA-seq normal tissues	HPA RNA-seq normal tissues	Heart				82.87				0
ERP003613	ERS326987	ERX288573	ERR315331	ILLUMINA	Illumina HiSeq 2000	PAIRED	15133526	2013-12-06	HPA RNA-seq normal tissues	Illumina HiSeq 2000 paired end sequencing; HPA RNA-seq normal tissues	HPA RNA-seq normal tissues	Heart				86.44				0
ERP003613	ERS326993	ERX288570	ERR315491	ILLUMINA	Illumina HiSeq 2000	PAIRED	8978003	2013-12-06	HPA RNA-seq normal tissues	Illumina HiSeq 2000 paired end sequencing; HPA RNA-seq normal tissues	HPA RNA-seq normal tissues					91.31				0
ERP003613	ERS326998	ERX288568	ERR315446	ILLUMINA	Illumina HiSeq 2000	PAIRED	33605790	2013-12-06	HPA RNA-seq normal tissues	Illumina HiSeq 2000 paired end sequencing; HPA RNA-seq normal tissues	HPA RNA-seq normal tissues					88.26				1
ERP003613	ERS326969	ERX288566	ERR315411	ILLUMINA	Illumina HiSeq 2000	PAIRED	15827993	2013-12-06	HPA RNA-seq normal tissues	Illumina HiSeq 2000 paired end sequencing; HPA RNA-seq normal tissues	HPA RNA-seq normal tissues					80.13				0
ERP003613	ERS326981	ERX288564	ERR315374	ILLUMINA	Illumina HiSeq 2000	PAIRED	15241666	2013-12-06	HPA RNA-seq normal tissues	Illumina HiSeq 2000 paired end sequencing; HPA RNA-seq normal tissues	HPA RNA-seq normal tissues					85.9				1
ERP003613	ERS326957	ERX288563	ERR315350	ILLUMINA	Illumina HiSeq 2000	PAIRED	8881861	2013-12-06	HPA RNA-seq normal tissues	Illumina HiSeq 2000 paired end sequencing; HPA RNA-seq normal tissues	HPA RNA-seq normal tissues					80.77				0
ERP003613	ERS326960	ERX288562	ERR315495	ILLUMINA	Illumina HiSeq 2000	PAIRED	13084530	2013-12-06	HPA RNA-seq normal tissues	Illumina HiSeq 2000 paired end sequencing; HPA RNA-seq normal tissues	HPA RNA-seq normal tissues					88.13				1
ERP003613	ERS326996	ERX288561	ERR315455	ILLUMINA	Illumina HiSeq 2000	PAIRED	24323755	2013-12-06	HPA RNA-seq normal tissues	Illumina HiSeq 2000 paired end sequencing; HPA RNA-seq normal tissues	HPA RNA-seq normal tissues	Brain				83.74				1
ERP003613	ERS326995	ERX288560	ERR315440	ILLUMINA	Illumina HiSeq 2000	PAIRED	9956178	2013-12-06	HPA RNA-seq normal tissues	Illumina HiSeq 2000 paired end sequencing; HPA RNA-seq normal tissues	HPA RNA-seq normal tissues	Lymph node				87.43				1
ERP003613	ERS326994	ERX288558	ERR315400	ILLUMINA	Illumina HiSeq 2000	PAIRED	26360292	2013-12-06	HPA RNA-seq normal tissues	Illumina HiSeq 2000 paired end sequencing; HPA RNA-seq normal tissues	HPA RNA-seq normal tissues	Large intestine				85.31				1
ERP003613	ERS326993	ERX288556	ERR315397	ILLUMINA	Illumina HiSeq 2000	PAIRED	12544599	2013-12-06	HPA RNA-seq normal tissues	Illumina HiSeq 2000 paired end sequencing; HPA RNA-seq normal tissues	HPA RNA-seq normal tissues					91.31				0
ERP003613	ERS326991	ERX288554	ERR315463	ILLUMINA	Illumina HiSeq 2000	PAIRED	15370846	2013-12-06	HPA RNA-seq normal tissues	Illumina HiSeq 2000 paired end sequencing; HPA RNA-seq normal tissues	HPA RNA-seq normal tissues	Liver				89.15				0
ERP003613	ERS326990	ERX288553	ERR315403	ILLUMINA	Illumina HiSeq 2000	PAIRED	7685293	2013-12-06	HPA RNA-seq normal tissues	Illumina HiSeq 2000 paired end sequencing; HPA RNA-seq normal tissues	HPA RNA-seq normal tissues	Large intestine				83.62				1
ERP003613	ERS326989	ERX288551	ERR315396	ILLUMINA	Illumina HiSeq 2000	PAIRED	16506110	2013-12-06	HPA RNA-seq normal tissues	Illumina HiSeq 2000 paired end sequencing; HPA RNA-seq normal tissues	HPA RNA-seq normal tissues	Hematopoietic cells	Bone marrow			84.51				1
ERP003613	ERS326988	ERX288550	ERR315480	ILLUMINA	Illumina HiSeq 2000	PAIRED	15208094	2013-12-06	HPA RNA-seq normal tissues	Illumina HiSeq 2000 paired end sequencing; HPA RNA-seq normal tissues	HPA RNA-seq normal tissues					82.7				1
ERP003613	ERS326987	ERX288549	ERR315367	ILLUMINA	Illumina HiSeq 2000	PAIRED	15345243	2013-12-06	HPA RNA-seq normal tissues	Illumina HiSeq 2000 paired end sequencing; HPA RNA-seq normal tissues	HPA RNA-seq normal tissues	Heart				86.44				1
ERP003613	ERS326985	ERX288547	ERR315417	ILLUMINA	Illumina HiSeq 2000	PAIRED	11003477	2013-12-06	HPA RNA-seq normal tissues	Illumina HiSeq 2000 paired end sequencing; HPA RNA-seq normal tissues	HPA RNA-seq normal tissues					80.8				1
ERP003613	ERS326972	ERX288546	ERR315330	ILLUMINA	Illumina HiSeq 2000	PAIRED	10838240	2013-12-06	HPA RNA-seq normal tissues	Illumina HiSeq 2000 paired end sequencing; HPA RNA-seq normal tissues	HPA RNA-seq normal tissues	prostate		Male		83.18				1
ERP003613	ERS326983	ERX288543	ERR315473	ILLUMINA	Illumina HiSeq 2000	PAIRED	24473462	2013-12-06	HPA RNA-seq normal tissues	Illumina HiSeq 2000 paired end sequencing; HPA RNA-seq normal tissues	HPA RNA-seq normal tissues					80.89				1
ERP003613	ERS326982	ERX288542	ERR315466	ILLUMINA	Illumina HiSeq 2000	PAIRED	14630380	2013-12-06	HPA RNA-seq normal tissues	Illumina HiSeq 2000 paired end sequencing; HPA RNA-seq normal tissues	HPA RNA-seq normal tissues	pancreas				81.98				0
ERP003613	ERS326981	ERX288541	ERR315377	ILLUMINA	Illumina HiSeq 2000	PAIRED	15022448	2013-12-06	HPA RNA-seq normal tissues	Illumina HiSeq 2000 paired end sequencing; HPA RNA-seq normal tissues	HPA RNA-seq normal tissues					85.9				0
ERP003613	ERS326942	ERX288540	ERR315333	ILLUMINA	Illumina HiSeq 2000	PAIRED	17182987	2013-12-06	HPA RNA-seq normal tissues	Illumina HiSeq 2000 paired end sequencing; HPA RNA-seq normal tissues	HPA RNA-seq normal tissues	Hematopoietic cells	Bone marrow			85.14				1
ERP003613	ERS326968	ERX288539	ERR315478	ILLUMINA	Illumina HiSeq 2000	PAIRED	14906214	2013-12-06	HPA RNA-seq normal tissues	Illumina HiSeq 2000 paired end sequencing; HPA RNA-seq normal tissues	HPA RNA-seq normal tissues					84.45				0
ERP003613	ERS326980	ERX288538	ERR315482	ILLUMINA	Illumina HiSeq 2000	PAIRED	15110219	2013-12-06	HPA RNA-seq normal tissues	Illumina HiSeq 2000 paired end sequencing; HPA RNA-seq normal tissues	HPA RNA-seq normal tissues	Ovary				85.91				1
ERP003613	ERS326965	ERX288537	ERR315474	ILLUMINA	Illumina HiSeq 2000	PAIRED	16621424	2013-12-06	HPA RNA-seq normal tissues	Illumina HiSeq 2000 paired end sequencing; HPA RNA-seq normal tissues	HPA RNA-seq normal tissues					84.56				1
ERP003613	ERS326979	ERX288536	ERR315328	ILLUMINA	Illumina HiSeq 2000	PAIRED	13163036	2013-12-06	HPA RNA-seq normal tissues	Illumina HiSeq 2000 paired end sequencing; HPA RNA-seq normal tissues	HPA RNA-seq normal tissues	Heart				82.87				1
ERP003613	ERS326978	ERX288535	ERR315462	ILLUMINA	Illumina HiSeq 2000	PAIRED	14805008	2013-12-06	HPA RNA-seq normal tissues	Illumina HiSeq 2000 paired end sequencing; HPA RNA-seq normal tissues	HPA RNA-seq normal tissues	Large intestine				84.11				1
ERP003613	ERS326951	ERX288534	ERR315459	ILLUMINA	Illumina HiSeq 2000	PAIRED	14548017	2013-12-06	HPA RNA-seq normal tissues	Illumina HiSeq 2000 paired end sequencing; HPA RNA-seq normal tissues	HPA RNA-seq normal tissues					84.44				0
ERP003613	ERS326977	ERX288533	ERR315392	ILLUMINA	Illumina HiSeq 2000	PAIRED	8998315	2013-12-06	HPA RNA-seq normal tissues	Illumina HiSeq 2000 paired end sequencing; HPA RNA-seq normal tissues	HPA RNA-seq normal tissues					82.69				0
ERP003613	ERS326967	ERX288530	ERR315425	ILLUMINA	Illumina HiSeq 2000	PAIRED	14755708	2013-12-06	HPA RNA-seq normal tissues	Illumina HiSeq 2000 paired end sequencing; HPA RNA-seq normal tissues	HPA RNA-seq normal tissues	Hematopoietic cells	Bone marrow			85.29				1
ERP003613	ERS326973	ERX288526	ERR315384	ILLUMINA	Illumina HiSeq 2000	PAIRED	16695109	2013-12-06	HPA RNA-seq normal tissues	Illumina HiSeq 2000 paired end sequencing; HPA RNA-seq normal tissues	HPA RNA-seq normal tissues	Heart				87.69				1
ERP003613	ERS326940	ERX288525	ERR315360	ILLUMINA	Illumina HiSeq 2000	PAIRED	13320755	2013-12-06	HPA RNA-seq normal tissues	Illumina HiSeq 2000 paired end sequencing; HPA RNA-seq normal tissues	HPA RNA-seq normal tissues					87.24				1
ERP003613	ERS326972	ERX288524	ERR315359	ILLUMINA	Illumina HiSeq 2000	PAIRED	10889038	2013-12-06	HPA RNA-seq normal tissues	Illumina HiSeq 2000 paired end sequencing; HPA RNA-seq normal tissues	HPA RNA-seq normal tissues	prostate				83.18				0
ERP003613	ERS326969	ERX288521	ERR315362	ILLUMINA	Illumina HiSeq 2000	PAIRED	15608883	2013-12-06	HPA RNA-seq normal tissues	Illumina HiSeq 2000 paired end sequencing; HPA RNA-seq normal tissues	HPA RNA-seq normal tissues					80.13				1
ERP003613	ERS326941	ERX288519	ERR315475	ILLUMINA	Illumina HiSeq 2000	PAIRED	8406163	2013-12-06	HPA RNA-seq normal tissues	Illumina HiSeq 2000 paired end sequencing; HPA RNA-seq normal tissues	HPA RNA-seq normal tissues	Lymph node				80.57				0
ERP003613	ERS326968	ERX288518	ERR315476	ILLUMINA	Illumina HiSeq 2000	PAIRED	14649029	2013-12-06	HPA RNA-seq normal tissues	Illumina HiSeq 2000 paired end sequencing; HPA RNA-seq normal tissues	HPA RNA-seq normal tissues					84.45				1
ERP003613	ERS326967	ERX288517	ERR315469	ILLUMINA	Illumina HiSeq 2000	PAIRED	14932588	2013-12-06	HPA RNA-seq normal tissues	Illumina HiSeq 2000 paired end sequencing; HPA RNA-seq normal tissues	HPA RNA-seq normal tissues	Hematopoietic cells	Bone marrow			85.29				0
ERP003613	ERS326966	ERX288515	ERR315428	ILLUMINA	Illumina HiSeq 2000	PAIRED	11830469	2013-12-06	HPA RNA-seq normal tissues	Illumina HiSeq 2000 paired end sequencing; HPA RNA-seq normal tissues	HPA RNA-seq normal tissues					86.41				1
ERP003613	ERS326965	ERX288514	ERR315349	ILLUMINA	Illumina HiSeq 2000	PAIRED	6672762	2013-12-06	HPA RNA-seq normal tissues	Illumina HiSeq 2000 paired end sequencing; HPA RNA-seq normal tissues	HPA RNA-seq normal tissues					84.56				0
ERP003613	ERS326964	ERX288513	ERR315410	ILLUMINA	Illumina HiSeq 2000	PAIRED	16837081	2013-12-06	HPA RNA-seq normal tissues	Illumina HiSeq 2000 paired end sequencing; HPA RNA-seq normal tissues	HPA RNA-seq normal tissues	prostate				84.65				1
ERP003613	ERS326963	ERX288512	ERR315352	ILLUMINA	Illumina HiSeq 2000	PAIRED	35915919	2013-12-06	HPA RNA-seq normal tissues	Illumina HiSeq 2000 paired end sequencing; HPA RNA-seq normal tissues	HPA RNA-seq normal tissues					85.49				1
ERP003613	ERS326941	ERX288511	ERR315387	ILLUMINA	Illumina HiSeq 2000	PAIRED	8475437	2013-12-06	HPA RNA-seq normal tissues	Illumina HiSeq 2000 paired end sequencing; HPA RNA-seq normal tissues	HPA RNA-seq normal tissues	Lymph node				80.57				1
ERP003613	ERS326962	ERX288509	ERR315414	ILLUMINA	Illumina HiSeq 2000	PAIRED	22811186	2013-12-06	HPA RNA-seq normal tissues	Illumina HiSeq 2000 paired end sequencing; HPA RNA-seq normal tissues	HPA RNA-seq normal tissues	Liver				88.79				1
ERP003613	ERS326953	ERX288508	ERR315431	ILLUMINA	Illumina HiSeq 2000	PAIRED	4105573	2013-12-06	HPA RNA-seq normal tissues	Illumina HiSeq 2000 paired end sequencing; HPA RNA-seq normal tissues	HPA RNA-seq normal tissues	Adipose				87.13				0
ERP003613	ERS326960	ERX288506	ERR315490	ILLUMINA	Illumina HiSeq 2000	PAIRED	7445571	2013-12-06	HPA RNA-seq normal tissues	Illumina HiSeq 2000 paired end sequencing; HPA RNA-seq normal tissues	HPA RNA-seq normal tissues					88.13				0
ERP003613	ERS326944	ERX288503	ERR315398	ILLUMINA	Illumina HiSeq 2000	PAIRED	17614218	2013-12-06	HPA RNA-seq normal tissues	Illumina HiSeq 2000 paired end sequencing; HPA RNA-seq normal tissues	HPA RNA-seq normal tissues					80.03				1
ERP003613	ERS326957	ERX288501	ERR315351	ILLUMINA	Illumina HiSeq 2000	PAIRED	8808454	2013-12-06	HPA RNA-seq normal tissues	Illumina HiSeq 2000 paired end sequencing; HPA RNA-seq normal tissues	HPA RNA-seq normal tissues					80.77				1
ERP003613	ERS326955	ERX288499	ERR315471	ILLUMINA	Illumina HiSeq 2000	PAIRED	8193221	2013-12-06	HPA RNA-seq normal tissues	Illumina HiSeq 2000 paired end sequencing; HPA RNA-seq normal tissues	HPA RNA-seq normal tissues	Lymph node				86.44				0
ERP003613	ERS326953	ERX288497	ERR315378	ILLUMINA	Illumina HiSeq 2000	PAIRED	9810836	2013-12-06	HPA RNA-seq normal tissues	Illumina HiSeq 2000 paired end sequencing; HPA RNA-seq normal tissues	HPA RNA-seq normal tissues	Adipose				87.13				0
ERP003613	ERS326951	ERX288495	ERR315420	ILLUMINA	Illumina HiSeq 2000	PAIRED	14291669	2013-12-06	HPA RNA-seq normal tissues	Illumina HiSeq 2000 paired end sequencing; HPA RNA-seq normal tissues	HPA RNA-seq normal tissues					84.44				1
ERP003613	ERS326946	ERX288493	ERR315458	ILLUMINA	Illumina HiSeq 2000	PAIRED	16068834	2013-12-06	HPA RNA-seq normal tissues	Illumina HiSeq 2000 paired end sequencing; HPA RNA-seq normal tissues	HPA RNA-seq normal tissues	Ovary				86.35				0
ERP003613	ERS326949	ERX288492	ERR315382	ILLUMINA	Illumina HiSeq 2000	PAIRED	14271846	2013-12-06	HPA RNA-seq normal tissues	Illumina HiSeq 2000 paired end sequencing; HPA RNA-seq normal tissues	HPA RNA-seq normal tissues					84.45				0
ERP003613	ERS326946	ERX288488	ERR315402	ILLUMINA	Illumina HiSeq 2000	PAIRED	15764627	2013-12-06	HPA RNA-seq normal tissues	Illumina HiSeq 2000 paired end sequencing; HPA RNA-seq normal tissues	HPA RNA-seq normal tissues	Ovary				86.35				1
ERP003613	ERS326944	ERX288486	ERR315472	ILLUMINA	Illumina HiSeq 2000	PAIRED	17431229	2013-12-06	HPA RNA-seq normal tissues	Illumina HiSeq 2000 paired end sequencing; HPA RNA-seq normal tissues	HPA RNA-seq normal tissues					80.03				0
ERP003613	ERS326943	ERX288485	ERR315460	ILLUMINA	Illumina HiSeq 2000	PAIRED	16252980	2013-12-06	HPA RNA-seq normal tissues	Illumina HiSeq 2000 paired end sequencing; HPA RNA-seq normal tissues	HPA RNA-seq normal tissues	Skin				86.27				0
ERP003613	ERS326942	ERX288484	ERR315395	ILLUMINA	Illumina HiSeq 2000	PAIRED	16953167	2013-12-06	HPA RNA-seq normal tissues	Illumina HiSeq 2000 paired end sequencing; HPA RNA-seq normal tissues	HPA RNA-seq normal tissues	Hematopoietic cells	Bone marrow			85.14				0
ERP003613	ERS326941	ERX288483	ERR315426	ILLUMINA	Illumina HiSeq 2000	PAIRED	11580578	2013-12-06	HPA RNA-seq normal tissues	Illumina HiSeq 2000 paired end sequencing; HPA RNA-seq normal tissues	HPA RNA-seq normal tissues	Lymph node				80.57				0
ERP003613	ERS326940	ERX288482	ERR315427	ILLUMINA	Illumina HiSeq 2000	PAIRED	13212267	2013-12-06	HPA RNA-seq normal tissues	Illumina HiSeq 2000 paired end sequencing; HPA RNA-seq normal tissues	HPA RNA-seq normal tissues					87.24				0
ERP003613	ERS326939	ERX288481	ERR315327	ILLUMINA	Illumina HiSeq 2000	PAIRED	6129051	2013-12-06	HPA RNA-seq normal tissues	Illumina HiSeq 2000 paired end sequencing; HPA RNA-seq normal tissues	HPA RNA-seq normal tissues	Liver				90.67				1
ERP003613	ERS326934	ERX288476	ERR315468	ILLUMINA	Illumina HiSeq 2000	PAIRED	12164943	2013-12-06	HPA RNA-seq normal tissues	Illumina HiSeq 2000 paired end sequencing; HPA RNA-seq normal tissues	HPA RNA-seq normal tissues	Kidney				85.12				1
ERP003613	ERS326932	ERX288474	ERR315339	ILLUMINA	Illumina HiSeq 2000	PAIRED	13578251	2013-12-06	HPA RNA-seq normal tissues	Illumina HiSeq 2000 paired end sequencing; HPA RNA-seq normal tissues	HPA RNA-seq normal tissues	Skin				83.4				0
ERP003613	ERS326931	ERX288473	ERR315348	ILLUMINA	Illumina HiSeq 2000	PAIRED	17228587	2013-12-06	HPA RNA-seq normal tissues	Illumina HiSeq 2000 paired end sequencing; HPA RNA-seq normal tissues	HPA RNA-seq normal tissues	Large intestine				84.32				1
ERP001971	ERS194242	ERX172614	ERR197925	ILLUMINA	Illumina HiSeq 2000	PAIRED	81922044	2012-11-21	IGR_MERCHER_LAM7	Illumina HiSeq 2000 paired end sequencing; IGR_MERCHER_LAM7	IGR_MERCHER_LAM7	Hematopoietic cells	AMKL			91.6	1			1
ERP001971	ERS194241	ERX172613	ERR197923	ILLUMINA	Illumina HiSeq 2000	PAIRED	59346907	2012-11-21	IGR_MERCHER_LAM7	Illumina HiSeq 2000 paired end sequencing; IGR_MERCHER_LAM7	IGR_MERCHER_LAM7	Hematopoietic cells	AMKL			91.94	1			1
ERP001971	ERS194240	ERX172612	ERR197924	ILLUMINA	Illumina HiSeq 2000	PAIRED	83143376	2012-11-21	IGR_MERCHER_LAM7	Illumina HiSeq 2000 paired end sequencing; IGR_MERCHER_LAM7	IGR_MERCHER_LAM7	Hematopoietic cells	AMKL			91.89	1			0
ERP001971	ERS194239	ERX172611	ERR197921	ILLUMINA	Illumina HiSeq 2000	PAIRED	52549713	2012-11-21	IGR_MERCHER_LAM7	Illumina HiSeq 2000 paired end sequencing; IGR_MERCHER_LAM7	IGR_MERCHER_LAM7	Hematopoietic cells	AMKL			90.65	1			0
ERP001971	ERS194238	ERX172610	ERR197920	ILLUMINA	Illumina HiSeq 2000	PAIRED	54012758	2012-11-21	IGR_MERCHER_LAM7	Illumina HiSeq 2000 paired end sequencing; IGR_MERCHER_LAM7	IGR_MERCHER_LAM7	Hematopoietic cells				92.14	1			1
ERP000546	ERS025096	ERX011229	ERR030887	ILLUMINA	Illumina HiSeq 2000	PAIRED	80048623	2011-03-17	Illumina bodyMap2 transcriptome	Illumina HiSeq 2000 paired end sequencing; Illumina bodyMap2 transcriptome	Illumina bodyMap2 transcriptome	Liver		Male	Caucasian	88.41				0
ERP000546	ERS025097	ERX011228	ERR030899	ILLUMINA	Illumina HiSeq 2000	SINGLE	82864636	2011-03-17	Illumina bodyMap2 transcriptome	Illumina HiSeq 2000 paired end sequencing; Illumina bodyMap2 transcriptome	Illumina bodyMap2 transcriptome			Male	Caucasian	88.8				0
ERP000546	ERS025099	ERX011227	ERR030879	ILLUMINA	Illumina HiSeq 2000	PAIRED	79296905	2011-03-17	Illumina bodyMap2 transcriptome	Illumina HiSeq 2000 paired end sequencing; Illumina bodyMap2 transcriptome	Illumina bodyMap2 transcriptome	Lung		Male	Caucasian	87.16				1
ERP000546	ERS025088	ERX011225	ERR030883	ILLUMINA	Illumina HiSeq 2000	PAIRED	75862215	2011-03-17	Illumina bodyMap2 transcriptome	Illumina HiSeq 2000 paired end sequencing; Illumina bodyMap2 transcriptome	Illumina bodyMap2 transcriptome	Breast		Female	Caucasian	84.64				0
ERP000546	ERS025099	ERX011222	ERR030896	ILLUMINA	Illumina HiSeq 2000	SINGLE	81255438	2011-03-17	Illumina bodyMap2 transcriptome	Illumina HiSeq 2000 paired end sequencing; Illumina bodyMap2 transcriptome	Illumina bodyMap2 transcriptome	Lung		Male	Caucasian	87.74				0
ERP000546	ERS025098	ERX011220	ERR030880	ILLUMINA	Illumina HiSeq 2000	PAIRED	77300072	2011-03-17	Illumina bodyMap2 transcriptome	Illumina HiSeq 2000 paired end sequencing; Illumina bodyMap2 transcriptome	Illumina bodyMap2 transcriptome	Adipose		Female	Caucasian	83.31				0
ERP000546	ERS025081	ERX011219	ERR030893	ILLUMINA	Illumina HiSeq 2000	SINGLE	79772393	2011-03-17	Illumina bodyMap2 transcriptome	Illumina HiSeq 2000 paired end sequencing; Illumina bodyMap2 transcriptome	Illumina bodyMap2 transcriptome	Kidney		Female	Caucasian	86.26				1
ERP000546	ERS025092	ERX011217	ERR030881	ILLUMINA	Illumina HiSeq 2000	PAIRED	74472871	2011-03-17	Illumina bodyMap2 transcriptome	Illumina HiSeq 2000 paired end sequencing; Illumina bodyMap2 transcriptome	Illumina bodyMap2 transcriptome			Male	Caucasian	84.42				0
ERP000546	ERS025098	ERX011215	ERR030888	ILLUMINA	Illumina HiSeq 2000	SINGLE	76269225	2011-03-17	Illumina bodyMap2 transcriptome	Illumina HiSeq 2000 paired end sequencing; Illumina bodyMap2 transcriptome	Illumina bodyMap2 transcriptome	Adipose		Female	Caucasian	87.1				1
ERP000546	ERS025095	ERX011214	ERR030898	ILLUMINA	Illumina HiSeq 2000	SINGLE	83319902	2011-03-17	Illumina bodyMap2 transcriptome	Illumina HiSeq 2000 paired end sequencing; Illumina bodyMap2 transcriptome	Illumina bodyMap2 transcriptome	Prostate		Male	Caucasian	89.28				1
ERP000546	ERS025090	ERX011213	ERR030903	ILLUMINA	Illumina HiSeq 2000	SINGLE	80246657	2011-03-17	Illumina bodyMap2 transcriptome	Illumina HiSeq 2000 paired end sequencing; Illumina bodyMap2 transcriptome	Illumina bodyMap2 transcriptome			Female	Caucasian	90.57				1
ERP000546	ERS025097	ERX011212	ERR030876	ILLUMINA	Illumina HiSeq 2000	PAIRED	82111139	2011-03-17	Illumina bodyMap2 transcriptome	Illumina HiSeq 2000 paired end sequencing; Illumina bodyMap2 transcriptome	Illumina bodyMap2 transcriptome			Male	Caucasian	88.91				0
ERP000546	ERS025096	ERX011211	ERR030895	ILLUMINA	Illumina HiSeq 2000	SINGLE	77453877	2011-03-17	Illumina bodyMap2 transcriptome	Illumina HiSeq 2000 paired end sequencing; Illumina bodyMap2 transcriptome	Illumina bodyMap2 transcriptome	Liver		Male	Caucasian	88.82				0
ERP000546	ERS025091	ERX011208	ERR030900	ILLUMINA	Illumina HiSeq 2000	SINGLE	82785673	2011-03-17	Illumina bodyMap2 transcriptome	Illumina HiSeq 2000 paired end sequencing; Illumina bodyMap2 transcriptome	Illumina bodyMap2 transcriptome	Hematopoietic cells	Leucocytes	Male	Caucasian	89.29				1
ERP000546	ERS025095	ERX011205	ERR030877	ILLUMINA	Illumina HiSeq 2000	PAIRED	82334076	2011-03-17	Illumina bodyMap2 transcriptome	Illumina HiSeq 2000 paired end sequencing; Illumina bodyMap2 transcriptome	Illumina bodyMap2 transcriptome	Prostate		Male	Caucasian	88.8				0
ERP000546	ERS025089	ERX011204	ERR030884	ILLUMINA	Illumina HiSeq 2000	PAIRED	82437443	2011-03-17	Illumina bodyMap2 transcriptome	Illumina HiSeq 2000 paired end sequencing; Illumina bodyMap2 transcriptome	Illumina bodyMap2 transcriptome	Large intestine		Female	Caucasian	86.11				1
ERP000546	ERS025094	ERX011203	ERR030873	ILLUMINA	Illumina HiSeq 2000	PAIRED	81836199	2011-03-17	Illumina bodyMap2 transcriptome	Illumina HiSeq 2000 paired end sequencing; Illumina bodyMap2 transcriptome	Illumina bodyMap2 transcriptome			Male	Caucasian	87.98				0
ERP000546	ERS025094	ERX011202	ERR030902	ILLUMINA	Illumina HiSeq 2000	SINGLE	82044319	2011-03-17	Illumina bodyMap2 transcriptome	Illumina HiSeq 2000 paired end sequencing; Illumina bodyMap2 transcriptome	Illumina bodyMap2 transcriptome			Male	Caucasian	90.16				1
ERP000546	ERS025085	ERX011200	ERR030882	ILLUMINA	Illumina HiSeq 2000	PAIRED	73513047	2011-03-17	Illumina bodyMap2 transcriptome	Illumina HiSeq 2000 paired end sequencing; Illumina bodyMap2 transcriptome	Illumina bodyMap2 transcriptome	Brain		Female	Caucasian	88.35				0
ERP000546	ERS025092	ERX011198	ERR030889	ILLUMINA	Illumina HiSeq 2000	SINGLE	76171569	2011-03-17	Illumina bodyMap2 transcriptome	Illumina HiSeq 2000 paired end sequencing; Illumina bodyMap2 transcriptome	Illumina bodyMap2 transcriptome			Male	Caucasian	87.75				1
ERP000546	ERS025082	ERX011197	ERR030886	ILLUMINA	Illumina HiSeq 2000	PAIRED	82918784	2011-03-17	Illumina bodyMap2 transcriptome	Illumina HiSeq 2000 paired end sequencing; Illumina bodyMap2 transcriptome	Illumina bodyMap2 transcriptome	Heart		Male	Caucasian	89.21				0
ERP000546	ERS025083	ERX011196	ERR030901	ILLUMINA	Illumina HiSeq 2000	SINGLE	81003052	2011-03-17	Illumina bodyMap2 transcriptome	Illumina HiSeq 2000 paired end sequencing; Illumina bodyMap2 transcriptome	Illumina bodyMap2 transcriptome	Ovary		Female	African American	89.03				1
ERP000546	ERS025091	ERX011195	ERR030875	ILLUMINA	Illumina HiSeq 2000	PAIRED	81217148	2011-03-17	Illumina bodyMap2 transcriptome	Illumina HiSeq 2000 paired end sequencing; Illumina bodyMap2 transcriptome	Illumina bodyMap2 transcriptome	Hematopoietic cells	Leucocytes	Male	Caucasian	88.66				0
ERP000546	ERS025090	ERX011194	ERR030872	ILLUMINA	Illumina HiSeq 2000	PAIRED	81912887	2011-03-17	Illumina bodyMap2 transcriptome	Illumina HiSeq 2000 paired end sequencing; Illumina bodyMap2 transcriptome	Illumina bodyMap2 transcriptome			Female	Caucasian	86.3				0
ERP000546	ERS025086	ERX011193	ERR030878	ILLUMINA	Illumina HiSeq 2000	PAIRED	82078157	2011-03-17	Illumina bodyMap2 transcriptome	Illumina HiSeq 2000 paired end sequencing; Illumina bodyMap2 transcriptome	Illumina bodyMap2 transcriptome	Lymph node		Female	Caucasian	83.83				0
ERP000546	ERS025089	ERX011192	ERR030892	ILLUMINA	Illumina HiSeq 2000	SINGLE	80257757	2011-03-17	Illumina bodyMap2 transcriptome	Illumina HiSeq 2000 paired end sequencing; Illumina bodyMap2 transcriptome	Illumina bodyMap2 transcriptome	Large intestine		Female	Caucasian	87.48				0
ERP000546	ERS025088	ERX011191	ERR030891	ILLUMINA	Illumina HiSeq 2000	SINGLE	77195260	2011-03-17	Illumina bodyMap2 transcriptome	Illumina HiSeq 2000 paired end sequencing; Illumina bodyMap2 transcriptome	Illumina bodyMap2 transcriptome	Breast		Female	Caucasian	87.98				1
ERP000546	ERS025086	ERX011188	ERR030897	ILLUMINA	Illumina HiSeq 2000	SINGLE	81916460	2011-03-17	Illumina bodyMap2 transcriptome	Illumina HiSeq 2000 paired end sequencing; Illumina bodyMap2 transcriptome	Illumina bodyMap2 transcriptome	Lymph node		Female	Caucasian	83.77				1
ERP000546	ERS025085	ERX011186	ERR030890	ILLUMINA	Illumina HiSeq 2000	SINGLE	64313204	2011-03-17	Illumina bodyMap2 transcriptome	Illumina HiSeq 2000 paired end sequencing; Illumina bodyMap2 transcriptome	Illumina bodyMap2 transcriptome	Brain		Female	Caucasian	90.49				0
ERP000546	ERS025083	ERX011184	ERR030874	ILLUMINA	Illumina HiSeq 2000	PAIRED	80946260	2011-03-17	Illumina bodyMap2 transcriptome	Illumina HiSeq 2000 paired end sequencing; Illumina bodyMap2 transcriptome	Illumina bodyMap2 transcriptome	Ovary		Female		86.07				0
ERP000546	ERS025082	ERX011183	ERR030894	ILLUMINA	Illumina HiSeq 2000	SINGLE	76766862	2011-03-17	Illumina bodyMap2 transcriptome	Illumina HiSeq 2000 paired end sequencing; Illumina bodyMap2 transcriptome	Illumina bodyMap2 transcriptome	Heart		Male	Caucasian	87.7				1
ERP000546	ERS025081	ERX011182	ERR030885	ILLUMINA	Illumina HiSeq 2000	PAIRED	80397337	2011-03-17	Illumina bodyMap2 transcriptome	Illumina HiSeq 2000 paired end sequencing; Illumina bodyMap2 transcriptome	Illumina bodyMap2 transcriptome	Kidney		Female	Caucasian	83.05				0
SRP007494	SRS228003	SRX083291	SRR309270	ILLUMINA	Illumina Genome Analyzer II	PAIRED	32483927	2011-09-07	Integrative Annotation of Human Large Intergenic Non-Coding RNAs Reveals Global Properties and Specific Subclasses	Illumina Genome Analyzer II paired end sequencing; GSM759893: RNA-Seq Lung Fibroblasts batch 3	GSM759893: RNA-Seq Lung Fibroblasts batch 3					90.41				0
SRP007494	SRS227999	SRX083287	SRR309266	ILLUMINA	Illumina Genome Analyzer II	PAIRED	30024380	2011-09-07	Integrative Annotation of Human Large Intergenic Non-Coding RNAs Reveals Global Properties and Specific Subclasses	Illumina Genome Analyzer II paired end sequencing; GSM759889: RNA-Seq Placenta	GSM759889: RNA-Seq Placenta					81.82				1
SRP007494	SRS227996	SRX083284	SRR309263	ILLUMINA	Illumina Genome Analyzer II	PAIRED	31674146	2011-09-07	Integrative Annotation of Human Large Intergenic Non-Coding RNAs Reveals Global Properties and Specific Subclasses	Illumina Genome Analyzer II paired end sequencing; GSM759886: RNA-Seq Testes	GSM759886: RNA-Seq Testes			Male		80.92				1
SRP007494	SRS227995	SRX083283	SRR309262	ILLUMINA	Illumina Genome Analyzer II	PAIRED	31138057	2011-09-07	Integrative Annotation of Human Large Intergenic Non-Coding RNAs Reveals Global Properties and Specific Subclasses	Illumina Genome Analyzer II paired end sequencing; GSM759885: RNA-Seq Brain	GSM759885: RNA-Seq Brain	Brain				82.8				1
SRP006676	SRS190958	SRX060170	SRR192334	ILLUMINA	Illumina Genome Analyzer IIx	PAIRED	17242781	2011-06-12	mRNA-seq of Human Airway Epithelial Cells	Illumina Genome Analyzer IIx paired end sequencing; GSM718708: Healthy smoker (S_Illumina)	GSM718708: Healthy smoker (S_Illumina)	Lung				81.25				1
SRP006676	SRS190957	SRX060169	SRR192333	ILLUMINA	Illumina Genome Analyzer IIx	PAIRED	28216213	2011-06-12	mRNA-seq of Human Airway Epithelial Cells	Illumina Genome Analyzer IIx paired end sequencing; GSM718707: Healthy non-smoker (NS_Illumina)	GSM718707: Healthy non-smoker (NS_Illumina)	Lung				86.45				0
SRP026600	SRS455413	SRX318470	SRR926700	ILLUMINA	Illumina Genome Analyzer II	PAIRED	210230976	2013-09-04	Multi_sequencing_of_2P2cell_HCC	Illumina Genome Analyzer II paired end sequencing; Multi_sequencing_of_2P2cell_HCC	Multi_sequencing_of_2P2cell_HCC	Liver				87.83	1			1
SRP026600	SRS455413	SRX318467	SRR926697	ILLUMINA	Illumina Genome Analyzer II	PAIRED	32697984	2013-09-04	Multi_sequencing_of_2P2cell_HCC	Illumina Genome Analyzer II paired end sequencing; Multi_sequencing_of_2P2cell_HCC	Multi_sequencing_of_2P2cell_HCC	Liver				88.97	1			0
SRP026600	SRS455412	SRX318466	SRR926696	ILLUMINA	Illumina Genome Analyzer II	PAIRED	173719896	2013-09-04	Multi_sequencing_of_2P2cell_HCC	Illumina Genome Analyzer II paired end sequencing; Multi_sequencing_of_2P2cell_HCC	Multi_sequencing_of_2P2cell_HCC	Liver				85.84	1			1
SRP026600	SRS455412	SRX318463	SRR926693	ILLUMINA	Illumina Genome Analyzer II	PAIRED	26364368	2013-09-04	Multi_sequencing_of_2P2cell_HCC	Illumina Genome Analyzer II paired end sequencing; Multi_sequencing_of_2P2cell_HCC	Multi_sequencing_of_2P2cell_HCC	Liver				87.09	1			0
SRP026600	SRS455411	SRX318462	SRR926692	ILLUMINA	Illumina Genome Analyzer II	PAIRED	189922819	2013-09-04	Multi_sequencing_of_2P2cell_HCC	Illumina Genome Analyzer II paired end sequencing; Multi_sequencing_of_2P2cell_HCC	Multi_sequencing_of_2P2cell_HCC	Liver				87.82				0
SRP026600	SRS455411	SRX318459	SRR926689	ILLUMINA	Illumina Genome Analyzer II	PAIRED	36520961	2013-09-04	Multi_sequencing_of_2P2cell_HCC	Illumina Genome Analyzer II paired end sequencing; Multi_sequencing_of_2P2cell_HCC	Multi_sequencing_of_2P2cell_HCC	Liver				88.97				0
SRP026600	SRS455410	SRX318458	SRR926688	ILLUMINA	Illumina Genome Analyzer II	PAIRED	184948022	2013-09-04	Multi_sequencing_of_2P2cell_HCC	Illumina Genome Analyzer II paired end sequencing; Multi_sequencing_of_2P2cell_HCC	Multi_sequencing_of_2P2cell_HCC	Liver				87.54				0
SRP026600	SRS455410	SRX318455	SRR926685	ILLUMINA	Illumina Genome Analyzer II	PAIRED	28903953	2013-09-04	Multi_sequencing_of_2P2cell_HCC	Illumina Genome Analyzer II paired end sequencing; Multi_sequencing_of_2P2cell_HCC	Multi_sequencing_of_2P2cell_HCC	Liver				88.37				0
SRP002274	SRS059036	SRX018979	SRR039633	ILLUMINA	Illumina Genome Analyzer	SINGLE	7450994	2010-04-15	Next generation sequencing of human brain tissues transcriptome	Illumina Genome Analyzer paired end sequencing; GSM475209: Brain MAQC Human s_8_2	GSM475209: Brain MAQC Human s_8_2	Brain				86.8				0
SRP002274	SRS059035	SRX018978	SRR039632	ILLUMINA	Illumina Genome Analyzer	SINGLE	7450994	2010-04-15	Next generation sequencing of human brain tissues transcriptome	Illumina Genome Analyzer paired end sequencing; GSM475208: Brain MAQC Human s_8_1	GSM475208: Brain MAQC Human s_8_1	Brain				86.93				0
SRP002274	SRS059034	SRX018977	SRR039631	ILLUMINA	Illumina Genome Analyzer	SINGLE	7760089	2010-04-15	Next generation sequencing of human brain tissues transcriptome	Illumina Genome Analyzer paired end sequencing; GSM475207: Brain MAQC Human s_6_2	GSM475207: Brain MAQC Human s_6_2	Brain				86.79				0
SRP002274	SRS059033	SRX018976	SRR039630	ILLUMINA	Illumina Genome Analyzer	SINGLE	7760089	2010-04-15	Next generation sequencing of human brain tissues transcriptome	Illumina Genome Analyzer paired end sequencing; GSM475206: Brain MAQC Human s_6_1	GSM475206: Brain MAQC Human s_6_1	Brain				87.13				0
SRP002274	SRS059032	SRX018975	SRR039629	ILLUMINA	Illumina Genome Analyzer	SINGLE	8201143	2010-04-15	Next generation sequencing of human brain tissues transcriptome	Illumina Genome Analyzer paired end sequencing; GSM475205: Brain MAQC Human s_3_2	GSM475205: Brain MAQC Human s_3_2	Brain				86.69				0
SRP002274	SRS059031	SRX018974	SRR039628	ILLUMINA	Illumina Genome Analyzer	SINGLE	8201143	2010-04-15	Next generation sequencing of human brain tissues transcriptome	Illumina Genome Analyzer paired end sequencing; GSM475204: Brain MAQC Human s_3_1	GSM475204: Brain MAQC Human s_3_1	Brain				87.15				0
SRP017395	SRS474988	SRX208131	SRR628230	ILLUMINA	Illumina HiSeq 2000	PAIRED	7558075	2013-02-11	nhlbi Genome sequencing	Illumina HiSeq 2000 paired end sequencing; PA-seq for human testis	PA-seq for human testis					85.71				0
SRP017395	SRS474987	SRX208130	SRR628229	ILLUMINA	Illumina HiSeq 2000	PAIRED	6766253	2013-02-11	nhlbi Genome sequencing	Illumina HiSeq 2000 paired end sequencing; PA-seq for human spleen	PA-seq for human spleen					80.49				1
SRP009029	SRS267438	SRX101663	SRR354041	ILLUMINA	Illumina HiSeq 2000	PAIRED	100048222	2012-05-04	Oncogenic BRAFV600E remodels the melanocyte transcriptome and induces BANCR to regulate melanoma cell migration [HT-seq]	Illumina HiSeq 2000 paired end sequencing; GSM819490: MC_BRAF	GSM819490: MC_BRAF					92.06	1			0
SRP009029	SRS267437	SRX101662	SRR354040	ILLUMINA	Illumina HiSeq 2000	PAIRED	69925376	2012-05-04	Oncogenic BRAFV600E remodels the melanocyte transcriptome and induces BANCR to regulate melanoma cell migration [HT-seq]	Illumina HiSeq 2000 paired end sequencing; GSM819489: MC_RFP	GSM819489: MC_RFP					92.73	1			0
ERP003789	ERS340121	ERX302481	ERR329499	ILLUMINA	Illumina Genome Analyzer II	PAIRED	28701483	2013-09-01	Osteogenesis RNA-Seq	Illumina Genome Analyzer II paired end sequencing; Osteogenesis RNA-Seq	Osteogenesis RNA-Seq					94.9		1	iMSC3	0
ERP003789	ERS340121	ERX302480	ERR329501	ILLUMINA	Illumina Genome Analyzer II	PAIRED	25840365	2013-09-01	Osteogenesis RNA-Seq	Illumina Genome Analyzer II paired end sequencing; Osteogenesis RNA-Seq	Osteogenesis RNA-Seq					94.77		1	iMSC3	0
ERP003789	ERS340121	ERX302479	ERR329502	ILLUMINA	Illumina Genome Analyzer II	PAIRED	26758661	2013-09-01	Osteogenesis RNA-Seq	Illumina Genome Analyzer II paired end sequencing; Osteogenesis RNA-Seq	Osteogenesis RNA-Seq					94.84		1	iMSC3	0
ERP003789	ERS340121	ERX302478	ERR329500	ILLUMINA	Illumina Genome Analyzer II	PAIRED	25890804	2013-09-01	Osteogenesis RNA-Seq	Illumina Genome Analyzer II paired end sequencing; Osteogenesis RNA-Seq	Osteogenesis RNA-Seq					95.2		1	iMSC3	0
SRP009840	SRS282483	SRX113718	SRR393835	ILLUMINA	Illumina Genome Analyzer IIx	SINGLE	41954573	2013-02-08	Outgrowth of Clones Carrying Mutations in Cytosolic 5â€™-Nucleotidase II in Childhood Relapsed Acute Lymphoblastic Leukemia	Illumina Genome Analyzer IIx paired end sequencing; p8.R	p8.R	Hematopoietic cells	ALL			81.85	1			0
SRP009840	SRS282482	SRX113717	SRR393834	ILLUMINA	Illumina Genome Analyzer IIx	SINGLE	49336408	2013-02-08	Outgrowth of Clones Carrying Mutations in Cytosolic 5â€™-Nucleotidase II in Childhood Relapsed Acute Lymphoblastic Leukemia	Illumina Genome Analyzer IIx paired end sequencing; p8.D	p8.D	Hematopoietic cells	ALL			85.85	1			1
SRP009840	SRS282476	SRX113715	SRR393832	ILLUMINA	Illumina Genome Analyzer IIx	SINGLE	63438297	2013-02-18	Outgrowth of Clones Carrying Mutations in Cytosolic 5â€™-Nucleotidase II in Childhood Relapsed Acute Lymphoblastic Leukemia	Illumina Genome Analyzer IIx paired end sequencing; p10.D	p10.D	Hematopoietic cells	ALL			80.02	1			1
SRP009840	SRS282475	SRX113714	SRR393831	ILLUMINA	Illumina Genome Analyzer IIx	SINGLE	39004343	2013-02-18	Outgrowth of Clones Carrying Mutations in Cytosolic 5â€™-Nucleotidase II in Childhood Relapsed Acute Lymphoblastic Leukemia	Illumina Genome Analyzer IIx paired end sequencing; p5.R	p5.R	Hematopoietic cells	ALL			86.51	1			1
SRP009840	SRS282474	SRX113713	SRR393830	ILLUMINA	Illumina Genome Analyzer IIx	SINGLE	42281953	2013-02-18	Outgrowth of Clones Carrying Mutations in Cytosolic 5â€™-Nucleotidase II in Childhood Relapsed Acute Lymphoblastic Leukemia	Illumina Genome Analyzer IIx paired end sequencing; p5.D	p5.D	Hematopoietic cells	ALL			84.4	1			0
SRP009840	SRS282473	SRX113712	SRR393829	ILLUMINA	Illumina Genome Analyzer IIx	SINGLE	37899921	2013-02-08	Outgrowth of Clones Carrying Mutations in Cytosolic 5â€™-Nucleotidase II in Childhood Relapsed Acute Lymphoblastic Leukemia	Illumina Genome Analyzer IIx paired end sequencing; p4.R	p4.R	Hematopoietic cells	ALL			85.9	1			0
SRP009840	SRS282472	SRX113711	SRR393828	ILLUMINA	Illumina Genome Analyzer IIx	SINGLE	45941651	2013-02-08	Outgrowth of Clones Carrying Mutations in Cytosolic 5â€™-Nucleotidase II in Childhood Relapsed Acute Lymphoblastic Leukemia	Illumina Genome Analyzer IIx paired end sequencing; p4.D	p4.D	Hematopoietic cells	ALL			85.93	1			1
SRP009840	SRS282470	SRX113637	SRR393824	ILLUMINA	Illumina Genome Analyzer IIx	SINGLE	50152675	2013-02-08	Outgrowth of Clones Carrying Mutations in Cytosolic 5â€™-Nucleotidase II in Childhood Relapsed Acute Lymphoblastic Leukemia	Illumina Genome Analyzer IIx paired end sequencing; p9.D	p9.D	Hematopoietic cells	ALL			84.64	1			0
SRP009840	SRS282465	SRX112212	SRR391078	ILLUMINA	Illumina Genome Analyzer IIx	SINGLE	68694957	2013-02-08	Outgrowth of Clones Carrying Mutations in Cytosolic 5â€™-Nucleotidase II in Childhood Relapsed Acute Lymphoblastic Leukemia	Illumina Genome Analyzer IIx paired end sequencing; p1.R	p1.R	Hematopoietic cells	ALL			84	1			1
SRP009840	SRS282464	SRX111566	SRR389816	ILLUMINA	Illumina Genome Analyzer IIx	SINGLE	58056470	2013-02-08	Outgrowth of Clones Carrying Mutations in Cytosolic 5â€™-Nucleotidase II in Childhood Relapsed Acute Lymphoblastic Leukemia	Illumina Genome Analyzer IIx paired end sequencing; p1.D	p1.D	Hematopoietic cells	ALL			88.64	1			0
SRP015003	SRS359275	SRX180612	SRR546589	ILLUMINA	Illumina HiSeq 2000	PAIRED	69162000	2013-07-30	Papillary Type 2B RCC - RNA SEQ	Illumina HiSeq 2000 paired end sequencing; P2B RNA Seq	P2B RNA Seq	Kidney				84.99				1
SRP015003	SRS359274	SRX180611	SRR546588	ILLUMINA	Illumina HiSeq 2000	PAIRED	105978428	2013-07-30	Papillary Type 2B RCC - RNA SEQ	Illumina HiSeq 2000 paired end sequencing; P2B RNA Seq	P2B RNA Seq	Kidney				85.08				0
SRP015003	SRS359273	SRX180610	SRR546587	ILLUMINA	Illumina HiSeq 2000	PAIRED	107927609	2013-07-30	Papillary Type 2B RCC - RNA SEQ	Illumina HiSeq 2000 paired end sequencing; P2B RNA Seq	P2B RNA Seq	Kidney				80.57				1
SRP015003	SRS359272	SRX180609	SRR546586	ILLUMINA	Illumina HiSeq 2000	PAIRED	88432294	2013-07-30	Papillary Type 2B RCC - RNA SEQ	Illumina HiSeq 2000 paired end sequencing; P2B RNA Seq	P2B RNA Seq	Kidney				83.91	1			0
SRP015003	SRS359271	SRX180608	SRR546585	ILLUMINA	Illumina HiSeq 2000	PAIRED	99500187	2013-07-30	Papillary Type 2B RCC - RNA SEQ	Illumina HiSeq 2000 paired end sequencing; P2B RNA Seq	P2B RNA Seq					84.79				0
SRP015003	SRS359270	SRX180607	SRR546584	ILLUMINA	Illumina HiSeq 2000	PAIRED	123547930	2013-07-30	Papillary Type 2B RCC - RNA SEQ	Illumina HiSeq 2000 paired end sequencing; P2B RNA Seq	P2B RNA Seq	Kidney				84.69	1			1
SRP015003	SRS359269	SRX180606	SRR546583	ILLUMINA	Illumina HiSeq 2000	PAIRED	130999064	2013-07-30	Papillary Type 2B RCC - RNA SEQ	Illumina HiSeq 2000 paired end sequencing; P2B RNA Seq	P2B RNA Seq	Kidney				81.89				1
SRP015003	SRS359268	SRX180605	SRR546582	ILLUMINA	Illumina HiSeq 2000	PAIRED	85937397	2013-07-30	Papillary Type 2B RCC - RNA SEQ	Illumina HiSeq 2000 paired end sequencing; P2B RNA Seq	P2B RNA Seq	Kidney				81.3	1			0
SRP015003	SRS359267	SRX180604	SRR546581	ILLUMINA	Illumina HiSeq 2000	PAIRED	101273093	2013-07-30	Papillary Type 2B RCC - RNA SEQ	Illumina HiSeq 2000 paired end sequencing; P2B RNA Seq	P2B RNA Seq	Kidney				83.81				1
SRP008976	SRS267257	SRX101437	SRR353652	ILLUMINA	Illumina Genome Analyzer	PAIRED	59675717	2012-03-29	Personal Omics Profiling Reveals Dynamic Molecular Phenotypes and Actionable Medical Risks	Illumina Genome Analyzer paired end sequencing; GSM818580: RNA-Seq of timepoint 19	GSM818580: RNA-Seq of timepoint 19	Hematopoietic cells	PBMCs	Male	Caucasian	84.76				0
SRP008976	SRS267256	SRX101436	SRR353651	ILLUMINA	Illumina Genome Analyzer	PAIRED	62900817	2012-03-29	Personal Omics Profiling Reveals Dynamic Molecular Phenotypes and Actionable Medical Risks	Illumina Genome Analyzer paired end sequencing; GSM818579: RNA-Seq of timepoint 18	GSM818579: RNA-Seq of timepoint 18	Hematopoietic cells	PBMCs	Male	Caucasian	86.28				0
SRP008976	SRS267255	SRX101435	SRR353650	ILLUMINA	Illumina Genome Analyzer	PAIRED	74644764	2012-03-29	Personal Omics Profiling Reveals Dynamic Molecular Phenotypes and Actionable Medical Risks	Illumina Genome Analyzer paired end sequencing; GSM818578: RNA-Seq of timepoint 17	GSM818578: RNA-Seq of timepoint 17	Hematopoietic cells	PBMCs	Male	Caucasian	88.08				0
SRP008976	SRS267254	SRX101434	SRR353649	ILLUMINA	Illumina Genome Analyzer	PAIRED	83998055	2012-03-29	Personal Omics Profiling Reveals Dynamic Molecular Phenotypes and Actionable Medical Risks	Illumina Genome Analyzer paired end sequencing; GSM818577: RNA-Seq of timepoint 16	GSM818577: RNA-Seq of timepoint 16	Hematopoietic cells	PBMCs	Male	Caucasian	91.21				0
SRP008976	SRS267253	SRX101433	SRR353648	ILLUMINA	Illumina Genome Analyzer	PAIRED	98333014	2012-03-29	Personal Omics Profiling Reveals Dynamic Molecular Phenotypes and Actionable Medical Risks	Illumina Genome Analyzer paired end sequencing; GSM818576: RNA-Seq of timepoint 15	GSM818576: RNA-Seq of timepoint 15	Hematopoietic cells	PBMCs	Male	Caucasian	86.64				0
SRP008976	SRS267252	SRX101432	SRR353647	ILLUMINA	Illumina Genome Analyzer	PAIRED	82196938	2012-03-29	Personal Omics Profiling Reveals Dynamic Molecular Phenotypes and Actionable Medical Risks	Illumina Genome Analyzer paired end sequencing; GSM818575: RNA-Seq of timepoint 14	GSM818575: RNA-Seq of timepoint 14	Hematopoietic cells	PBMCs	Male	Caucasian	87.19				0
SRP008976	SRS267251	SRX101431	SRR353646	ILLUMINA	Illumina Genome Analyzer	PAIRED	91691759	2012-03-29	Personal Omics Profiling Reveals Dynamic Molecular Phenotypes and Actionable Medical Risks	Illumina Genome Analyzer paired end sequencing; GSM818574: RNA-Seq of timepoint 13	GSM818574: RNA-Seq of timepoint 13	Hematopoietic cells	PBMCs	Male	Caucasian	87.82				0
SRP008976	SRS267250	SRX101430	SRR353645	ILLUMINA	Illumina Genome Analyzer	PAIRED	78768535	2012-03-29	Personal Omics Profiling Reveals Dynamic Molecular Phenotypes and Actionable Medical Risks	Illumina Genome Analyzer paired end sequencing; GSM818573: RNA-Seq of timepoint 12	GSM818573: RNA-Seq of timepoint 12	Hematopoietic cells	PBMCs	Male	Caucasian	88.91				0
SRP008976	SRS267249	SRX101429	SRR353644	ILLUMINA	Illumina Genome Analyzer	PAIRED	77063049	2012-03-29	Personal Omics Profiling Reveals Dynamic Molecular Phenotypes and Actionable Medical Risks	Illumina Genome Analyzer paired end sequencing; GSM818572: RNA-Seq of timepoint 11	GSM818572: RNA-Seq of timepoint 11	Hematopoietic cells	PBMCs	Male	Caucasian	88.18				0
SRP008976	SRS267248	SRX101428	SRR353643	ILLUMINA	Illumina Genome Analyzer	PAIRED	84909358	2012-03-29	Personal Omics Profiling Reveals Dynamic Molecular Phenotypes and Actionable Medical Risks	Illumina Genome Analyzer paired end sequencing; GSM818571: RNA-Seq of timepoint 10	GSM818571: RNA-Seq of timepoint 10	Hematopoietic cells	PBMCs	Male	Caucasian	88.56				0
SRP008976	SRS267247	SRX101427	SRR353642	ILLUMINA	Illumina Genome Analyzer	PAIRED	82862142	2012-03-29	Personal Omics Profiling Reveals Dynamic Molecular Phenotypes and Actionable Medical Risks	Illumina Genome Analyzer paired end sequencing; GSM818570: RNA-Seq of timepoint 9	GSM818570: RNA-Seq of timepoint 9	Hematopoietic cells	PBMCs	Male	Caucasian	86.22				0
SRP008976	SRS267246	SRX101426	SRR353641	ILLUMINA	Illumina Genome Analyzer	PAIRED	103371643	2012-03-29	Personal Omics Profiling Reveals Dynamic Molecular Phenotypes and Actionable Medical Risks	Illumina Genome Analyzer paired end sequencing; GSM818569: RNA-Seq of timepoint 8	GSM818569: RNA-Seq of timepoint 8	Hematopoietic cells	PBMCs	Male	Caucasian	91.37				0
SRP008976	SRS267245	SRX101425	SRR353640	ILLUMINA	Illumina Genome Analyzer	PAIRED	109187827	2012-03-29	Personal Omics Profiling Reveals Dynamic Molecular Phenotypes and Actionable Medical Risks	Illumina Genome Analyzer paired end sequencing; GSM818568: RNA-Seq of timepoint 7	GSM818568: RNA-Seq of timepoint 7	Hematopoietic cells	PBMCs	Male	Caucasian	90.42				0
SRP008976	SRS267244	SRX101424	SRR353639	ILLUMINA	Illumina Genome Analyzer	PAIRED	107537428	2012-03-29	Personal Omics Profiling Reveals Dynamic Molecular Phenotypes and Actionable Medical Risks	Illumina Genome Analyzer paired end sequencing; GSM818567: RNA-Seq of timepoint 6	GSM818567: RNA-Seq of timepoint 6	Hematopoietic cells	PBMCs	Male	Caucasian	89.41				1
SRP008976	SRS267243	SRX101423	SRR353638	ILLUMINA	Illumina Genome Analyzer	PAIRED	94699648	2012-03-29	Personal Omics Profiling Reveals Dynamic Molecular Phenotypes and Actionable Medical Risks	Illumina Genome Analyzer paired end sequencing; GSM818566: RNA-Seq of timepoint 5	GSM818566: RNA-Seq of timepoint 5	Hematopoietic cells	PBMCs	Male	Caucasian	92.55				0
SRP008976	SRS267242	SRX101422	SRR353637	ILLUMINA	Illumina Genome Analyzer	PAIRED	80616879	2012-03-29	Personal Omics Profiling Reveals Dynamic Molecular Phenotypes and Actionable Medical Risks	Illumina Genome Analyzer paired end sequencing; GSM818565: RNA-Seq of timepoint 3	GSM818565: RNA-Seq of timepoint 3	Hematopoietic cells	PBMCs	Male	Caucasian	90.08				0
SRP008976	SRS267241	SRX101421	SRR353636	ILLUMINA	Illumina Genome Analyzer	PAIRED	58556881	2012-03-29	Personal Omics Profiling Reveals Dynamic Molecular Phenotypes and Actionable Medical Risks	Illumina Genome Analyzer paired end sequencing; GSM818564: RNA-Seq of timepoint 2	GSM818564: RNA-Seq of timepoint 2	Hematopoietic cells	PBMCs	Male	Caucasian	88.43				0
SRP008743	SRS268633	SRX104333	SRR361334	ILLUMINA	Illumina Genome Analyzer IIx	PAIRED	12931256	2011-12-01	PrimSeq	Illumina Genome Analyzer IIx paired end sequencing; Hsa 56720	Hsa 56720					81.99				0
SRP008743	SRS268623	SRX102961	SRR357437	ILLUMINA	Illumina Genome Analyzer IIx	PAIRED	16367789	2011-12-01	PrimSeq	Illumina Genome Analyzer IIx paired end sequencing; Hsa 56655	Hsa 56655					82.47				0
SRP008743	SRS265064	SRX102937	SRR357412	ILLUMINA	Illumina Genome Analyzer IIx	PAIRED	12086779	2011-12-01	PrimSeq	Illumina Genome Analyzer IIx paired end sequencing; Hsa 56295	Hsa 56295					82.33				0
SRP011903	SRS302269	SRX130907	SRR447185	ILLUMINA	Illumina Genome Analyzer II	SINGLE	25613456	2012-07-02	RBFOX1 Splicing and Transcriptional Regulation in Neurons	Illumina Genome Analyzer II paired end sequencing; GSM899456: PHNP_Non-transduced_biologicalreps1-5; Homo sapiens; RNA-Seq	GSM899456: PHNP_Non-transduced_biologicalreps1-5; Homo sapiens; RNA-Seq					91.37				0
SRP011903	SRS302268	SRX130906	SRR447181	ILLUMINA	Illumina Genome Analyzer II	SINGLE	18852595	2012-07-02	RBFOX1 Splicing and Transcriptional Regulation in Neurons	Illumina Genome Analyzer II paired end sequencing; GSM899455: PHNP_shRBFOX1_biologicalreps1-5; Homo sapiens; RNA-Seq	GSM899455: PHNP_shRBFOX1_biologicalreps1-5; Homo sapiens; RNA-Seq					88.14				0
SRP011903	SRS302267	SRX130905	SRR447173	ILLUMINA	Illumina Genome Analyzer II	SINGLE	26910911	2012-07-02	RBFOX1 Splicing and Transcriptional Regulation in Neurons	Illumina Genome Analyzer II paired end sequencing; GSM899454: PHNP_shGFP_biologicalreps1-5; Homo sapiens; RNA-Seq	GSM899454: PHNP_shGFP_biologicalreps1-5; Homo sapiens; RNA-Seq					90.17				0
SRP001893	SRS010367	SRX016563	SRR035586	ILLUMINA	Illumina Genome Analyzer	SINGLE	19275633	2010-04-08	Regulation of alternative splicing by histone modifications	Illumina Genome Analyzer paired end sequencing; GSM480873: siSETD2	GSM480873: siSETD2					87				0
SRP001893	SRS010366	SRX016562	SRR035583	ILLUMINA	Illumina Genome Analyzer	SINGLE	17342832	2010-04-08	Regulation of alternative splicing by histone modifications	Illumina Genome Analyzer paired end sequencing; GSM480872: siPTB	GSM480872: siPTB					84.68				0
SRP001893	SRS010365	SRX016561	SRR035579	ILLUMINA	Illumina Genome Analyzer	SINGLE	17684650	2010-04-08	Regulation of alternative splicing by histone modifications	Illumina Genome Analyzer paired end sequencing; GSM480871: siMRG15	GSM480871: siMRG15					85.47				0
SRP001893	SRS010364	SRX016560	SRR035577	ILLUMINA	Illumina Genome Analyzer	SINGLE	17888401	2010-04-08	Regulation of alternative splicing by histone modifications	Illumina Genome Analyzer paired end sequencing; GSM480870: siControl	GSM480870: siControl					87.21				0
SRP006717	SRS192687	SRX061769	SRR201165	ILLUMINA	Illumina Genome Analyzer II	PAIRED	38756025	2011-12-02	RNA Capture-Seq resolves the deep complexity of the human transcriptome (Illumina)	Illumina Genome Analyzer II paired end sequencing; GSM719427: RNA sequencing (Illumina)	GSM719427: RNA sequencing (Illumina)					84.62				0
SRP006717	SRS192686	SRX061768	SRR201164	ILLUMINA	Illumina Genome Analyzer II	PAIRED	42516055	2011-12-02	RNA Capture-Seq resolves the deep complexity of the human transcriptome (Illumina)	Illumina Genome Analyzer II paired end sequencing; GSM719425: RNA Capture sequencing (Illumina)	GSM719425: RNA Capture sequencing (Illumina)					91.08				0
SRP017465	SRS378938	SRX209074	SRR629581	ILLUMINA	Illumina HiSeq 2000	PAIRED	11950611	2013-02-28	RNA sequencing results	Illumina HiSeq 2000 paired end sequencing; PC-3, replicate b	PC-3, replicate b					92.68				0
SRP017465	SRS378938	SRX209073	SRR629580	ILLUMINA	Illumina HiSeq 2000	PAIRED	9690701	2013-02-28	RNA sequencing results	Illumina HiSeq 2000 paired end sequencing; PC-3, replicate a	PC-3, replicate a					92.89		1		0
ERP004211	ERS363973	ERX334016	ERR361240	ILLUMINA	Illumina HiSeq 2000	SINGLE	51928787	2013-12-05	RNA-Seq of 3iL human embryonic stem cells	Illumina HiSeq 2000 paired end sequencing; RNA-Seq of 3iL human embryonic stem cells	RNA-Seq of 3iL human embryonic stem cells					83.9		1	H1	0
ERP004211	ERS363974	ERX334015	ERR361241	ILLUMINA	Illumina HiSeq 2000	SINGLE	58148523	2013-12-05	RNA-Seq of 3iL human embryonic stem cells	Illumina HiSeq 2000 paired end sequencing; RNA-Seq of 3iL human embryonic stem cells	RNA-Seq of 3iL human embryonic stem cells					86.85		1	H1	0
ERP004211	ERS363974	ERX334014	ERR361245	ILLUMINA	Illumina HiSeq 2000	SINGLE	53858299	2013-12-05	RNA-Seq of 3iL human embryonic stem cells	Illumina HiSeq 2000 paired end sequencing; RNA-Seq of 3iL human embryonic stem cells	RNA-Seq of 3iL human embryonic stem cells					86.85		1	H1	0
ERP004211	ERS363973	ERX334013	ERR361242	ILLUMINA	Illumina HiSeq 2000	SINGLE	54642555	2013-12-05	RNA-Seq of 3iL human embryonic stem cells	Illumina HiSeq 2000 paired end sequencing; RNA-Seq of 3iL human embryonic stem cells	RNA-Seq of 3iL human embryonic stem cells					83.9		1	H1	0
ERP004211	ERS363974	ERX334012	ERR361243	ILLUMINA	Illumina HiSeq 2000	SINGLE	54851191	2013-12-05	RNA-Seq of 3iL human embryonic stem cells	Illumina HiSeq 2000 paired end sequencing; RNA-Seq of 3iL human embryonic stem cells	RNA-Seq of 3iL human embryonic stem cells					86.85		1	H1	0
ERP004211	ERS363973	ERX334011	ERR361244	ILLUMINA	Illumina HiSeq 2000	SINGLE	51224012	2013-12-05	RNA-Seq of 3iL human embryonic stem cells	Illumina HiSeq 2000 paired end sequencing; RNA-Seq of 3iL human embryonic stem cells	RNA-Seq of 3iL human embryonic stem cells					83.9		1	H1	0
ERP002075	ERS202178	ERX190351	ERR215686	ILLUMINA	Illumina HiSeq 2000	SINGLE	131293549	2013-07-25	RNAseq sequencing of 5 unrelated individuals to study RNA-DNA Differences in Human Mitochondria Restore Ancestral Form of 16S Ribosomal RNA	Illumina HiSeq 2000 paired end sequencing						89.12				0
ERP002075	ERS202177	ERX190350	ERR215685	ILLUMINA	Illumina HiSeq 2000	SINGLE	108180232	2013-07-25	RNAseq sequencing of 5 unrelated individuals to study RNA-DNA Differences in Human Mitochondria Restore Ancestral Form of 16S Ribosomal RNA	Illumina HiSeq 2000 paired end sequencing						89.73				1
ERP002075	ERS202176	ERX190349	ERR215684	ILLUMINA	Illumina HiSeq 2000	SINGLE	89433748	2013-07-25	RNAseq sequencing of 5 unrelated individuals to study RNA-DNA Differences in Human Mitochondria Restore Ancestral Form of 16S Ribosomal RNA	Illumina HiSeq 2000 paired end sequencing						90.55				1
ERP002075	ERS202175	ERX190348	ERR215683	ILLUMINA	Illumina HiSeq 2000	SINGLE	100107660	2013-07-25	RNAseq sequencing of 5 unrelated individuals to study RNA-DNA Differences in Human Mitochondria Restore Ancestral Form of 16S Ribosomal RNA	Illumina HiSeq 2000 paired end sequencing						88.82				1
ERP002075	ERS202174	ERX190347	ERR215682	ILLUMINA	Illumina HiSeq 2000	SINGLE	88561952	2013-07-25	RNAseq sequencing of 5 unrelated individuals to study RNA-DNA Differences in Human Mitochondria Restore Ancestral Form of 16S Ribosomal RNA	Illumina HiSeq 2000 paired end sequencing						89.6				1
SRP001558	SRS009316	SRX014821	SRR032119	ILLUMINA	Illumina Genome Analyzer II	SINGLE	5477129	2010-04-09	Sex-specific and lineage-specific alternative splicing in primates	Illumina Genome Analyzer II paired end sequencing; GSM432601: Human female 2 rep2	GSM432601: Human female 2 rep2	Liver		Female		81.49				1
SRP001558	SRS009315	SRX014820	SRR032118	ILLUMINA	Illumina Genome Analyzer II	SINGLE	4983423	2010-04-09	Sex-specific and lineage-specific alternative splicing in primates	Illumina Genome Analyzer II paired end sequencing; GSM432600: Human female 2 rep1	GSM432600: Human female 2 rep1	Liver		Female		80				0
SRP001558	SRS009314	SRX014819	SRR032117	ILLUMINA	Illumina Genome Analyzer II	SINGLE	5378161	2010-04-09	Sex-specific and lineage-specific alternative splicing in primates	Illumina Genome Analyzer II paired end sequencing; GSM432599: Human female 1 rep2	GSM432599: Human female 1 rep2	Liver		Female		80.68				1
SRP001558	SRS009313	SRX014818	SRR032116	ILLUMINA	Illumina Genome Analyzer II	SINGLE	5225421	2010-04-09	Sex-specific and lineage-specific alternative splicing in primates	Illumina Genome Analyzer II paired end sequencing; GSM432598: Human female 1 rep1	GSM432598: Human female 1 rep1	Liver		Female		80.64				0
SRP007862	SRS258079	SRX092365	SRR332172	ILLUMINA	Illumina Genome Analyzer	PAIRED	80048623	2012-12-12	Species-specific splicing differences are primarily governed by changes in cis-acting sequences	Illumina Genome Analyzer paired end sequencing; GSM781695: Human Liver	GSM781695: Human Liver	Liver				88.41				1
SRP007862	SRS258078	SRX092364	SRR332171	ILLUMINA	Illumina Genome Analyzer	PAIRED	73513047	2012-12-12	Species-specific splicing differences are primarily governed by changes in cis-acting sequences	Illumina Genome Analyzer paired end sequencing; GSM781694: Human Brain	GSM781694: Human Brain	Brain				88.35				1
SRP007412	SRS214074	SRX081982	SRR306838	ILLUMINA	Illumina Genome Analyzer IIx	SINGLE	24513415	2011-10-15	The evolution of gene expression levels in mammalian organs	Illumina Genome Analyzer IIx paired end sequencing; GSM752691: hsa br F 1	GSM752691: hsa br F 1	Brain		Male		80.94				1
SRP009067	SRS267685	SRX101876	SRR357244	ILLUMINA	Illumina Genome Analyzer II	PAIRED	23829052	2012-09-04	The genetics and regulatory logic of alternative polyadenylation in human lymphoblastoid cells	Illumina Genome Analyzer II paired end sequencing; GSM821041: GM17253_R2	GSM821041: GM17253_R2	Hematopoietic cells	B-lymphocytes			80.68		1		0
SRP009067	SRS267679	SRX101870	SRR357238	ILLUMINA	Illumina Genome Analyzer II	PAIRED	22524714	2012-09-04	The genetics and regulatory logic of alternative polyadenylation in human lymphoblastoid cells	Illumina Genome Analyzer II paired end sequencing; GSM821035: GM17189_R2	GSM821035: GM17189_R2	Hematopoietic cells	B-lymphocytes			80.25		1		0
SRP010483	SRS290099	SRX117479	SRR401824	ILLUMINA	Illumina Genome Analyzer II	PAIRED	9601613	2012-03-12	The human pancreatic islet transcriptome: impact of pro-inflammatory cytokines	Illumina Genome Analyzer II paired end sequencing; GSM865300: islet preparation 5 under cytokine treatment; Homo sapiens; RNA-Seq	GSM865300: islet preparation 5 under cytokine treatment; Homo sapiens; RNA-Seq					88.57				0
SRP010483	SRS290098	SRX117478	SRR401823	ILLUMINA	Illumina Genome Analyzer II	PAIRED	25717722	2012-03-12	The human pancreatic islet transcriptome: impact of pro-inflammatory cytokines	Illumina Genome Analyzer II paired end sequencing; GSM865299: islet preparation 5 under control condition; Homo sapiens; RNA-Seq	GSM865299: islet preparation 5 under control condition; Homo sapiens; RNA-Seq	Pancreas				88.24				1
SRP010483	SRS290096	SRX117476	SRR401821	ILLUMINA	Illumina Genome Analyzer II	PAIRED	11538404	2012-03-12	The human pancreatic islet transcriptome: impact of pro-inflammatory cytokines	Illumina Genome Analyzer II paired end sequencing; GSM865297: islet preparation 4 under control condition; Homo sapiens; RNA-Seq	GSM865297: islet preparation 4 under control condition; Homo sapiens; RNA-Seq	Pancreas				88.8				1
SRP010483	SRS290095	SRX117475	SRR401820	ILLUMINA	Illumina Genome Analyzer II	PAIRED	30859535	2012-03-12	The human pancreatic islet transcriptome: impact of pro-inflammatory cytokines	Illumina Genome Analyzer II paired end sequencing; GSM865296: islet preparation 3 under cytokine treatment; Homo sapiens; RNA-Seq	GSM865296: islet preparation 3 under cytokine treatment; Homo sapiens; RNA-Seq	Pancreas				91.61				1
SRP010483	SRS290094	SRX117474	SRR401819	ILLUMINA	Illumina Genome Analyzer II	PAIRED	28702757	2012-03-12	The human pancreatic islet transcriptome: impact of pro-inflammatory cytokines	Illumina Genome Analyzer II paired end sequencing; GSM865295: islet preparation 3 under control condition; Homo sapiens; RNA-Seq	GSM865295: islet preparation 3 under control condition; Homo sapiens; RNA-Seq	Pancreas				92.48				0
SRP010483	SRS290093	SRX117473	SRR401818	ILLUMINA	Illumina Genome Analyzer II	PAIRED	27709013	2012-03-12	The human pancreatic islet transcriptome: impact of pro-inflammatory cytokines	Illumina Genome Analyzer II paired end sequencing; GSM865294: islet preparation 2 under cytokine treatment; Homo sapiens; RNA-Seq	GSM865294: islet preparation 2 under cytokine treatment; Homo sapiens; RNA-Seq	Pancreas				92.7				0
SRP010483	SRS290092	SRX117472	SRR401817	ILLUMINA	Illumina Genome Analyzer II	PAIRED	29665483	2012-03-12	The human pancreatic islet transcriptome: impact of pro-inflammatory cytokines	Illumina Genome Analyzer II paired end sequencing; GSM865293: islet preparation 2 under control condition; Homo sapiens; RNA-Seq	GSM865293: islet preparation 2 under control condition; Homo sapiens; RNA-Seq	Pancreas				91.93				1
SRP010483	SRS290091	SRX117471	SRR401816	ILLUMINA	Illumina Genome Analyzer II	PAIRED	5958263	2012-03-12	The human pancreatic islet transcriptome: impact of pro-inflammatory cytokines	Illumina Genome Analyzer II paired end sequencing; GSM865292: islet preparation 1 under cytokine treatment; Homo sapiens; RNA-Seq	GSM865292: islet preparation 1 under cytokine treatment; Homo sapiens; RNA-Seq	Pancreas				85.93				0
SRP010483	SRS290090	SRX117470	SRR401815	ILLUMINA	Illumina Genome Analyzer II	PAIRED	6785237	2012-03-12	The human pancreatic islet transcriptome: impact of pro-inflammatory cytokines	Illumina Genome Analyzer II paired end sequencing; GSM865291: islet preparation 1 under control condition; Homo sapiens; RNA-Seq	GSM865291: islet preparation 1 under control condition; Homo sapiens; RNA-Seq	Pancreas				86.96				1
SRP022140	SRS421375	SRX278519	SRR866929	ILLUMINA	Illumina HiSeq 2000	PAIRED	156248832	2013-06-03	The sequence of HCC1395 (ATCC CRL-2324) and HCC1395BL (ATCC CRL-2325) human cell lines	Illumina HiSeq 2000 paired end sequencing						84.84		1		0
ERP001948	ERS187291	ERX166213	ERR191524	ILLUMINA	Illumina HiSeq 2000	SINGLE	110319743	2012-11-06	Total RNA from three cell lines (A431, U2OS, U251MG) were sequenced.	Illumina HiSeq 2000 paired end sequencing						90.55	1	1		0
ERP001948	ERS187290	ERX166212	ERR191523	ILLUMINA	Illumina HiSeq 2000	SINGLE	101652501	2012-11-06	Total RNA from three cell lines (A431, U2OS, U251MG) were sequenced.	Illumina HiSeq 2000 paired end sequencing						88.77	1	1		0
SRP011546	SRS311054	SRX144463	SRR491084	ILLUMINA	Illumina HiSeq 2000	SINGLE	29116428	2013-08-24	Tracing pluripotency of human early embryos and embryonic stem cells by single cell RNA-seq	Illumina HiSeq 2000 paired end sequencing; GSM922269: hESC passage#10 -Cell#20; Homo sapiens; RNA-Seq	GSM922269: hESC passage#10 -Cell#20; Homo sapiens; RNA-Seq					83.74				0
SRP011546	SRS311053	SRX144462	SRR491083	ILLUMINA	Illumina HiSeq 2000	SINGLE	36795118	2013-08-24	Tracing pluripotency of human early embryos and embryonic stem cells by single cell RNA-seq	Illumina HiSeq 2000 paired end sequencing; GSM922268: hESC passage#10 -Cell#19; Homo sapiens; RNA-Seq	GSM922268: hESC passage#10 -Cell#19; Homo sapiens; RNA-Seq					83.48				0
SRP011546	SRS311052	SRX144461	SRR491082	ILLUMINA	Illumina HiSeq 2000	SINGLE	37418616	2013-08-24	Tracing pluripotency of human early embryos and embryonic stem cells by single cell RNA-seq	Illumina HiSeq 2000 paired end sequencing; GSM922267: hESC passage#10 -Cell#18; Homo sapiens; RNA-Seq	GSM922267: hESC passage#10 -Cell#18; Homo sapiens; RNA-Seq					83.13				0
SRP011546	SRS311051	SRX144460	SRR491081	ILLUMINA	Illumina HiSeq 2000	SINGLE	30482645	2013-08-24	Tracing pluripotency of human early embryos and embryonic stem cells by single cell RNA-seq	Illumina HiSeq 2000 paired end sequencing; GSM922266: hESC passage#10 -Cell#17; Homo sapiens; RNA-Seq	GSM922266: hESC passage#10 -Cell#17; Homo sapiens; RNA-Seq					83.61				0
SRP011546	SRS311050	SRX144459	SRR491080	ILLUMINA	Illumina HiSeq 2000	SINGLE	35226222	2013-08-24	Tracing pluripotency of human early embryos and embryonic stem cells by single cell RNA-seq	Illumina HiSeq 2000 paired end sequencing; GSM922265: hESC passage#10 -Cell#16; Homo sapiens; RNA-Seq	GSM922265: hESC passage#10 -Cell#16; Homo sapiens; RNA-Seq					83.21				0
ERP001574	ERS154260	ERX126396	ERR150459	ILLUMINA	Illumina HiSeq 2000	SINGLE	57472024	2013-07-15	Transcription profiling by high throughput sequencing of MPN1 deficient human cells	Illumina HiSeq 2000 paired end sequencing; Transcription profiling by high throughput sequencing of MPN1 deficient human cells	Transcription profiling by high throughput sequencing of MPN1 deficient human cells	Hematopoietic cells	Lymphoblasts			92.18		1		1
ERP001574	ERS154259	ERX126395	ERR150458	ILLUMINA	Illumina HiSeq 2000	SINGLE	54773490	2013-07-15	Transcription profiling by high throughput sequencing of MPN1 deficient human cells	Illumina HiSeq 2000 paired end sequencing; Transcription profiling by high throughput sequencing of MPN1 deficient human cells	Transcription profiling by high throughput sequencing of MPN1 deficient human cells	Hematopoietic cells	Lymphoblasts			91.39		1		1
ERP001574	ERS154258	ERX126394	ERR150460	ILLUMINA	Illumina HiSeq 2000	SINGLE	50910817	2013-07-15	Transcription profiling by high throughput sequencing of MPN1 deficient human cells	Illumina HiSeq 2000 paired end sequencing; Transcription profiling by high throughput sequencing of MPN1 deficient human cells	Transcription profiling by high throughput sequencing of MPN1 deficient human cells	Hematopoietic cells				92.21		1		1
ERP001828	ERS177656	ERX149422	ERR173274	ILLUMINA	Illumina Genome Analyzer IIx	PAIRED	18279684	2012-10-03	Transcriptional and epigenetic high throughput sequencing of human and mouse pancreatic islet-cells	Illumina Genome Analyzer IIx paired end sequencing; Transcriptional and epigenetic high throughput sequencing of human and mouse pancreatic islet-cells	Transcriptional and epigenetic high throughput sequencing of human and mouse pancreatic islet-cells	Pancreas		Male		81.48				0
ERP001828	ERS177656	ERX149412	ERR173279	ILLUMINA	Illumina Genome Analyzer IIx	PAIRED	17878222	2012-10-03	Transcriptional and epigenetic high throughput sequencing of human and mouse pancreatic islet-cells	Illumina Genome Analyzer IIx paired end sequencing; Transcriptional and epigenetic high throughput sequencing of human and mouse pancreatic islet-cells	Transcriptional and epigenetic high throughput sequencing of human and mouse pancreatic islet-cells	Pancreas		Male		81.58				1
ERP001828	ERS177655	ERX149411	ERR173261	ILLUMINA	Illumina Genome Analyzer IIx	PAIRED	36899101	2012-10-03	Transcriptional and epigenetic high throughput sequencing of human and mouse pancreatic islet-cells	Illumina Genome Analyzer IIx paired end sequencing; Transcriptional and epigenetic high throughput sequencing of human and mouse pancreatic islet-cells	Transcriptional and epigenetic high throughput sequencing of human and mouse pancreatic islet-cells	Pancreas		Male		84.67				1
ERP001828	ERS177650	ERX149410	ERR173280	ILLUMINA	Illumina Genome Analyzer IIx	PAIRED	30386851	2012-10-03	Transcriptional and epigenetic high throughput sequencing of human and mouse pancreatic islet-cells	Illumina Genome Analyzer IIx paired end sequencing; Transcriptional and epigenetic high throughput sequencing of human and mouse pancreatic islet-cells	Transcriptional and epigenetic high throughput sequencing of human and mouse pancreatic islet-cells	Pancreas		Male		92.96				1
ERP001828	ERS177653	ERX149406	ERR173260	ILLUMINA	Illumina Genome Analyzer IIx	PAIRED	92127449	2012-10-03	Transcriptional and epigenetic high throughput sequencing of human and mouse pancreatic islet-cells	Illumina Genome Analyzer IIx paired end sequencing; Transcriptional and epigenetic high throughput sequencing of human and mouse pancreatic islet-cells	Transcriptional and epigenetic high throughput sequencing of human and mouse pancreatic islet-cells	Pancreas		Male		87.14				1
ERP001828	ERS177652	ERX149405	ERR173258	ILLUMINA	Illumina HiSeq 2000	PAIRED	37412078	2012-10-03	Transcriptional and epigenetic high throughput sequencing of human and mouse pancreatic islet-cells	Illumina HiSeq 2000 paired end sequencing; Transcriptional and epigenetic high throughput sequencing of human and mouse pancreatic islet-cells	Transcriptional and epigenetic high throughput sequencing of human and mouse pancreatic islet-cells	Pancreas				80.96				1
ERP002045	ERS197535	ERX182675	ERR266343	ILLUMINA	Illumina HiSeq 2000	SINGLE	229654168	2013-04-26	Transcriptional and epigenetic profiling of the progression of hESCs to beta cells	Illumina HiSeq 2000 paired end sequencing; Transcriptional and epigenetic profiling of the progression of hESCs to beta cells	Transcriptional and epigenetic profiling of the progression of hESCs to beta cells					93.3				1
ERP002045	ERS197533	ERX182657	ERR266347	ILLUMINA	Illumina HiSeq 2000	SINGLE	204745614	2013-04-26	Transcriptional and epigenetic profiling of the progression of hESCs to beta cells	Illumina HiSeq 2000 paired end sequencing; Transcriptional and epigenetic profiling of the progression of hESCs to beta cells	Transcriptional and epigenetic profiling of the progression of hESCs to beta cells					87.4				1
SRP017583	SRS380990	SRX212127	SRR638941	ILLUMINA	Illumina Genome Analyzer IIx	PAIRED	30572627	2013-01-28	Transcriptome landscape of the human placenta	Illumina Genome Analyzer IIx paired end sequencing; pooled chorion from 5 term birth placentas (54bp)	pooled chorion from 5 term birth placentas (54bp)					87.93	1			0
SRP017583	SRS380991	SRX212126	SRR638939	ILLUMINA	Illumina Genome Analyzer IIx	PAIRED	32668147	2013-01-28	Transcriptome landscape of the human placenta	Illumina Genome Analyzer IIx paired end sequencing; pooled decidua from 5 term birth placentas (54bp)	pooled decidua from 5 term birth placentas (54bp)					83.04	1			0
SRP017583	SRS380035	SRX212117	SRR638932	ILLUMINA	Illumina Genome Analyzer IIx	PAIRED	23328863	2013-01-28	Transcriptome landscape of the human placenta	Illumina Genome Analyzer IIx paired end sequencing; pooled amnion from 5 term birth placentas (72bp)	pooled amnion from 5 term birth placentas (72bp)					86.29	1			0
SRP017583	SRS380990	SRX212094	SRR638936	ILLUMINA	Illumina Genome Analyzer IIx	PAIRED	29852422	2013-01-28	Transcriptome landscape of the human placenta	Illumina Genome Analyzer IIx paired end sequencing; pooled chorion from 5 term birth placentas	pooled chorion from 5 term birth placentas					84.11	1			0
SRP017583	SRS380035	SRX210762	SRR635193	ILLUMINA	Illumina Genome Analyzer IIx	PAIRED	27265881	2013-01-28	Transcriptome landscape of the human placenta	Illumina Genome Analyzer IIx paired end sequencing; pooled amnion from 5 term birth placentas	pooled amnion from 5 term birth placentas					84.85	1			0
SRP011486	SRS300637	SRX129875	SRR445374	ILLUMINA	Illumina Genome Analyzer IIx	PAIRED	21807790	2013-03-19	Transcriptome of chronic myeloid leukemia blood in early disease based on RNA-seq method	Illumina Genome Analyzer IIx paired end sequencing; GSM896084: chronic myeloid leukemia blood from human s1, in early disease; Homo sapiens; RNA-Seq	GSM896084: chronic myeloid leukemia blood from human s1, in early disease; Homo sapiens; RNA-Seq	Hematopoietic cells	CML			91.23				1
SRP010678	SRS290851	SRX118281	SRR403879	ILLUMINA	Illumina HiSeq 2000	PAIRED	68505523	2012-02-06	Transcriptome profiling of epidermal differentiation	Illumina HiSeq 2000 paired end sequencing; GSM869033: d0_kc_diff_1; Homo sapiens; RNA-Seq	GSM869033: d0_kc_diff_1; Homo sapiens; RNA-Seq					80.49				0
SRP007483	SRS227874	SRX083171	SRR309143	ILLUMINA	Illumina Genome Analyzer II	SINGLE	26588369	2011-07-29	Transcriptomic analysis of autistic brain reveals convergent molecular pathology [high-throughput sequence data]	Illumina Genome Analyzer II paired end sequencing; GSM758636: C_AN12240_41	GSM758636: C_AN12240_41	Brain				89.3				1
SRP007483	SRS227873	SRX083170	SRR309141	ILLUMINA	Illumina Genome Analyzer II	SINGLE	25836308	2011-07-29	Transcriptomic analysis of autistic brain reveals convergent molecular pathology [high-throughput sequence data]	Illumina Genome Analyzer II paired end sequencing; GSM758635: C_AN10028_41	GSM758635: C_AN10028_41	Brain				89.57				1
SRP007483	SRS227872	SRX083169	SRR309140	ILLUMINA	Illumina Genome Analyzer II	SINGLE	26569871	2011-07-29	Transcriptomic analysis of autistic brain reveals convergent molecular pathology [high-throughput sequence data]	Illumina Genome Analyzer II paired end sequencing; GSM758634: C_AN00142_09	GSM758634: C_AN00142_09	Brain				86.97				0
SRP007483	SRS227871	SRX083168	SRR309138	ILLUMINA	Illumina Genome Analyzer II	SINGLE	26685887	2011-07-29	Transcriptomic analysis of autistic brain reveals convergent molecular pathology [high-throughput sequence data]	Illumina Genome Analyzer II paired end sequencing; GSM758633: A_AN19511_09	GSM758633: A_AN19511_09	Brain				88.88				1
SRP007483	SRS227870	SRX083167	SRR309135	ILLUMINA	Illumina Genome Analyzer II	SINGLE	23015737	2011-07-29	Transcriptomic analysis of autistic brain reveals convergent molecular pathology [high-throughput sequence data]	Illumina Genome Analyzer II paired end sequencing; GSM758632: A_AN17777_41	GSM758632: A_AN17777_41	Brain				84.44				0
SRP007483	SRS227869	SRX083166	SRR309133	ILLUMINA	Illumina Genome Analyzer II	SINGLE	23915864	2011-07-29	Transcriptomic analysis of autistic brain reveals convergent molecular pathology [high-throughput sequence data]	Illumina Genome Analyzer II paired end sequencing; GSM758631: A_AN09730_22	GSM758631: A_AN09730_22	Brain				84.12				0
SRP000941	SRS366512	SRX263868	SRR1045574	ILLUMINA	Illumina HiSeq 2000	PAIRED	12478148	2014-01-14	UCSD Human Reference Epigenome Mapping Project	Illumina HiSeq 2000 paired end sequencing; polyA RNA sequencing of STL001 Right Ventricle Cells	polyA RNA sequencing of STL001 Right Ventricle Cells	Heart		Male	Caucasian and African American	91.41				0
SRP000941	SRS366511	SRX263866	SRR1045570	ILLUMINA	Illumina HiSeq 2000	PAIRED	7068633	2014-01-14	UCSD Human Reference Epigenome Mapping Project	Illumina HiSeq 2000 paired end sequencing; polyA RNA sequencing of STL001 Psoas Cells	polyA RNA sequencing of STL001 Psoas Cells			Male	Caucasian and African American	91.91				0
SRP000941	SRS366510	SRX263864	SRR1045531	ILLUMINA	Illumina HiSeq 2000	PAIRED	18280294	2014-01-14	UCSD Human Reference Epigenome Mapping Project	Illumina HiSeq 2000 paired end sequencing; polyA RNA sequencing of STL001 Lung Cells	polyA RNA sequencing of STL001 Lung Cells	Lung		Male	Caucasian and African American	92.28				0
SRP000941	SRS410257	SRX263860	SRR1045522	ILLUMINA	Illumina HiSeq 2000	PAIRED	5533139	2014-01-14	UCSD Human Reference Epigenome Mapping Project	Illumina HiSeq 2000 paired end sequencing; polyA RNA sequencing of STL001 Fat Cells	polyA RNA sequencing of STL001 Fat Cells	Adipose		Male	Caucasian and African American	83.77				0
SRP000941	SRS382947	SRX218942	SRR651664	ILLUMINA	Illumina HiSeq 2000	PAIRED	50249188	2013-01-30	UCSD Human Reference Epigenome Mapping Project	Illumina HiSeq 2000 paired end sequencing; polyA RNA sequencing of STL011 Liver Cells	polyA RNA sequencing of STL011 Liver Cells	Liver		Male	Caucasian	88.06				1
SRP000941	SRS306615	SRX218940	SRR651662	ILLUMINA	Illumina HiSeq 2000	PAIRED	125531901	2013-01-30	UCSD Human Reference Epigenome Mapping Project	Illumina HiSeq 2000 paired end sequencing; polyA RNA sequencing of STL003 Bladder Cultured Cells	polyA RNA sequencing of STL003 Bladder Cultured Cells	Bladder		Male	Caucasian	88.47				1
SRP000941	SRS306625	SRX190148	SRR577599	ILLUMINA	Illumina HiSeq 2000	PAIRED	29636056	2012-09-30	UCSD Human Reference Epigenome Mapping Project	Illumina HiSeq 2000 paired end sequencing; polyA RNA sequencing of STL003 Spleen Cultured Cells	polyA RNA sequencing of STL003 Spleen Cultured Cells			Male	Caucasian	83.07				0
SRP000941	SRS306624	SRX190146	SRR577595	ILLUMINA	Illumina HiSeq 2000	PAIRED	27514672	2012-09-30	UCSD Human Reference Epigenome Mapping Project	Illumina HiSeq 2000 paired end sequencing; polyA RNA sequencing of STL003 Sigmoid Colon Cultured Cells	polyA RNA sequencing of STL003 Sigmoid Colon Cultured Cells	Large intestine		Male	Caucasian	82.31				0
SRP000941	SRS308398	SRX190144	SRR577594	ILLUMINA	Illumina HiSeq 2000	PAIRED	25797113	2012-09-30	UCSD Human Reference Epigenome Mapping Project	Illumina HiSeq 2000 paired end sequencing; polyA RNA sequencing of STL003 Right Ventricle Cultured Cells	polyA RNA sequencing of STL003 Right Ventricle Cultured Cells	Heart		Male	Caucasian	82.06				0
SRP000941	SRS306622	SRX190142	SRR578651	ILLUMINA	Illumina HiSeq 2000	PAIRED	27002973	2012-10-11	UCSD Human Reference Epigenome Mapping Project	Illumina HiSeq 2000 paired end sequencing; polyA RNA sequencing of STL003 Right Atrium Cultured Cells	polyA RNA sequencing of STL003 Right Atrium Cultured Cells	Heart		Male	Caucasian	84.25				1
SRP000941	SRS306621	SRX190140	SRR651704	ILLUMINA	Illumina HiSeq 2000	PAIRED	65053462	2013-01-31	UCSD Human Reference Epigenome Mapping Project	Illumina HiSeq 2000 paired end sequencing; polyA RNA sequencing of STL003 Psoas Cultured Cells	polyA RNA sequencing of STL003 Psoas Cultured Cells			Male	Caucasian	90.44				0
SRP000941	SRS306619	SRX190136	SRR577587	ILLUMINA	Illumina HiSeq 2000	PAIRED	29101365	2012-09-30	UCSD Human Reference Epigenome Mapping Project	Illumina HiSeq 2000 paired end sequencing; polyA RNA sequencing of STL003 Left Ventricle Cultured Cells	polyA RNA sequencing of STL003 Left Ventricle Cultured Cells	Heart		Male	Caucasian	85.19				0
SRP000941	SRS306617	SRX190130	SRR651691	ILLUMINA	Illumina HiSeq 2000	PAIRED	25532530	2013-01-31	UCSD Human Reference Epigenome Mapping Project	Illumina HiSeq 2000 paired end sequencing; polyA RNA sequencing of STL003 Fat Cultured Cells	polyA RNA sequencing of STL003 Fat Cultured Cells	Adipose		Male	Caucasian	83.82				0
SRP000941	SRS306616	SRX190128	SRR596102	ILLUMINA	Illumina HiSeq 2000	PAIRED	26621384	2012-10-22	UCSD Human Reference Epigenome Mapping Project	Illumina HiSeq 2000 paired end sequencing; polyA RNA sequencing of STL003 Esophagus Cultured Cells	polyA RNA sequencing of STL003 Esophagus Cultured Cells			Male	Caucasian	87.46				0
SRP000941	SRS348370	SRX190120	SRR578642	ILLUMINA	Illumina HiSeq 2000	PAIRED	23330904	2012-10-11	UCSD Human Reference Epigenome Mapping Project	Illumina HiSeq 2000 paired end sequencing; polyA RNA sequencing of STL002 Ovary Cultured Cells	polyA RNA sequencing of STL002 Ovary Cultured Cells	Ovary		Female	Caucasian	88.89				0
SRP000941	SRS308396	SRX190118	SRR577579	ILLUMINA	Illumina HiSeq 2000	PAIRED	28646397	2012-09-30	UCSD Human Reference Epigenome Mapping Project	Illumina HiSeq 2000 paired end sequencing; polyA RNA sequencing of STL002 Lung Cultured Cells	polyA RNA sequencing of STL002 Lung Cultured Cells	Lung		Female	Caucasian	83.54				1
SRP000941	SRS348369	SRX190116	SRR651678	ILLUMINA	Illumina HiSeq 2000	PAIRED	74436477	2013-01-31	UCSD Human Reference Epigenome Mapping Project	Illumina HiSeq 2000 paired end sequencing; polyA RNA sequencing of STL001 Thymus Cultured Cells	polyA RNA sequencing of STL001 Thymus Cultured Cells			Male	Caucasian and African American	85.14				0
SRP000941	SRS309358	SRX190114	SRR578635	ILLUMINA	Illumina HiSeq 2000	PAIRED	25688059	2012-10-11	UCSD Human Reference Epigenome Mapping Project	Illumina HiSeq 2000 paired end sequencing; polyA RNA sequencing of STL001 Sigmoid Colon Cultured Cells	polyA RNA sequencing of STL001 Sigmoid Colon Cultured Cells	Large intestine		Male	Caucasian and African American	82.2				0
SRP000941	SRS308395	SRX190112	SRR578632	ILLUMINA	Illumina HiSeq 2000	PAIRED	27863905	2012-10-11	UCSD Human Reference Epigenome Mapping Project	Illumina HiSeq 2000 paired end sequencing; polyA RNA sequencing of STL001 Small Bowel Cultured Cells	polyA RNA sequencing of STL001 Small Bowel Cultured Cells			Male	Caucasian and African American	81.38				0
SRP000941	SRS306613	SRX190110	SRR578627	ILLUMINA	Illumina HiSeq 2000	PAIRED	27635016	2012-10-11	UCSD Human Reference Epigenome Mapping Project	Illumina HiSeq 2000 paired end sequencing; polyA RNA sequencing of STL001 Left Ventricle Cultured Cells	polyA RNA sequencing of STL001 Left Ventricle Cultured Cells	Heart		Male	Caucasian and African American	86.8				0
SRP000941	SRS309368	SRX142116	SRR488685	ILLUMINA	Illumina HiSeq 2000	PAIRED	211806326	2012-04-22	UCSD Human Reference Epigenome Mapping Project	Illumina HiSeq 2000 paired end sequencing; polyA RNA sequencing of H1 cells	polyA RNA sequencing of H1 cells					94.21		1	H1	0
SRP000941	SRS309367	SRX142115	SRR488684	ILLUMINA	Illumina HiSeq 2000	PAIRED	202255240	2012-04-22	UCSD Human Reference Epigenome Mapping Project	Illumina HiSeq 2000 paired end sequencing; polyA RNA sequencing of H1 cells	polyA RNA sequencing of H1 cells					94.35		1	H1	0
SRP000941	SRS309366	SRX142114	SRR486242	ILLUMINA	Illumina HiSeq 2000	PAIRED	209578895	2012-04-21	UCSD Human Reference Epigenome Mapping Project	Illumina HiSeq 2000 paired end sequencing; polyA RNA sequencing of H1 Derived Neuronal Progenitor Cultured Cell	polyA RNA sequencing of H1 Derived Neuronal Progenitor Cultured Cell					95.03		1	H1	0
SRP000941	SRS309365	SRX142113	SRR486241	ILLUMINA	Illumina HiSeq 2000	PAIRED	206142171	2012-04-21	UCSD Human Reference Epigenome Mapping Project	Illumina HiSeq 2000 paired end sequencing; polyA RNA sequencing of H1 Derived Neuronal Progenitor Cultured Cell	polyA RNA sequencing of H1 Derived Neuronal Progenitor Cultured Cell					94.89		1	H1	0
SRP000941	SRS309364	SRX142112	SRR488137	ILLUMINA	Illumina HiSeq 2000	PAIRED	211069836	2012-04-22	UCSD Human Reference Epigenome Mapping Project	Illumina HiSeq 2000 paired end sequencing; polyA RNA sequencing of H1 BMP4 Derived Mesendoderm Cultured Cells	polyA RNA sequencing of H1 BMP4 Derived Mesendoderm Cultured Cells					93.54		1	H1	0
SRP000941	SRS309363	SRX142111	SRR488136	ILLUMINA	Illumina HiSeq 2000	PAIRED	200547345	2012-04-22	UCSD Human Reference Epigenome Mapping Project	Illumina HiSeq 2000 paired end sequencing; polyA RNA sequencing of H1 BMP4 Derived Mesendoderm Cultured Cells	polyA RNA sequencing of H1 BMP4 Derived Mesendoderm Cultured Cells					93.55		1	H1	0
SRP000941	SRS309362	SRX142110	SRR486240	ILLUMINA	Illumina HiSeq 2000	PAIRED	206192966	2012-04-22	UCSD Human Reference Epigenome Mapping Project	Illumina HiSeq 2000 paired end sequencing; polyA RNA sequencing of H1 derived mesenchymal cells	polyA RNA sequencing of H1 derived mesenchymal cells					94.95		1	H1	0
SRP000941	SRS309361	SRX142109	SRR486239	ILLUMINA	Illumina HiSeq 2000	PAIRED	203845454	2012-04-21	UCSD Human Reference Epigenome Mapping Project	Illumina HiSeq 2000 paired end sequencing; polyA RNA sequencing of H1 derived mesenchymal cells	polyA RNA sequencing of H1 derived mesenchymal cells					95.38		1	H1	0
SRP000941	SRS309360	SRX142108	SRR486238	ILLUMINA	Illumina HiSeq 2000	PAIRED	201039142	2012-04-21	UCSD Human Reference Epigenome Mapping Project	Illumina HiSeq 2000 paired end sequencing; polyA RNA sequencing of H1 BMP4 Derived Trophoblast Cultured cells	polyA RNA sequencing of H1 BMP4 Derived Trophoblast Cultured cells					95.26		1	H1	0
SRP000941	SRS309359	SRX142107	SRR486237	ILLUMINA	Illumina HiSeq 2000	PAIRED	174021823	2012-04-22	UCSD Human Reference Epigenome Mapping Project	Illumina HiSeq 2000 paired end sequencing; polyA RNA sequencing of H1 BMP4 Derived Trophoblast Cultured cells	polyA RNA sequencing of H1 BMP4 Derived Trophoblast Cultured cells					95.3		1	H1	0
SRP001540	SRS008977	SRX014684	SRR031964	ILLUMINA	Illumina Genome Analyzer II	SINGLE	7950616	2010-04-09	Understaning mechanisms underlying human gene expression variation with RNA sequencing	Illumina Genome Analyzer II paired end sequencing; GSM485517: NA18505_2_argonne	GSM485517: NA18505_2_argonne	Hematopoietic cells	Lymphoblasts		YRI	81				0
SRP001540	SRS008976	SRX014683	SRR031963	ILLUMINA	Illumina Genome Analyzer II	SINGLE	6087872	2010-04-09	Understaning mechanisms underlying human gene expression variation with RNA sequencing	Illumina Genome Analyzer II paired end sequencing; GSM485516: NA18856_2_argonne	GSM485516: NA18856_2_argonne	Hematopoietic cells	Lymphoblasts		YRI	80.6				0
SRP001540	SRS008973	SRX014680	SRR031960	ILLUMINA	Illumina Genome Analyzer II	SINGLE	8012428	2010-04-09	Understaning mechanisms underlying human gene expression variation with RNA sequencing	Illumina Genome Analyzer II paired end sequencing; GSM485513: NA19137_argonne	GSM485513: NA19137_argonne	Hematopoietic cells	Lymphoblasts		YRI	80.95				0
SRP001540	SRS008950	SRX014657	SRR031937	ILLUMINA	Illumina Genome Analyzer II	SINGLE	6511480	2010-04-09	Understaning mechanisms underlying human gene expression variation with RNA sequencing	Illumina Genome Analyzer II paired end sequencing; GSM485490: NA19159_argonne	GSM485490: NA19159_argonne	Hematopoietic cells	Lymphoblasts		YRI	81.02		1		0
SRP001540	SRS008949	SRX014656	SRR031936	ILLUMINA	Illumina Genome Analyzer II	SINGLE	8512123	2010-04-09	Understaning mechanisms underlying human gene expression variation with RNA sequencing	Illumina Genome Analyzer II paired end sequencing; GSM485489: NA19204_argonne	GSM485489: NA19204_argonne	Hematopoietic cells	Lymphoblasts		YRI	81.02				0
SRP001540	SRS008947	SRX014654	SRR031934	ILLUMINA	Illumina Genome Analyzer II	SINGLE	10528137	2010-04-09	Understaning mechanisms underlying human gene expression variation with RNA sequencing	Illumina Genome Analyzer II paired end sequencing; GSM485487: NA19116_argonne	GSM485487: NA19116_argonne	Hematopoietic cells	Lymphoblasts		YRI	80.22				0
SRP001540	SRS008940	SRX014647	SRR031927	ILLUMINA	Illumina Genome Analyzer II	SINGLE	9474797	2010-04-09	Understaning mechanisms underlying human gene expression variation with RNA sequencing	Illumina Genome Analyzer II paired end sequencing; GSM485480: NA19099_argonne	GSM485480: NA19099_argonne	Hematopoietic cells	Lymphoblasts		YRI	80.49				0
SRP001540	SRS008938	SRX014645	SRR031925	ILLUMINA	Illumina Genome Analyzer II	SINGLE	10116924	2010-04-09	Understaning mechanisms underlying human gene expression variation with RNA sequencing	Illumina Genome Analyzer II paired end sequencing; GSM485478: NA18517_argonne	GSM485478: NA18517_argonne	Hematopoietic cells	Lymphoblasts		YRI	80.74				0
SRP001540	SRS008926	SRX014633	SRR031913	ILLUMINA	Illumina Genome Analyzer II	SINGLE	9088080	2010-04-09	Understaning mechanisms underlying human gene expression variation with RNA sequencing	Illumina Genome Analyzer II paired end sequencing; GSM485466: NA18516_2_argonne	GSM485466: NA18516_2_argonne	Hematopoietic cells	Lymphoblasts		YRI	80.05				0
SRP001540	SRS008898	SRX014605	SRR031885	ILLUMINA	Illumina Genome Analyzer II	SINGLE	8705183	2010-04-09	Understaning mechanisms underlying human gene expression variation with RNA sequencing	Illumina Genome Analyzer II paired end sequencing; GSM485438: NA18861_argonne	GSM485438: NA18861_argonne	Hematopoietic cells	Lymphoblasts		YRI	81.15				0
SRP001540	SRS008895	SRX014602	SRR031882	ILLUMINA	Illumina Genome Analyzer II	SINGLE	9200019	2010-04-09	Understaning mechanisms underlying human gene expression variation with RNA sequencing	Illumina Genome Analyzer II paired end sequencing; GSM485435: NA19131_argonne	GSM485435: NA19131_argonne	Hematopoietic cells	Lymphoblasts		YRI	80.57				0
SRP001540	SRS008893	SRX014600	SRR031880	ILLUMINA	Illumina Genome Analyzer II	SINGLE	9176125	2010-04-09	Understaning mechanisms underlying human gene expression variation with RNA sequencing	Illumina Genome Analyzer II paired end sequencing; GSM485433: NA18520_argonne	GSM485433: NA18520_argonne	Hematopoietic cells	Lymphoblasts		YRI	80.64				0
SRP001540	SRS008840	SRX014547	SRR031827	ILLUMINA	Illumina Genome Analyzer II	SINGLE	8476906	2010-04-09	Understaning mechanisms underlying human gene expression variation with RNA sequencing	Illumina Genome Analyzer II paired end sequencing; GSM485380: NA19144_argonne	GSM485380: NA19144_argonne	Hematopoietic cells	Lymphoblasts		YRI	81.35				0
SRP001540	SRS008839	SRX014546	SRR031826	ILLUMINA	Illumina Genome Analyzer II	SINGLE	8128155	2010-04-09	Understaning mechanisms underlying human gene expression variation with RNA sequencing	Illumina Genome Analyzer II paired end sequencing; GSM485379: NA19098_argonne	GSM485379: NA19098_argonne	Hematopoietic cells	Lymphoblasts		YRI	80.44				0
SRP001371	SRS255679	SRX343529	SRR980457	ILLUMINA	Illumina HiSeq 2000	PAIRED	53031157	2013-09-20	University of Washington Human Reference Epigenome Mapping Project	Illumina HiSeq 2000 paired end sequencing; RNA-Seq (Total RNA) Fetal Muscle, Arm	RNA-Seq (Total RNA) Fetal Muscle, Arm			Male		82.78				0
SRP001371	SRS114976	SRX343518	SRR980484	ILLUMINA	Illumina HiSeq 2000	PAIRED	191729428	2013-09-20	University of Washington Human Reference Epigenome Mapping Project	Illumina HiSeq 2000 paired end sequencing; RNA-Seq (Total RNA) Fetal Adrenal Gland	RNA-Seq (Total RNA) Fetal Adrenal Gland					85.66				1
SRP001371	SRS183550	SRX343517	SRR980483	ILLUMINA	Illumina HiSeq 2000	PAIRED	219464364	2013-09-20	University of Washington Human Reference Epigenome Mapping Project	Illumina HiSeq 2000 paired end sequencing; RNA-Seq (Total RNA) Fetal Stomach	RNA-Seq (Total RNA) Fetal Stomach			Female		85.77				0
SRP001371	SRS294657	SRX343514	SRR980477	ILLUMINA	Illumina HiSeq 2000	PAIRED	135705265	2013-09-20	University of Washington Human Reference Epigenome Mapping Project	Illumina HiSeq 2000 paired end sequencing; RNA-Seq (Total RNA) Fetal Spinal Cord	RNA-Seq (Total RNA) Fetal Spinal Cord			Female		83.36				1
SRP001371	SRS294653	SRX343513	SRR980475	ILLUMINA	Illumina HiSeq 2000	PAIRED	95918514	2013-09-20	University of Washington Human Reference Epigenome Mapping Project	Illumina HiSeq 2000 paired end sequencing; RNA-Seq (Total RNA) Fetal Muscle, Leg	RNA-Seq (Total RNA) Fetal Muscle, Leg			Female		80.71				0
SRP001371	SRS294664	SRX343512	SRR980473	ILLUMINA	Illumina HiSeq 2000	PAIRED	179566160	2013-09-20	University of Washington Human Reference Epigenome Mapping Project	Illumina HiSeq 2000 paired end sequencing; RNA-Seq (Total RNA) Fetal Thymus	RNA-Seq (Total RNA) Fetal Thymus			Female		81.54				0
SRP001371	SRS183512	SRX343511	SRR980472	ILLUMINA	Illumina HiSeq 2000	PAIRED	226783023	2013-09-20	University of Washington Human Reference Epigenome Mapping Project	Illumina HiSeq 2000 paired end sequencing; RNA-Seq (Total RNA) CD56 Primary Cells	RNA-Seq (Total RNA) CD56 Primary Cells	Hematopoietic cells	T-lymphocytes	Male	Hispanic	85.75				0
SRP001371	SRS183503	SRX343510	SRR980471	ILLUMINA	Illumina HiSeq 2000	PAIRED	263034155	2013-09-20	University of Washington Human Reference Epigenome Mapping Project	Illumina HiSeq 2000 paired end sequencing; RNA-Seq (Total RNA) CD19 Primary Cells	RNA-Seq (Total RNA) CD19 Primary Cells	Hematopoietic cells	B-lymphocytes	Male		81.06				1
SRP001371	SRS183500	SRX343509	SRR980470	ILLUMINA	Illumina HiSeq 2000	PAIRED	224600816	2013-09-20	University of Washington Human Reference Epigenome Mapping Project	Illumina HiSeq 2000 paired end sequencing; RNA-Seq (Total RNA) CD14 Primary Cells	RNA-Seq (Total RNA) CD14 Primary Cells	Hematopoietic cells	Monocytes	Male	Hispanic	82.58				0
SRP001371	SRS183508	SRX343508	SRR980468	ILLUMINA	Illumina HiSeq 2000	PAIRED	100594653	2013-09-20	University of Washington Human Reference Epigenome Mapping Project	Illumina HiSeq 2000 paired end sequencing; RNA-Seq (Total RNA) CD3 Primary Cells	RNA-Seq (Total RNA) CD3 Primary Cells	Hematopoietic cells	T-lymphocytes	Male	Hispanic	86.33				0
SRP001371	SRS294615	SRX252259	SRR786807	ILLUMINA	Illumina HiSeq 2000	PAIRED	66438002	2013-03-21	University of Washington Human Reference Epigenome Mapping Project	Illumina HiSeq 2000 paired end sequencing; RNA-Seq (Total RNA) Fibroblasts, Fetal Skin, Abdomen	RNA-Seq (Total RNA) Fibroblasts, Fetal Skin, Abdomen			Male		80.14				0
SRP001371	SRS373351	SRX252257	SRR786804	ILLUMINA	Illumina HiSeq 2000	PAIRED	11170094	2013-03-21	University of Washington Human Reference Epigenome Mapping Project	Illumina HiSeq 2000 paired end sequencing; RNA-Seq (Total RNA) Fetal Spinal Cord	RNA-Seq (Total RNA) Fetal Spinal Cord			Male		81.08				0
SRP001371	SRS294650	SRX252248	SRR786795	ILLUMINA	Illumina HiSeq 2000	PAIRED	71353018	2013-03-21	University of Washington Human Reference Epigenome Mapping Project	Illumina HiSeq 2000 paired end sequencing; RNA-Seq (Total RNA) Fetal Muscle, Leg	RNA-Seq (Total RNA) Fetal Muscle, Leg			Male		80.15				0
SRP001371	SRS294649	SRX252247	SRR786794	ILLUMINA	Illumina HiSeq 2000	PAIRED	61226470	2013-03-21	University of Washington Human Reference Epigenome Mapping Project	Illumina HiSeq 2000 paired end sequencing; RNA-Seq (Total RNA) Fetal Muscle, Leg	RNA-Seq (Total RNA) Fetal Muscle, Leg			Male		80.37				1
SRP001371	SRS294626	SRX252245	SRR786791	ILLUMINA	Illumina HiSeq 2000	PAIRED	75982545	2013-03-21	University of Washington Human Reference Epigenome Mapping Project	Illumina HiSeq 2000 paired end sequencing; RNA-Seq (Total RNA) Fibroblasts, Fetal Skin, Scalp	RNA-Seq (Total RNA) Fibroblasts, Fetal Skin, Scalp			Male		81.67				0
SRP001371	SRS294617	SRX252244	SRR786790	ILLUMINA	Illumina HiSeq 2000	PAIRED	70100942	2013-03-22	University of Washington Human Reference Epigenome Mapping Project	Illumina HiSeq 2000 paired end sequencing; RNA-Seq (Total RNA) Fibroblasts, Fetal Skin, Back	RNA-Seq (Total RNA) Fibroblasts, Fetal Skin, Back			Male		83.7				0
SRP001371	SRS294616	SRX252243	SRR786789	ILLUMINA	Illumina HiSeq 2000	PAIRED	71570757	2013-03-21	University of Washington Human Reference Epigenome Mapping Project	Illumina HiSeq 2000 paired end sequencing; RNA-Seq (Total RNA) Fibroblasts, Fetal Skin, Back	RNA-Seq (Total RNA) Fibroblasts, Fetal Skin, Back			Male		81.7				0
SRP001371	SRS183514	SRX214324	SRR644514	ILLUMINA	Illumina HiSeq 2000	PAIRED	265439438	2013-01-23	University of Washington Human Reference Epigenome Mapping Project	Illumina HiSeq 2000 paired end sequencing; RNA-Seq (Total RNA) CD8 Primary Cells	RNA-Seq (Total RNA) CD8 Primary Cells	Hematopoietic cells	NK cells	Male	Hispanic	80.95				0
SRP001371	SRS183511	SRX214323	SRR644513	ILLUMINA	Illumina HiSeq 2000	PAIRED	233220810	2013-01-23	University of Washington Human Reference Epigenome Mapping Project	Illumina HiSeq 2000 paired end sequencing; RNA-Seq (Total RNA) CD4 Primary Cells	RNA-Seq (Total RNA) CD4 Primary Cells	Hematopoietic cells	T-lymphocytes	Male	Hispanic	82.91				0
SRP001371	SRS165634	SRX214322	SRR644512	ILLUMINA	Illumina HiSeq 2000	PAIRED	135028622	2013-01-23	University of Washington Human Reference Epigenome Mapping Project	Illumina HiSeq 2000 paired end sequencing; RNA-Seq (Total RNA) CD8 Primary Cells	RNA-Seq (Total RNA) CD8 Primary Cells	Hematopoietic cells	T-lymphocytes	Male	Caucasian	89.21				1
SRP001371	SRS255671	SRX214035	SRR643763	ILLUMINA	Illumina HiSeq 2000	SINGLE	57561536	2013-01-23	University of Washington Human Reference Epigenome Mapping Project	Illumina HiSeq 2000 paired end sequencing; RNA-Seq (Total RNA) Fetal Renal Pelvis	RNA-Seq (Total RNA) Fetal Renal Pelvis			Male		83.08				0
SRP001371	SRS255663	SRX214033	SRR643761	ILLUMINA	Illumina HiSeq 2000	SINGLE	50530635	2013-01-23	University of Washington Human Reference Epigenome Mapping Project	Illumina HiSeq 2000 paired end sequencing; RNA-Seq (Total RNA) Fetal Intestine, Large	RNA-Seq (Total RNA) Fetal Intestine, Large			Female		82.95				0
SRP001371	SRS383010	SRX214032	SRR643760	ILLUMINA	Illumina HiSeq 2000	SINGLE	49153431	2013-01-23	University of Washington Human Reference Epigenome Mapping Project	Illumina HiSeq 2000 paired end sequencing; RNA-Seq (Total RNA) Fetal Intestine, Small	RNA-Seq (Total RNA) Fetal Intestine, Small			Female		81.99				0
SRP001371	SRS255662	SRX214031	SRR643759	ILLUMINA	Illumina HiSeq 2000	SINGLE	53341809	2013-01-23	University of Washington Human Reference Epigenome Mapping Project	Illumina HiSeq 2000 paired end sequencing; RNA-Seq (Total RNA) Fetal Intestine, Large	RNA-Seq (Total RNA) Fetal Intestine, Large			Female		82.21				0
SRP001371	SRS255668	SRX214030	SRR643758	ILLUMINA	Illumina HiSeq 2000	SINGLE	62818159	2013-01-23	University of Washington Human Reference Epigenome Mapping Project	Illumina HiSeq 2000 paired end sequencing; RNA-Seq (Total RNA) Fetal Intestine, Small	RNA-Seq (Total RNA) Fetal Intestine, Small			Female		81.23				0
SRP001371	SRS183521	SRX214028	SRR643756	ILLUMINA	Illumina HiSeq 2000	SINGLE	51428749	2013-01-23	University of Washington Human Reference Epigenome Mapping Project	Illumina HiSeq 2000 paired end sequencing; RNA-Seq (Total RNA) Fetal Intestine, Small	RNA-Seq (Total RNA) Fetal Intestine, Small			Male		82.29				1
SRP001371	SRS255658	SRX214027	SRR643755	ILLUMINA	Illumina HiSeq 2000	SINGLE	61496149	2013-01-23	University of Washington Human Reference Epigenome Mapping Project	Illumina HiSeq 2000 paired end sequencing; RNA-Seq (Total RNA) Fetal Intestine, Large	RNA-Seq (Total RNA) Fetal Intestine, Large			Male		81.89				0
SRP001371	SRS183529	SRX214024	SRR643752	ILLUMINA	Illumina HiSeq 2000	SINGLE	65940073	2013-01-23	University of Washington Human Reference Epigenome Mapping Project	Illumina HiSeq 2000 paired end sequencing; RNA-Seq (Total RNA) Fetal Renal Cortex, Left	RNA-Seq (Total RNA) Fetal Renal Cortex, Left			Male		83.28				0
SRP001371	SRS183523	SRX214023	SRR643751	ILLUMINA	Illumina HiSeq 2000	SINGLE	51172841	2013-01-23	University of Washington Human Reference Epigenome Mapping Project	Illumina HiSeq 2000 paired end sequencing; RNA-Seq (Total RNA) Fetal Kidney	RNA-Seq (Total RNA) Fetal Kidney			Female		82.96				1
SRP001371	SRS383011	SRX214022	SRR643750	ILLUMINA	Illumina HiSeq 2000	SINGLE	67316380	2013-01-23	University of Washington Human Reference Epigenome Mapping Project	Illumina HiSeq 2000 paired end sequencing; RNA-Seq (Total RNA) Fetal Kidney	RNA-Seq (Total RNA) Fetal Kidney			Male		82.42				1
SRP001371	SRS267002	SRX214021	SRR643749	ILLUMINA	Illumina HiSeq 2000	SINGLE	46476474	2013-01-23	University of Washington Human Reference Epigenome Mapping Project	Illumina HiSeq 2000 paired end sequencing; RNA-Seq (Total RNA) Fetal Kidney	RNA-Seq (Total RNA) Fetal Kidney			Female		83.31				1
SRP001371	SRS183518	SRX214020	SRR643748	ILLUMINA	Illumina HiSeq 2000	SINGLE	52146629	2013-01-10	University of Washington Human Reference Epigenome Mapping Project	Illumina HiSeq 2000 paired end sequencing; RNA-Seq (Total RNA) Fetal Intestine, Large	RNA-Seq (Total RNA) Fetal Intestine, Large			Female		81.26				0
SRP001371	SRS183522	SRX214019	SRR643747	ILLUMINA	Illumina HiSeq 2000	SINGLE	44941421	2013-01-23	University of Washington Human Reference Epigenome Mapping Project	Illumina HiSeq 2000 paired end sequencing; RNA-Seq (Total RNA) Fetal Intestine, Small	RNA-Seq (Total RNA) Fetal Intestine, Small			Male		82.1				0
SRP001371	SRS255667	SRX214018	SRR643746	ILLUMINA	Illumina HiSeq 2000	SINGLE	64935158	2013-01-23	University of Washington Human Reference Epigenome Mapping Project	Illumina HiSeq 2000 paired end sequencing; RNA-Seq (Total RNA) Fetal Intestine, Small	RNA-Seq (Total RNA) Fetal Intestine, Small			Female		82.27				0
SRP001371	SRS165630	SRX213998	SRR643766	ILLUMINA	Illumina HiSeq 2000	PAIRED	133707792	2013-01-23	University of Washington Human Reference Epigenome Mapping Project	Illumina HiSeq 2000 paired end sequencing; RNA-Seq (Total RNA) CD4 Primary Cells	RNA-Seq (Total RNA) CD4 Primary Cells	Hematopoietic cells	T-lymphocytes	Male	Caucasian	86.59				0
SRP001371	SRS183520	SRX213997	SRR643742	ILLUMINA	Illumina HiSeq 2000	PAIRED	254976341	2013-01-23	University of Washington Human Reference Epigenome Mapping Project	Illumina HiSeq 2000 paired end sequencing; RNA-Seq (Total RNA) Fetal Intestine, Small	RNA-Seq (Total RNA) Fetal Intestine, Small			Male		81.14				0
SRP001371	SRS183516	SRX213996	SRR643741	ILLUMINA	Illumina HiSeq 2000	PAIRED	232892085	2013-01-23	University of Washington Human Reference Epigenome Mapping Project	Illumina HiSeq 2000 paired end sequencing; RNA-Seq (Total RNA) Fetal Intestine, Large	RNA-Seq (Total RNA) Fetal Intestine, Large			Male		82.86				1
SRP001371	SRS114974	SRX135562	SRR453402	ILLUMINA	Illumina HiSeq 2000	PAIRED	16000000	2012-04-13	University of Washington Human Reference Epigenome Mapping Project	Illumina HiSeq 2000 paired end sequencing; RNA-Seq (Total RNA) Moblized CD34 Primary Cells	RNA-Seq (Total RNA) Moblized CD34 Primary Cells	Hematopoietic cells	Stem cells	Female	Caucasian	84.92				0
ERP001344	ERS124298	ERX286330	ERR313182	ILLUMINA	Illumina HiSeq 2000	PAIRED	107647298	2013-07-10	Viral_discovery	Illumina HiSeq 2000 paired end sequencing		Liver				89.01				1
ERP001344	ERS124297	ERX286329	ERR313181	ILLUMINA	Illumina HiSeq 2000	PAIRED	93597750	2013-07-10	Viral_discovery	Illumina HiSeq 2000 paired end sequencing		Liver				90.26				1
ERP001344	ERS124307	ERX286328	ERR313180	ILLUMINA	Illumina HiSeq 2000	PAIRED	67464260	2013-07-10	Viral_discovery	Illumina HiSeq 2000 paired end sequencing		Liver				90.22				1
ERP001344	ERS124306	ERX286327	ERR313179	ILLUMINA	Illumina HiSeq 2000	PAIRED	71573307	2013-07-10	Viral_discovery	Illumina HiSeq 2000 paired end sequencing		Liver				89.62				1
ERP001344	ERS124305	ERX286326	ERR313178	ILLUMINA	Illumina HiSeq 2000	PAIRED	57466781	2013-07-10	Viral_discovery	Illumina HiSeq 2000 paired end sequencing		Liver				87.92				1
ERP001344	ERS124304	ERX286325	ERR313177	ILLUMINA	Illumina HiSeq 2000	PAIRED	108370793	2013-07-10	Viral_discovery	Illumina HiSeq 2000 paired end sequencing		Liver				89.18				1
ERP001344	ERS124303	ERX286324	ERR313176	ILLUMINA	Illumina HiSeq 2000	PAIRED	84511873	2013-07-10	Viral_discovery	Illumina HiSeq 2000 paired end sequencing		Liver				90.53				1
ERP001344	ERS124302	ERX286323	ERR313175	ILLUMINA	Illumina HiSeq 2000	PAIRED	91791102	2013-07-10	Viral_discovery	Illumina HiSeq 2000 paired end sequencing		Liver				89.04				1
ERP001344	ERS124301	ERX286322	ERR313174	ILLUMINA	Illumina HiSeq 2000	PAIRED	88634554	2013-07-10	Viral_discovery	Illumina HiSeq 2000 paired end sequencing		Liver				89.92				1
ERP001344	ERS124300	ERX286321	ERR313173	ILLUMINA	Illumina HiSeq 2000	PAIRED	97415879	2013-07-10	Viral_discovery	Illumina HiSeq 2000 paired end sequencing		Liver				89.97				1
ERP001344	ERS124299	ERX286320	ERR313172	ILLUMINA	Illumina HiSeq 2000	PAIRED	97042697	2013-07-10	Viral_discovery	Illumina HiSeq 2000 paired end sequencing		Liver				90.02				1
ERP001344	ERS092693	ERX286317	ERR313169	ILLUMINA	Illumina HiSeq 2000	PAIRED	86089861	2013-07-10	Viral_discovery	Illumina HiSeq 2000 paired end sequencing		Liver				83.5				1
ERP001344	ERS092691	ERX286315	ERR313167	ILLUMINA	Illumina HiSeq 2000	PAIRED	78547592	2013-07-10	Viral_discovery	Illumina HiSeq 2000 paired end sequencing		Liver				84.24				1
ERP001344	ERS092690	ERX286314	ERR313166	ILLUMINA	Illumina HiSeq 2000	PAIRED	75005639	2013-07-10	Viral_discovery	Illumina HiSeq 2000 paired end sequencing		Liver				84.01				1
ERP001344	ERS092689	ERX286313	ERR313165	ILLUMINA	Illumina HiSeq 2000	PAIRED	80214497	2013-07-10	Viral_discovery	Illumina HiSeq 2000 paired end sequencing		Liver				84.87				0
ERP001344	ERS092688	ERX286312	ERR313164	ILLUMINA	Illumina HiSeq 2000	PAIRED	80750358	2013-07-10	Viral_discovery	Illumina HiSeq 2000 paired end sequencing		Liver				84.47				1
ERP001344	ERS092687	ERX286311	ERR313163	ILLUMINA	Illumina HiSeq 2000	PAIRED	121275461	2013-07-10	Viral_discovery	Illumina HiSeq 2000 paired end sequencing		Liver				83.94				1
ERP001344	ERS092686	ERX286310	ERR313162	ILLUMINA	Illumina HiSeq 2000	PAIRED	79439282	2013-07-10	Viral_discovery	Illumina HiSeq 2000 paired end sequencing		Liver				84.94				1
ERP001344	ERS092685	ERX286309	ERR313161	ILLUMINA	Illumina HiSeq 2000	PAIRED	82121059	2013-07-10	Viral_discovery	Illumina HiSeq 2000 paired end sequencing		Liver				85.55				1
ERP001344	ERS092684	ERX286308	ERR313160	ILLUMINA	Illumina HiSeq 2000	PAIRED	120505125	2013-07-10	Viral_discovery	Illumina HiSeq 2000 paired end sequencing		Liver				84.24				1
ERP001344	ERS092683	ERX286307	ERR313159	ILLUMINA	Illumina HiSeq 2000	PAIRED	71553413	2013-07-10	Viral_discovery	Illumina HiSeq 2000 paired end sequencing		Liver				80.15				1
ERP001344	ERS092681	ERX286305	ERR313157	ILLUMINA	Illumina HiSeq 2000	PAIRED	124674576	2013-07-10	Viral_discovery	Illumina HiSeq 2000 paired end sequencing		Liver				85.02				1
ERP001344	ERS092679	ERX286303	ERR313155	ILLUMINA	Illumina HiSeq 2000	PAIRED	80278241	2013-07-10	Viral_discovery	Illumina HiSeq 2000 paired end sequencing		Liver				85.04				1
ERP001344	ERS092678	ERX286302	ERR313154	ILLUMINA	Illumina HiSeq 2000	PAIRED	72688381	2013-07-10	Viral_discovery	Illumina HiSeq 2000 paired end sequencing		Liver				82.2				1
ERP001344	ERS092699	ERX286298	ERR313150	ILLUMINA	Illumina HiSeq 2000	PAIRED	97260003	2013-07-10	Viral_discovery	Illumina HiSeq 2000 paired end sequencing		Liver				80.06				1
ERP001344	ERS092698	ERX286297	ERR313149	ILLUMINA	Illumina HiSeq 2000	PAIRED	90697429	2013-07-10	Viral_discovery	Illumina HiSeq 2000 paired end sequencing		Liver				80.77				1
ERP001344	ERS092697	ERX286296	ERR313148	ILLUMINA	Illumina HiSeq 2000	PAIRED	83103024	2013-07-10	Viral_discovery	Illumina HiSeq 2000 paired end sequencing		Liver				83.92				1
ERP001344	ERS092695	ERX286294	ERR313146	ILLUMINA	Illumina HiSeq 2000	PAIRED	51352663	2013-07-10	Viral_discovery	Illumina HiSeq 2000 paired end sequencing		Liver				83.62				1
ERP001344	ERS092694	ERX286293	ERR313145	ILLUMINA	Illumina HiSeq 2000	PAIRED	83190925	2013-07-10	Viral_discovery	Illumina HiSeq 2000 paired end sequencing		Liver				83.98				1
																83
