# Supplementary material for: Trisomy 21 Alters DNA Methylation in Parent-of-Origin-Dependent and -Independent Manners
Source: PLoS One. 2016 Apr 21;11(4):e0154108. doi: 10.1371/journal.pone.0154108 (PMC4839675; doi:10.1371/journal.pone.0154108)
Supplement: S6 Table — The list is a manually curated compilation of tables downloaded from the NCBI Sequence Read Archive (SRA), Biosample and Bioproject browsers. (XLS) [file pone.0154108.s007.xls]

## Sheet: Adrenal
Experiment	Sample	BioSample	Run	ReleaseDate	LoadDate	spots	bases	LibraryStrategy	LibrarySelection	LibrarySource	LibraryLayout	InsertSize	InsertDev	Platform	Model	ProjectID	SampleType	TaxID	ScientificName	SampleName	Tumor	Consent	RunHash	ReadHash	spots_with_mates	avgLength	size_MB	download_path	LibraryName	SRAStudy	BioProject	CenterName	Submission
ERX288498	ERS326954	SAMEA2146411	ERR315335	Dec 12, 2013	Dec 06, 2013	10145563	2049403726	RNA-Seq	cDNA	TRANSCRIPTOMIC	PAIRED	382	0	ILLUMINA	Illumina HiSeq 2000	231263	simple	9606	Homo sapiens	E-MTAB-1733:adrenal_4a	no	public	BC7BC43467C522018343D1795754D518	E7B1124EA03834A2D24F3CC0278E7CAC	10145563	202	1024	http://sra-download.ncbi.nlm.nih.gov/srapub/ERR315335	V119	ERP003613	PRJEB4337	SCIENCE FOR LIFE LABORATORY, STOCKHOLM, SWEDEN	ERA240568
ERX288631	ERS326985	SAMEA2162841	ERR315385	Dec 12, 2013	Dec 06, 2013	10929920	2207843840	RNA-Seq	cDNA	TRANSCRIPTOMIC	PAIRED	429	0	ILLUMINA	Illumina HiSeq 2000	231263	simple	9606	Homo sapiens	E-MTAB-1733:adrenal_4d	no	public	132AD18D0D18C2830F99CE5CCFAACC3C	11E66FD877F56C9B18D615DE07DF39B2	10929920	202	1115	http://sra-download.ncbi.nlm.nih.gov/srapub/ERR315385	V122	ERP003613	PRJEB4337	SCIENCE FOR LIFE LABORATORY, STOCKHOLM, SWEDEN	ERA240568

## Sheet: Colon
Experiment	Sample	BioSample	Run	ReleaseDate	LoadDate	spots	bases	spots_with_mates	LibraryStrategy	LibrarySelection	LibrarySource	LibraryLayout	SampleType	TaxID	ScientificName	SampleName	Tumor	CenterName	Submission	Consent	RunHash	ReadHash	avgLength	size_MB	download_path	LibraryName	InsertSize	InsertDev	Platform	Model	SRAStudy	BioProject	ProjectID	Sex
ERX537316	ERS526279	SAMEA2698402	ERR579148	Jan 28, 2015	Jan 29, 2015	51634914	10430252628	51634914	RNA-Seq	cDNA	TRANSCRIPTOMIC	PAIRED	simple	9606	Homo sapiens	E-MTAB-2836:colon_8a	no	Science for Life Laboratory, Stockholm	ERA347057	public	B71C54BAD112BB482AA9DC627B673B46	963154CB42AC515000BF443A27F1CCA3	202	4285	http://sra-download.ncbi.nlm.nih.gov/srapub/ERR579148	colon_8a	200	0	ILLUMINA	Illumina HiSeq 2500	ERP006650	PRJEB6971	272696	female
ERX537321	ERS526284	SAMEA2698407	ERR579129	Jan 28, 2015	Jan 29, 2015	41943492	8472585384	41943492	RNA-Seq	cDNA	TRANSCRIPTOMIC	PAIRED	simple	9606	Homo sapiens	E-MTAB-2836:colon_8b	no	Science for Life Laboratory, Stockholm	ERA347057	public	71350B1FD46FD656C5A51BDADEE50573	432F0D02C4CDBEFDF2B73FAFB32A6290	202	3597	http://sra-download.ncbi.nlm.nih.gov/srapub/ERR579129	colon_8b	205	0	ILLUMINA	Illumina HiSeq 2500	ERP006650	PRJEB6971	272696	male

## Sheet: Brain
Experiment	Sample	BioSample	Run	ReleaseDate	LoadDate	spots	bases	LibraryName	LibraryStrategy	LibrarySelection	LibrarySource	LibraryLayout	SampleType	TaxID	ScientificName	SampleName	Tumor	Consent	RunHash	ReadHash	spots_with_mates	avgLength	size_MB	AssemblyName	download_path	InsertSize	InsertDev	Platform	Model	SRAStudy	BioProject	Study_Pubmed_id	ProjectID	Sex	CenterName	Submission
DRX001120	DRS001140	SAMD00015766	DRR001622	Jun 03, 2012	May 31, 2014	14461709	2198179768	Human ICESeq(-), template 1	RNA-Seq	RANDOM	TRANSCRIPTOMIC	PAIRED	simple	9606	Homo sapiens	SAMD00015766	no	public	1D4242C607EFF947CBCEB1F966D2016B	1A957422C3354ED67F9FF18D4726E5B8	14461709	152	1415		http://sra-download.ncbi.nlm.nih.gov/srapub/DRR001622	0	0	ILLUMINA	Illumina Genome Analyzer IIx	DRP000499	PRJDA74549		74549		NIG	DRA000478
DRX001122	DRS001142	SAMD00015768	DRR001624	Jun 03, 2012	May 31, 2014	14696189	2233820728	Human ICESeq(++), template 1	RNA-Seq	RANDOM	TRANSCRIPTOMIC	PAIRED	simple	9606	Homo sapiens	SAMD00015768	no	public	D5F19642A90455FFDE5E5F2D9324FD30	A3469E46534056311EF54244FB19F99C	14696189	152	1415		http://sra-download.ncbi.nlm.nih.gov/srapub/DRR001624	0	0	ILLUMINA	Illumina Genome Analyzer IIx	DRP000499	PRJDA74549		74549		NIG	DRA000478
ERX331323	ERS362647	SAMEA2225934	ERR358559	Nov 02, 2013	Oct 24, 2013	66469886	4985241450	total RNA, sample 2	RNA-Seq	RANDOM	TRANSCRIPTOMIC	SINGLE	simple	9606	Homo sapiens	E-MTAB-1898:sample2_total	no	public	9164B57CAC450B7EC4B4019EC1B4E21C	A613D3B3A2245D12983E61BFBDD08AC2	0	75	3789		http://sra-download.ncbi.nlm.nih.gov/srapub/ERR358559	0	0	ABI_SOLID	AB 5500xl Genetic Analyzer	ERP004169	PRJEB4845		223653		National Genomics Infrastructure, Uppsala, Sweden	ERA259877
ERX331325	ERS362649	SAMEA2225936	ERR358554	Nov 02, 2013	Oct 24, 2013	60726591	4554494325	PolyA RNA, sample 2	RNA-Seq	RANDOM	TRANSCRIPTOMIC	SINGLE	simple	9606	Homo sapiens	E-MTAB-1898:sample2_polyA	no	public	20F351A126F0E6FE327121E6B154F38E	19AE4E69299ABD09E347FB6CA2A5CCD4	0	75	3590		http://sra-download.ncbi.nlm.nih.gov/srapub/ERR358554	0	0	ABI_SOLID	AB 5500xl Genetic Analyzer	ERP004169	PRJEB4845		223653		National Genomics Infrastructure, Uppsala, Sweden	ERA259877
ERX331328	ERS362652	SAMEA2225939	ERR358552	Nov 02, 2013	Oct 24, 2013	118578587	8893394025	Cytoplasmic RNA, sample 2	RNA-Seq	RANDOM	TRANSCRIPTOMIC	SINGLE	simple	9606	Homo sapiens	E-MTAB-1898:sample2_cytoplasm	no	public	3A16B7D11EEC68E8D9697CF7A30C5D94	249BBC2C9C3340C1019EAB14C164B467	0	75	7282		http://sra-download.ncbi.nlm.nih.gov/srapub/ERR358552	0	0	ABI_SOLID	AB 5500xl Genetic Analyzer	ERP004169	PRJEB4845		223653		National Genomics Infrastructure, Uppsala, Sweden	ERA259877
ERX331329	ERS362653	SAMEA2225940	ERR358556	Nov 02, 2013	Oct 24, 2013	114433550	8582516250	PolyA RNA, sample 1	RNA-Seq	RANDOM	TRANSCRIPTOMIC	SINGLE	simple	9606	Homo sapiens	E-MTAB-1898:sample1_polyA	no	public	AC89CD40DAB046C0E37E1A676A2EAA40	09AD459E1A046B086211791103046C00	0	75	5081		http://sra-download.ncbi.nlm.nih.gov/srapub/ERR358556	0	0	ABI_SOLID	AB 5500xl Genetic Analyzer	ERP004169	PRJEB4845		223653		National Genomics Infrastructure, Uppsala, Sweden	ERA259877
ERX331331	ERS362655	SAMEA2225942	ERR358555	Nov 02, 2013	Oct 24, 2013	71360607	5352045525	Cytoplasmic RNA, sample 1	RNA-Seq	RANDOM	TRANSCRIPTOMIC	SINGLE	simple	9606	Homo sapiens	E-MTAB-1898:sample1_cytoplasm	no	public	82DDEEA39B2AC7B6FD9470FA4DB80D09	D7D6C2A3A3BE41B40BC1414948D66B94	0	75	3602		http://sra-download.ncbi.nlm.nih.gov/srapub/ERR358555	0	0	ABI_SOLID	AB 5500xl Genetic Analyzer	ERP004169	PRJEB4845		223653		National Genomics Infrastructure, Uppsala, Sweden	ERA259877
ERX386681	ERS399655	SAMEA2341984	ERR420386	May 14, 2014	May 07, 2014	32197972	6503990344	GCCAAT	RNA-Seq	RANDOM	TRANSCRIPTOMIC	PAIRED	simple	9606	Homo sapiens	E-MTAB-2259:brain_sample_1	no	public	4A77B413C4E0C1A0C73ACC28FA454297	438A1991605D6A7B405A919FADC531FE	32197972	202	2598		http://sra-download.ncbi.nlm.nih.gov/srapub/ERR420386	285	151	ILLUMINA	Illumina HiSeq 2500	ERP004697	PRJEB5297		246178	male	Queensland Centre for Medical Genomics	ERA283654
SRX083168	SRS227871	SAMN00668207	SRR309137	Jul 18, 2011	May 30, 2014	20554187	1562118212	GSM758633: A_AN19511_09	RNA-Seq	cDNA	TRANSCRIPTOMIC	SINGLE	simple	9606	Homo sapiens	GSM758633	no	public	E107A0687A9F93C8382FF81FDE4E9FE1	2FC52F99FDE39B5F24F189B6FB3E46AA	0	76	710		http://sra-download.ncbi.nlm.nih.gov/srapub/SRR309137	0	0	ILLUMINA	Illumina Genome Analyzer II	SRP007483	PRJNA143369	2	143369		GEO	SRA040073
SRX083169	SRS227872	SAMN00668208	SRR309139	Jul 18, 2011	May 30, 2014	27612092	2098518992	GSM758634: C_AN00142_09	RNA-Seq	cDNA	TRANSCRIPTOMIC	SINGLE	simple	9606	Homo sapiens	GSM758634	no	public	773828D0E05987EFA5E5FC54DD35FA87	D6C6D57E65DE9C3B0E3A7168B9A1760B	0	76	929		http://sra-download.ncbi.nlm.nih.gov/srapub/SRR309139	0	0	ILLUMINA	Illumina Genome Analyzer II	SRP007483	PRJNA143369	2	143369		GEO	SRA040073
SRX083170	SRS227873	SAMN00668209	SRR309141	Jul 18, 2011	May 30, 2014	25836308	1963559408	GSM758635: C_AN10028_41	RNA-Seq	cDNA	TRANSCRIPTOMIC	SINGLE	simple	9606	Homo sapiens	GSM758635	no	public	9BBF393B92E722F3814344BF69642EF4	0FF51D9D88151FCD6A3EFE3174B464AF	0	76	858		http://sra-download.ncbi.nlm.nih.gov/srapub/SRR309141	0	0	ILLUMINA	Illumina Genome Analyzer II	SRP007483	PRJNA143369	2	143369		GEO	SRA040073
SRX083171	SRS227874	SAMN00668210	SRR309143	Jul 18, 2011	May 30, 2014	26588369	1940950937	GSM758636: C_AN12240_41	RNA-Seq	cDNA	TRANSCRIPTOMIC	SINGLE	simple	9606	Homo sapiens	GSM758636	no	public	C71DBBC90F98FB387BD1F9C5856786C3	B8D43F427E807A343831B35A6AEA79D0	0	73	804		http://sra-download.ncbi.nlm.nih.gov/srapub/SRR309143	0	0	ILLUMINA	Illumina Genome Analyzer II	SRP007483	PRJNA143369	2	143369		GEO	SRA040073
SRX083283	SRS227995	SAMN00668322	SRR309262	Aug 30, 2011	May 30, 2014	31138057	4732984664	GSM759885: RNA-Seq Brain	RNA-Seq	other	TRANSCRIPTOMIC	PAIRED	simple	9606	Homo sapiens	GSM759885	no	public	A39B41BBF048CC9D355F69303EEE5B44	5411078AA57D957FB5841E58BDE6AACC	31138057	152	2808		http://sra-download.ncbi.nlm.nih.gov/srapub/SRR309262	270	0	ILLUMINA	Illumina Genome Analyzer II	SRP007494	PRJNA144473	2	144473		GEO	SRA040085
SRX092364	SRS258078	SAMN00710334	SRR332171	Dec 03, 2012	May 31, 2014	73513047	7351304700	GSM781694: Human Brain	RNA-Seq	cDNA	TRANSCRIPTOMIC	PAIRED	simple	9606	Homo sapiens	GSM781694	no	public	4CF25BB077F47A9BC59B02878501E380	C73F36913F7DE529B6DBD019407A7415	73513047	100	3548		http://sra-download.ncbi.nlm.nih.gov/srapub/SRR332171	0	0	ILLUMINA	Illumina Genome Analyzer	SRP007862	PRJNA145829	2	145829		GEO	SRA045442
SRX103804	SRS269340	SAMN00744892	SRR359290	Nov 01, 2011	Jan 21, 2012	23258943	1744420725	GSM824253: Peripheral brain tissue	RNA-Seq	cDNA	TRANSCRIPTOMIC	SINGLE	simple	9606	Homo sapiens	GSM824253	no	public	7885499CDBC08E9F9A3FD05A30D48BB7	F207CBA81ACCD55E37490D2B6B56864B	0	75	1656		http://sra-download.ncbi.nlm.nih.gov/srapub/SRR359290	0	0	ILLUMINA	Illumina Genome Analyzer II	SRP009144	PRJNA148993	2	148993		GEO	SRA047568
SRX201641	SRS373257	SAMN01796023	SRR609422	Jul 22, 2015	Sep 25, 2015	21939744	3949153920		RNA-Seq	PCR	TRANSCRIPTOMIC	PAIRED	simple	9606	Homo sapiens	human RNAseq AD	no	public	CA21015244FB085C821D51C8F9BDA3C9	E13DAF180B292D84D55A76F6947A2936	21939744	180	2205		http://sra-download.ncbi.nlm.nih.gov/srapub/SRR609422	200	0	ILLUMINA	Illumina HiSeq 2000	SRP056863	PRJNA280312		280312		STJUDE	SRA060572
SRX201696	SRS373308	SAMN01797226	SRR611065	Aug 27, 2013	Nov 02, 2012	44527615	8994578230		RNA-Seq	PCR	TRANSCRIPTOMIC	PAIRED	simple	9606	Homo sapiens	Human AD RNAseq (UKY)	no	public	2185026AD9ABCA378BE7780CEB22779D	0EE46EFF6A1BA0FAE5DE99E8B26996A5	44527615	202	6455		http://sra-download.ncbi.nlm.nih.gov/srapub/SRR611065	200	0	ILLUMINA	Illumina HiSeq 2000	SRP056863	PRJNA280312		280312		STJUDE	SRA060572
SRX217680	SRS386063	SAMN01886751	SRR649360	Jan 20, 2014	Jan 15, 2013	19508676	1482659376		RNA-Seq	cDNA	TRANSCRIPTOMIC	SINGLE	simple	9606	Homo sapiens	GSM1064822	no	public	ED7C743094E13CDC7AAD95B4B2C81298	31756A02682D74479C0A8FD08579E850	0	76	1111		http://sra-download.ncbi.nlm.nih.gov/srapub/SRR649360	0	0	ILLUMINA	Illumina Genome Analyzer IIx	SRP017959	PRJNA186646	2	186646		GEO	SRA064905
SRX217681	SRS386064	SAMN01886752	SRR649361	Jul 22, 2015	Sep 08, 2015	38402147	2880161025		RNA-Seq	cDNA	TRANSCRIPTOMIC	SINGLE	simple	9606	Homo sapiens	GSM1064824	no	public	CC15F0603D01AA75D423D4967339A164	718D379892682A0767D72A8269D3DEEF	0	75	1833		http://sra-download.ncbi.nlm.nih.gov/srapub/SRR649361	0	0	ILLUMINA	Illumina Genome Analyzer IIx	SRP017959	PRJNA186646	2	186646		GEO	SRA064905
SRX314967	SRS452439	SAMN02213455	SRR921934	Jul 03, 2013	Jun 27, 2013	86311255	17262251000		RNA-Seq	cDNA	TRANSCRIPTOMIC	PAIRED	simple	9606	Homo sapiens	GSM1173802	no	public	614063E62F0613B0189736595B27F46E	98E80DB34C24F5845A1BF4869DE85DF1	86311255	200	11390		http://sra-download.ncbi.nlm.nih.gov/srapub/SRR921934	0	0	ILLUMINA	Illumina HiSeq 2000	SRP026048	PRJNA208503	2	208503		GEO	SRA091134
SRX314968	SRS452440	SAMN02213469	SRR921936	Jul 03, 2013	Jun 27, 2013	83965789	16793157800		RNA-Seq	cDNA	TRANSCRIPTOMIC	PAIRED	simple	9606	Homo sapiens	GSM1173803	no	public	6053AA1A8B4316378D8F13D1F67EE62F	1B14A53B5ED635875D763AC221304B6E	83965789	200	11059		http://sra-download.ncbi.nlm.nih.gov/srapub/SRR921936	0	0	ILLUMINA	Illumina HiSeq 2000	SRP026048	PRJNA208503	2	208503		GEO	SRA091134
SRX314969	SRS452441	SAMN02213470	SRR921938	Jul 03, 2013	Jun 27, 2013	84195059	16839011800		RNA-Seq	cDNA	TRANSCRIPTOMIC	PAIRED	simple	9606	Homo sapiens	GSM1173804	no	public	F6A313B404765AE1A1E2C3B73E5F512C	B45F2D38D7DBD54355758DE994345BA4	84195059	200	11142		http://sra-download.ncbi.nlm.nih.gov/srapub/SRR921938	0	0	ILLUMINA	Illumina HiSeq 2000	SRP026048	PRJNA208503	2	208503		GEO	SRA091134
SRX314970	SRS452442	SAMN02213457	SRR921940	Jul 03, 2013	Jun 27, 2013	85772574	17154514800		RNA-Seq	cDNA	TRANSCRIPTOMIC	PAIRED	simple	9606	Homo sapiens	GSM1173805	no	public	7FC8FE92C425E18869ABE000E3A3D115	8065FDE3AB53CF0EDCC81DB8604AF885	85772574	200	11294		http://sra-download.ncbi.nlm.nih.gov/srapub/SRR921940	0	0	ILLUMINA	Illumina HiSeq 2000	SRP026048	PRJNA208503	2	208503		GEO	SRA091134
SRX314971	SRS452443	SAMN02213477	SRR921942	Jul 03, 2013	Jun 27, 2013	85140099	17028019800		RNA-Seq	cDNA	TRANSCRIPTOMIC	PAIRED	simple	9606	Homo sapiens	GSM1173806	no	public	65CE12A09525130BB95D879935C936AC	40E49F8AB659DF49CF2993416E0E2750	85140099	200	11219		http://sra-download.ncbi.nlm.nih.gov/srapub/SRR921942	0	0	ILLUMINA	Illumina HiSeq 2000	SRP026048	PRJNA208503	2	208503		GEO	SRA091134
SRX314972	SRS452444	SAMN02213475	SRR921944	Jul 03, 2013	Jun 27, 2013	84847505	16969501000		RNA-Seq	cDNA	TRANSCRIPTOMIC	PAIRED	simple	9606	Homo sapiens	GSM1173807	no	public	EB4EECF5750CDD44E29056B3DE41862A	E7BFD368A69C4599D8D319E7EFF88708	84847505	200	11216		http://sra-download.ncbi.nlm.nih.gov/srapub/SRR921944	0	0	ILLUMINA	Illumina HiSeq 2000	SRP026048	PRJNA208503	2	208503		GEO	SRA091134
SRX314973	SRS452445	SAMN02213461	SRR921946	Jul 03, 2013	Jun 27, 2013	45908246	4636732846		RNA-Seq	cDNA	TRANSCRIPTOMIC	SINGLE	simple	9606	Homo sapiens	GSM1173808	no	public	5892336710922B63C690BD64133B4A28	3A3CD6F1581FFFA3200BDF521865863F	0	101	3012		http://sra-download.ncbi.nlm.nih.gov/srapub/SRR921946	0	0	ILLUMINA	Illumina HiSeq 2000	SRP026048	PRJNA208503	2	208503		GEO	SRA091134
SRX328074	SRS464356	SAMN02265383	SRR943339	Jan 20, 2014	Jul 26, 2013	23469780	4740895560		RNA-Seq	cDNA	TRANSCRIPTOMIC	PAIRED	simple	9606	Homo sapiens	GSM1196040	no	public	8066A2E286A05B0A124C721A79C2A725	F707BB7B5B5C172BA66E7A0981DF01B9	23469780	202	3465		http://sra-download.ncbi.nlm.nih.gov/srapub/SRR943339	0	0	ILLUMINA	Illumina Genome Analyzer II	SRP017959	PRJNA186646	2	186646		GEO	SRA064905
SRX328092	SRS464374	SAMN02265385	SRR943357	Jan 20, 2014	Jul 26, 2013	21735518	4390574636		RNA-Seq	cDNA	TRANSCRIPTOMIC	PAIRED	simple	9606	Homo sapiens	GSM1196041	no	public	4C4001491FF27256F984A94B80630DCB	1AE05798C99DCA603816A22C04283D3E	21735518	202	3322		http://sra-download.ncbi.nlm.nih.gov/srapub/SRR943357	0	0	ILLUMINA	Illumina Genome Analyzer II	SRP017959	PRJNA186646	2	186646		GEO	SRA064905
SRX380253	SRS506987	SAMN02388203	SRR1033622	Dec 02, 2013	Nov 20, 2013	12477231	2326940424	WM_GH4	RNA-Seq	cDNA	TRANSCRIPTOMIC	PAIRED	simple	9606	Homo sapiens	WM2_5	no	public	B2E6018FB3C6C6CF1DD74A995CA8EB90	0CC46D6130F213A0B56FD60A405580B2	10722926	186	901	HG19	http://sra-download.ncbi.nlm.nih.gov/srapub/SRR1033622	223	20	ILLUMINA	Illumina HiSeq 1000	SRP033291	PRJNA229824	2	229824		UNIVERSITY OF NEW SOUTH WALES	SRA091951
SRX512961	SRS590123	SAMN02721527	SRR1222585	Apr 08, 2015	Apr 15, 2014	177343096	36532677776		RNA-Seq	PolyA	TRANSCRIPTOMIC	PAIRED	simple	9606	Homo sapiens	brain	no	public	389AF91540FB500F37D78E80C04409A0	1D5298CAD7D5B33B018FB2231BFDDEDF	0	206	23205		http://sra-download.ncbi.nlm.nih.gov/srapub/SRR1222585	0	0	ILLUMINA	Illumina HiSeq 2000	SRP041044	PRJNA244070		244070	not determined	KUNMING INSTITUTE OF ZOOLOGY CHINESE ACADEMY OF SC	SRA156777
SRX512965	SRS590138	SAMN02721533	SRR1222589	Apr 08, 2015	Apr 29, 2014	243471603	46990019379		RNA-Seq	PolyA	TRANSCRIPTOMIC	PAIRED	simple	9606	Homo sapiens	frontal_lobe	no	public	711B9AE38A4C88EBA4F39D4BBB29D74F	DD78FF5F31313F8F2951D5CE1D09E162	0	193	32497		http://sra-download.ncbi.nlm.nih.gov/srapub/SRR1222589	0	0	ILLUMINA	Illumina HiSeq 2000	SRP041044	PRJNA244070		244070	not determined	KUNMING INSTITUTE OF ZOOLOGY CHINESE ACADEMY OF SC	SRA156777
SRX512971	SRS590143	SAMN02721531	SRR1222601	Apr 08, 2015	Apr 24, 2014	166569806	30648844304		RNA-Seq	PolyA	TRANSCRIPTOMIC	PAIRED	simple	9606	Homo sapiens	dura_mater	no	public	D9A32F4E86678EEFA403CF1A1BA7E13A	82E8192E0E399A6623F0D54879B242AD	0	184	21819		http://sra-download.ncbi.nlm.nih.gov/srapub/SRR1222601	0	0	ILLUMINA	Illumina HiSeq 2000	SRP041044	PRJNA244070		244070	not determined	KUNMING INSTITUTE OF ZOOLOGY CHINESE ACADEMY OF SC	SRA156777
SRX513013	SRS590163	SAMN02721534	SRR1222686	Apr 08, 2015	Apr 11, 2014	112819961	22563992200		RNA-Seq	PolyA	TRANSCRIPTOMIC	PAIRED	simple	9606	Homo sapiens	hippocampus	no	public	E7CC68C7497E58D9EFACAFDE560197D2	2B8C839148161C38334C4596CABB5833	112819961	200	14741		http://sra-download.ncbi.nlm.nih.gov/srapub/SRR1222686	0	0	ILLUMINA	Illumina HiSeq 2000	SRP041044	PRJNA244070		244070	not determined	KUNMING INSTITUTE OF ZOOLOGY CHINESE ACADEMY OF SC	SRA156777
SRX534609	SRS603326	SAMN02732079	SRR1275354	Aug 02, 2014	May 08, 2014	9646082	1948508564	GW16_19	RNA-Seq	cDNA	TRANSCRIPTOMIC	PAIRED	simple	9606	Homo sapiens	GW16_19	no	public	1CAE2F1417AF6362E15A43C63BA1F520	F4B7185E347537379DAF0CB7FCD3E219	9646082	202	1358		http://sra-download.ncbi.nlm.nih.gov/srapub/SRR1275354	0	0	ILLUMINA	Illumina HiSeq 2000	SRP041736	PRJNA236018		236018	N/A	FLUIDIGM INC	SRA159183
SRX534610	SRS603327	SAMN02732062	SRR1275356	Aug 02, 2014	May 08, 2014	9818076	1983251352	GW16_2	RNA-Seq	cDNA	TRANSCRIPTOMIC	PAIRED	simple	9606	Homo sapiens	GW16_2	no	public	22D6D7750B9CDE2CBB4DF384470519A0	FC2FF0EE229735BF1B9B253EDA4A1BD4	9818076	202	1436		http://sra-download.ncbi.nlm.nih.gov/srapub/SRR1275356	0	0	ILLUMINA	Illumina HiSeq 2000	SRP041736	PRJNA236018		236018	N/A	FLUIDIGM INC	SRA159183
SRX534614	SRS603331	SAMN02732083	SRR1275364	Aug 02, 2014	May 08, 2014	4919561	993751322	GW16_23	RNA-Seq	cDNA	TRANSCRIPTOMIC	PAIRED	simple	9606	Homo sapiens	GW16_23	no	public	0184F2E456018F0C28509C0E5A738E68	9BB2F8A225C57E847AD4F26066002A85	4919561	202	689		http://sra-download.ncbi.nlm.nih.gov/srapub/SRR1275364	0	0	ILLUMINA	Illumina HiSeq 2000	SRP041736	PRJNA236018		236018	N/A	FLUIDIGM INC	SRA159183
SRX966622	SRS882169	SAMN03444507	SRR1927020	Jul 20, 2015	Mar 24, 2015	34434015	6955671030		RNA-Seq	cDNA	TRANSCRIPTOMIC	PAIRED	simple	9606	Homo sapiens	GSM1642279	no	public	D54E9E0D45FC3672F75EFFBBAC21F8F7	961F8388DFF15C2AA0E5D8695D3B0000	34434015	202	4343		http://sra-download.ncbi.nlm.nih.gov/srapub/SRR1927020	0	0	ILLUMINA	Illumina HiSeq 2000	SRP056477	PRJNA279249		279249		GEO	SRA248478
SRX966624	SRS882167	SAMN03444500	SRR1927022	Jul 20, 2015	Mar 24, 2015	38294073	7735402746		RNA-Seq	cDNA	TRANSCRIPTOMIC	PAIRED	simple	9606	Homo sapiens	GSM1642281	no	public	DAFEFD1D80A715AD0853803716F1FCBE	EDAC176DB32E2FAED919C518F87AF4B8	38294073	202	4830		http://sra-download.ncbi.nlm.nih.gov/srapub/SRR1927022	0	0	ILLUMINA	Illumina HiSeq 2000	SRP056477	PRJNA279249		279249		GEO	SRA248478
SRX966626	SRS882164	SAMN03444498	SRR1927024	Jul 20, 2015	Mar 24, 2015	37467261	7568386722		RNA-Seq	cDNA	TRANSCRIPTOMIC	PAIRED	simple	9606	Homo sapiens	GSM1642283	no	public	E56CD4E1E1C34E1A84D2CFAC4CA4F3F5	707124BD3178693697C55296045D2023	37467261	202	4802		http://sra-download.ncbi.nlm.nih.gov/srapub/SRR1927024	0	0	ILLUMINA	Illumina HiSeq 2000	SRP056477	PRJNA279249		279249		GEO	SRA248478
SRX966628	SRS882163	SAMN03444499	SRR1927026	Jul 20, 2015	Mar 24, 2015	38387295	7754233590		RNA-Seq	cDNA	TRANSCRIPTOMIC	PAIRED	simple	9606	Homo sapiens	GSM1642285	no	public	2662A2266BAA2B330311D51505020EC0	B00EF20F23E20896E3C1F53E7F0EAFFD	38387295	202	4953		http://sra-download.ncbi.nlm.nih.gov/srapub/SRR1927026	0	0	ILLUMINA	Illumina HiSeq 2000	SRP056477	PRJNA279249		279249		GEO	SRA248478
SRX966630	SRS882160	SAMN03444497	SRR1927028	Jul 20, 2015	Mar 24, 2015	42709135	8627245270		RNA-Seq	cDNA	TRANSCRIPTOMIC	PAIRED	simple	9606	Homo sapiens	GSM1642287	no	public	4F3AF752D7077387BBFFE1EB599101FA	44B10DE6AFF7A027653682DFF66912F0	42709135	202	5351		http://sra-download.ncbi.nlm.nih.gov/srapub/SRR1927028	0	0	ILLUMINA	Illumina HiSeq 2000	SRP056477	PRJNA279249		279249		GEO	SRA248478
SRX966632	SRS882159	SAMN03444509	SRR1927030	Jul 20, 2015	Mar 24, 2015	44455919	8980095638		RNA-Seq	cDNA	TRANSCRIPTOMIC	PAIRED	simple	9606	Homo sapiens	GSM1642289	no	public	E1CF1DAB3B732B44AB26E7081DBFA8EA	1FB4C2C1472E349071D8360CCC20C19A	44455919	202	5699		http://sra-download.ncbi.nlm.nih.gov/srapub/SRR1927030	0	0	ILLUMINA	Illumina HiSeq 2000	SRP056477	PRJNA279249		279249		GEO	SRA248478
SRX966634	SRS882157	SAMN03444547	SRR1927032	Jul 20, 2015	Mar 24, 2015	46591566	9411496332		RNA-Seq	cDNA	TRANSCRIPTOMIC	PAIRED	simple	9606	Homo sapiens	GSM1642291	no	public	627B665BDC4D36A13A52F1FDC07AF9A3	B333CDDFF30C69D575E8DAA639C378A8	46591566	202	5976		http://sra-download.ncbi.nlm.nih.gov/srapub/SRR1927032	0	0	ILLUMINA	Illumina HiSeq 2000	SRP056477	PRJNA279249		279249		GEO	SRA248478
SRX966636	SRS882155	SAMN03444535	SRR1927034	Jul 20, 2015	Mar 24, 2015	36495822	7372156044		RNA-Seq	cDNA	TRANSCRIPTOMIC	PAIRED	simple	9606	Homo sapiens	GSM1642293	no	public	B9EEEE0C15662C4EB618622E2180B4B0	0DAFB2BCD49E6C93EAC608D4437B0D32	36495822	202	4595		http://sra-download.ncbi.nlm.nih.gov/srapub/SRR1927034	0	0	ILLUMINA	Illumina HiSeq 2000	SRP056477	PRJNA279249		279249		GEO	SRA248478
SRX966638	SRS882153	SAMN03444538	SRR1927036	Jul 20, 2015	Mar 24, 2015	27873030	5630352060		RNA-Seq	cDNA	TRANSCRIPTOMIC	PAIRED	simple	9606	Homo sapiens	GSM1642295	no	public	B7C087EED3F8811A24717BC9F885BA81	5DAB9DC360EB1E6DCEA2245BDA3EAF96	27873030	202	3669		http://sra-download.ncbi.nlm.nih.gov/srapub/SRR1927036	0	0	ILLUMINA	Illumina HiSeq 2000	SRP056477	PRJNA279249		279249		GEO	SRA248478
SRX966640	SRS882151	SAMN03444533	SRR1927038	Jul 20, 2015	Mar 24, 2015	31271651	6316873502		RNA-Seq	cDNA	TRANSCRIPTOMIC	PAIRED	simple	9606	Homo sapiens	GSM1642297	no	public	B9DED024562E7DAC87C360509AFEB762	D9689799CA25BC3A5C1AA43450377A36	31271651	202	4117		http://sra-download.ncbi.nlm.nih.gov/srapub/SRR1927038	0	0	ILLUMINA	Illumina HiSeq 2000	SRP056477	PRJNA279249		279249		GEO	SRA248478
SRX966641	SRS882149	SAMN03444550	SRR1927039	Jul 20, 2015	Mar 24, 2015	48931471	9884157142		RNA-Seq	cDNA	TRANSCRIPTOMIC	PAIRED	simple	9606	Homo sapiens	GSM1642298	no	public	2E473D7C7CBF669046A9CB946717155D	493573B1DF601AC80C30AA8F9D83BA51	48931471	202	6079		http://sra-download.ncbi.nlm.nih.gov/srapub/SRR1927039	0	0	ILLUMINA	Illumina HiSeq 2000	SRP056477	PRJNA279249		279249		GEO	SRA248478
SRX966642	SRS882148	SAMN03444532	SRR1927040	Jul 20, 2015	Mar 24, 2015	65999560	13331911120		RNA-Seq	cDNA	TRANSCRIPTOMIC	PAIRED	simple	9606	Homo sapiens	GSM1642299	no	public	9D6C3339C117D63D4F81D5F8D88E5F0F	2C40CE2844411C8573E26ECB1967E2C4	65999560	202	8623		http://sra-download.ncbi.nlm.nih.gov/srapub/SRR1927040	0	0	ILLUMINA	Illumina HiSeq 2000	SRP056477	PRJNA279249		279249		GEO	SRA248478
SRX966644	SRS882147	SAMN03444510	SRR1927042	Jul 20, 2015	Mar 24, 2015	33197246	6705843692		RNA-Seq	cDNA	TRANSCRIPTOMIC	PAIRED	simple	9606	Homo sapiens	GSM1642301	no	public	D0B666FBC317323F0026E65E0B5D28B9	2145413B0953F0ECC28930253634D28B	33197246	202	4365		http://sra-download.ncbi.nlm.nih.gov/srapub/SRR1927042	0	0	ILLUMINA	Illumina HiSeq 2000	SRP056477	PRJNA279249		279249		GEO	SRA248478
SRX966646	SRS882145	SAMN03444526	SRR1927044	Jul 20, 2015	Mar 24, 2015	27765596	5608650392		RNA-Seq	cDNA	TRANSCRIPTOMIC	PAIRED	simple	9606	Homo sapiens	GSM1642303	no	public	B06DA9C54045CAF5AE021F704F8A81EE	7BDBE44836030D6FA0CD01A7C7D70A21	27765596	202	3638		http://sra-download.ncbi.nlm.nih.gov/srapub/SRR1927044	0	0	ILLUMINA	Illumina HiSeq 2000	SRP056477	PRJNA279249		279249		GEO	SRA248478
SRX966648	SRS882143	SAMN03444520	SRR1927046	Jul 20, 2015	Mar 24, 2015	33496410	6766274820		RNA-Seq	cDNA	TRANSCRIPTOMIC	PAIRED	simple	9606	Homo sapiens	GSM1642305	no	public	EA4D79AC495B7C8BEDFB12C46F421334	01F0EB59DB966301DA63EE08C9DEEF04	33496410	202	4275		http://sra-download.ncbi.nlm.nih.gov/srapub/SRR1927046	0	0	ILLUMINA	Illumina HiSeq 2000	SRP056477	PRJNA279249		279249		GEO	SRA248478
SRX966650	SRS882128	SAMN03444504	SRR1927048	Jul 20, 2015	Mar 24, 2015	36716326	7416697852		RNA-Seq	cDNA	TRANSCRIPTOMIC	PAIRED	simple	9606	Homo sapiens	GSM1642307	no	public	2E9A3EF3D52A31EA00EFF01AF92E9E22	C48B52B3DD69601FC8C375F8AFC51580	36716326	202	4645		http://sra-download.ncbi.nlm.nih.gov/srapub/SRR1927048	0	0	ILLUMINA	Illumina HiSeq 2000	SRP056477	PRJNA279249		279249		GEO	SRA248478
SRX966652	SRS882140	SAMN03444516	SRR1927050	Jul 20, 2015	Mar 24, 2015	27044838	5463057276		RNA-Seq	cDNA	TRANSCRIPTOMIC	PAIRED	simple	9606	Homo sapiens	GSM1642309	no	public	943DCDB9E4F7C5C654D143DE13A635DE	42CE828719AE4A9B4C494BB450200A4A	27044838	202	3408		http://sra-download.ncbi.nlm.nih.gov/srapub/SRR1927050	0	0	ILLUMINA	Illumina HiSeq 2000	SRP056477	PRJNA279249		279249		GEO	SRA248478
SRX966654	SRS882137	SAMN03444537	SRR1927052	Jul 20, 2015	Mar 24, 2015	31049578	6272014756		RNA-Seq	cDNA	TRANSCRIPTOMIC	PAIRED	simple	9606	Homo sapiens	GSM1642311	no	public	DF26D6BDC0F45588DCF1E844C4B02E7B	9ED4467EC7D4FAFF4A093A2C80C39C57	31049578	202	3945		http://sra-download.ncbi.nlm.nih.gov/srapub/SRR1927052	0	0	ILLUMINA	Illumina HiSeq 2000	SRP056477	PRJNA279249		279249		GEO	SRA248478
SRX966656	SRS882136	SAMN03444511	SRR1927054	Jul 20, 2015	Mar 24, 2015	33143005	6694887010		RNA-Seq	cDNA	TRANSCRIPTOMIC	PAIRED	simple	9606	Homo sapiens	GSM1642313	no	public	22305792584DB2E43F8D3567509D1A30	5D7499002208A3BEDF6FBFC834761416	33143005	202	4215		http://sra-download.ncbi.nlm.nih.gov/srapub/SRR1927054	0	0	ILLUMINA	Illumina HiSeq 2000	SRP056477	PRJNA279249		279249		GEO	SRA248478
SRX966658	SRS882135	SAMN03444543	SRR1927056	Jul 20, 2015	Mar 24, 2015	36077571	7287669342		RNA-Seq	cDNA	TRANSCRIPTOMIC	PAIRED	simple	9606	Homo sapiens	GSM1642315	no	public	F8F4EA34C97C44D0BCC9B31CFFC16846	C63F7478C5577BB3DCEFC94660D6FFD4	36077571	202	4561		http://sra-download.ncbi.nlm.nih.gov/srapub/SRR1927056	0	0	ILLUMINA	Illumina HiSeq 2000	SRP056477	PRJNA279249		279249		GEO	SRA248478
SRX966660	SRS882132	SAMN03444542	SRR1927058	Jul 20, 2015	Mar 24, 2015	34120227	6892285854		RNA-Seq	cDNA	TRANSCRIPTOMIC	PAIRED	simple	9606	Homo sapiens	GSM1642317	no	public	C541861512BAE754E71066367239BE59	8897AE66FD6A9F70F54D16249493A89F	34120227	202	4367		http://sra-download.ncbi.nlm.nih.gov/srapub/SRR1927058	0	0	ILLUMINA	Illumina HiSeq 2000	SRP056477	PRJNA279249		279249		GEO	SRA248478
SRX966662	SRS882130	SAMN03444515	SRR1927060	Jul 20, 2015	Mar 24, 2015	32725933	6610638466		RNA-Seq	cDNA	TRANSCRIPTOMIC	PAIRED	simple	9606	Homo sapiens	GSM1642319	no	public	62EFFE049C76D6F392DAA68486502989	D8FDD40537660633DA0FFF19900CF54E	32725933	202	4176		http://sra-download.ncbi.nlm.nih.gov/srapub/SRR1927060	0	0	ILLUMINA	Illumina HiSeq 2000	SRP056477	PRJNA279249		279249		GEO	SRA248478
SRX966664	SRS882180	SAMN03444522	SRR1927062	Jul 20, 2015	Mar 24, 2015	28128574	5681971948		RNA-Seq	cDNA	TRANSCRIPTOMIC	PAIRED	simple	9606	Homo sapiens	GSM1642321	no	public	7605E7077DA38175487F36283C99C2E1	EC1E18BC9A01F4E0472B97E6168270F5	28128574	202	3604		http://sra-download.ncbi.nlm.nih.gov/srapub/SRR1927062	0	0	ILLUMINA	Illumina HiSeq 2000	SRP056477	PRJNA279249		279249		GEO	SRA248478
SRX966666	SRS882178	SAMN03444540	SRR1927064	Jul 20, 2015	Mar 24, 2015	29839439	6027566678		RNA-Seq	cDNA	TRANSCRIPTOMIC	PAIRED	simple	9606	Homo sapiens	GSM1642323	no	public	90875BC1B59892372318F434404D81B9	4F83777CDDDCA4DDE51086E35780997D	29839439	202	3770		http://sra-download.ncbi.nlm.nih.gov/srapub/SRR1927064	0	0	ILLUMINA	Illumina HiSeq 2000	SRP056477	PRJNA279249		279249		GEO	SRA248478
SRX966668	SRS882175	SAMN03444513	SRR1927066	Jul 20, 2015	Mar 24, 2015	37546743	7584442086		RNA-Seq	cDNA	TRANSCRIPTOMIC	PAIRED	simple	9606	Homo sapiens	GSM1642325	no	public	A6F933520C721A37D6DCDDC3B4EA0312	57CE03B443D154039CBDF58CB59EEBE7	37546743	202	4754		http://sra-download.ncbi.nlm.nih.gov/srapub/SRR1927066	0	0	ILLUMINA	Illumina HiSeq 2000	SRP056477	PRJNA279249		279249		GEO	SRA248478
SRX966670	SRS882174	SAMN03444525	SRR1927068	Jul 20, 2015	Mar 24, 2015	45174455	9125239910		RNA-Seq	cDNA	TRANSCRIPTOMIC	PAIRED	simple	9606	Homo sapiens	GSM1642327	no	public	302048FB34C343BC124F56DF4962BC0E	2F0454AFA54F55D8B48FCE1A26A7ADBF	45174455	202	5767		http://sra-download.ncbi.nlm.nih.gov/srapub/SRR1927068	0	0	ILLUMINA	Illumina HiSeq 2000	SRP056477	PRJNA279249		279249		GEO	SRA248478
SRX966671	SRS882172	SAMN03444549	SRR1927069	Jul 20, 2015	Mar 24, 2015	50038325	10107741650		RNA-Seq	cDNA	TRANSCRIPTOMIC	PAIRED	simple	9606	Homo sapiens	GSM1642328	no	public	FCCE85299713E6D2548210DFFEB8EE35	912B4449AEEBB5FD79A8662A7561D7BB	50038325	202	6337		http://sra-download.ncbi.nlm.nih.gov/srapub/SRR1927069	0	0	ILLUMINA	Illumina HiSeq 2000	SRP056477	PRJNA279249		279249		GEO	SRA248478
SRX966672	SRS882173	SAMN03444528	SRR1927070	Jul 20, 2015	Mar 24, 2015	42402353	8565275306		RNA-Seq	cDNA	TRANSCRIPTOMIC	PAIRED	simple	9606	Homo sapiens	GSM1642329	no	public	2FA603A11CCAA23D5A2090A097D99076	090A3598DC7C4F693B094F408BCABCAC	42402353	202	5414		http://sra-download.ncbi.nlm.nih.gov/srapub/SRR1927070	0	0	ILLUMINA	Illumina HiSeq 2000	SRP056477	PRJNA279249		279249		GEO	SRA248478
SRX966673	SRS882171	SAMN03444527	SRR1927071	Jul 20, 2015	Mar 24, 2015	36386942	7350162284		RNA-Seq	cDNA	TRANSCRIPTOMIC	PAIRED	simple	9606	Homo sapiens	GSM1642330	no	public	4D2A129207C1E6C8A510D194B5188713	514E85B371B64BA665B7579F38A39AD9	36386942	202	4586		http://sra-download.ncbi.nlm.nih.gov/srapub/SRR1927071	0	0	ILLUMINA	Illumina HiSeq 2000	SRP056477	PRJNA279249		279249		GEO	SRA248478
SRX995950	SRS910552	SAMN03486291	SRR1974632	May 20, 2015	Apr 15, 2015	3394835	509225250		RNA-Seq	cDNA	TRANSCRIPTOMIC	PAIRED	simple	9606	Homo sapiens	GSM1657960	no	public	BB49284E8ED158CAC08B5B3BCAD60501	DD384352C86E4BFC922A84B0A69ABA00	3394835	150	238		http://sra-download.ncbi.nlm.nih.gov/srapub/SRR1974632	0	0	ILLUMINA	NextSeq 500	SRP057196	PRJNA281204	2	281204		GEO	SRA259193
SRX995967	SRS910537	SAMN03486248	SRR1974649	May 20, 2015	Apr 15, 2015	4626194	693929100		RNA-Seq	cDNA	TRANSCRIPTOMIC	PAIRED	simple	9606	Homo sapiens	GSM1657977	no	public	51126BE1AC163F37F2CDCFD4F53B8894	9A46DE37429F38BE542D6E02FFD250AF	4626194	150	324		http://sra-download.ncbi.nlm.nih.gov/srapub/SRR1974649	0	0	ILLUMINA	NextSeq 500	SRP057196	PRJNA281204	2	281204		GEO	SRA259193
SRX995976	SRS910526	SAMN03486257	SRR1974658	May 20, 2015	Apr 15, 2015	4086581	612987150		RNA-Seq	cDNA	TRANSCRIPTOMIC	PAIRED	simple	9606	Homo sapiens	GSM1657986	no	public	DC3D57528F9BB600F4A869516D47AB6C	BD43DDAF6D0E889E8E3655D7C157D78F	4086581	150	291		http://sra-download.ncbi.nlm.nih.gov/srapub/SRR1974658	0	0	ILLUMINA	NextSeq 500	SRP057196	PRJNA281204	2	281204		GEO	SRA259193
SRX995977	SRS910525	SAMN03486258	SRR1974659	May 20, 2015	Apr 15, 2015	3951135	592670250		RNA-Seq	cDNA	TRANSCRIPTOMIC	PAIRED	simple	9606	Homo sapiens	GSM1657987	no	public	1A5787AE29C238E4A45668BEDA9FCAB6	8813BC40D1B7E437DFA0981A485DAE33	3951135	150	277		http://sra-download.ncbi.nlm.nih.gov/srapub/SRR1974659	0	0	ILLUMINA	NextSeq 500	SRP057196	PRJNA281204	2	281204		GEO	SRA259193
SRX995999	SRS910503	SAMN03486220	SRR1974681	May 20, 2015	Apr 23, 2015	6317620	1907921240		RNA-Seq	cDNA	TRANSCRIPTOMIC	PAIRED	simple	9606	Homo sapiens	GSM1658009	no	public	FA3D00572A87413FCBDFEE203C460EC9	742D68A98D9B3714340B02E8391788CA	6317620	302	904		http://sra-download.ncbi.nlm.nih.gov/srapub/SRR1974681	0	0	ILLUMINA	NextSeq 500	SRP057196	PRJNA281204	2	281204		GEO	SRA259193
SRX996004	SRS910498	SAMN03486225	SRR1974686	May 20, 2015	Apr 23, 2015	9067868	2738496136		RNA-Seq	cDNA	TRANSCRIPTOMIC	PAIRED	simple	9606	Homo sapiens	GSM1658014	no	public	C48F97FB536C420FAC760E47349ACA02	EBBC297A1A0C2310870859AF8192CE96	9067868	302	1287		http://sra-download.ncbi.nlm.nih.gov/srapub/SRR1974686	0	0	ILLUMINA	NextSeq 500	SRP057196	PRJNA281204	2	281204		GEO	SRA259193
SRX996022	SRS910479	SAMN03486183	SRR1974704	May 20, 2015	Apr 23, 2015	7153830	2160456660		RNA-Seq	cDNA	TRANSCRIPTOMIC	PAIRED	simple	9606	Homo sapiens	GSM1658032	no	public	C94935537250D5723ADA45A5E93A9F74	51C28AF824848F4D46C073A16F6DCB6E	7153830	302	1018		http://sra-download.ncbi.nlm.nih.gov/srapub/SRR1974704	0	0	ILLUMINA	NextSeq 500	SRP057196	PRJNA281204	2	281204		GEO	SRA259193
SRX996024	SRS910478	SAMN03486185	SRR1974706	May 20, 2015	Apr 23, 2015	9039553	2729945006		RNA-Seq	cDNA	TRANSCRIPTOMIC	PAIRED	simple	9606	Homo sapiens	GSM1658034	no	public	B6B3DFCC53B17406D49C7DA8E88E863B	9B5EC55D8E6A7653D7DCC07B181610F3	9039553	302	1268		http://sra-download.ncbi.nlm.nih.gov/srapub/SRR1974706	0	0	ILLUMINA	NextSeq 500	SRP057196	PRJNA281204	2	281204		GEO	SRA259193
SRX996027	SRS910474	SAMN03486188	SRR1974709	May 20, 2015	Apr 23, 2015	9006518	2719968436		RNA-Seq	cDNA	TRANSCRIPTOMIC	PAIRED	simple	9606	Homo sapiens	GSM1658037	no	public	EDE8FBE41B769CD636AF1066FF220851	1E4B6000098952E936C110FDABD34A21	9006518	302	1270		http://sra-download.ncbi.nlm.nih.gov/srapub/SRR1974709	0	0	ILLUMINA	NextSeq 500	SRP057196	PRJNA281204	2	281204		GEO	SRA259193
SRX996030	SRS910473	SAMN03486191	SRR1974712	May 20, 2015	Apr 23, 2015	5531513	1670516926		RNA-Seq	cDNA	TRANSCRIPTOMIC	PAIRED	simple	9606	Homo sapiens	GSM1658040	no	public	5EE7E3BAAC072AF01264D6AD8123A34B	FED76EEEFA97CE76F4AA3BA7F98C4E8A	5531513	302	789		http://sra-download.ncbi.nlm.nih.gov/srapub/SRR1974712	0	0	ILLUMINA	NextSeq 500	SRP057196	PRJNA281204	2	281204		GEO	SRA259193
SRX996031	SRS910470	SAMN03486192	SRR1974713	May 20, 2015	Apr 23, 2015	5299945	1600583390		RNA-Seq	cDNA	TRANSCRIPTOMIC	PAIRED	simple	9606	Homo sapiens	GSM1658041	no	public	F1703908F2158CE58C2A8173BEF63206	5ADE25A4281BC2B8CB7E287E542C3F76	5299945	302	752		http://sra-download.ncbi.nlm.nih.gov/srapub/SRR1974713	0	0	ILLUMINA	NextSeq 500	SRP057196	PRJNA281204	2	281204		GEO	SRA259193
SRX996042	SRS910459	SAMN03486203	SRR1974724	May 20, 2015	Apr 23, 2015	6723320	2030442640		RNA-Seq	cDNA	TRANSCRIPTOMIC	PAIRED	simple	9606	Homo sapiens	GSM1658052	no	public	F88D811EE14242045FA522B2D97C0DD7	3D02AFDEBDCFAF1C9646A65E6591340F	6723320	302	957		http://sra-download.ncbi.nlm.nih.gov/srapub/SRR1974724	0	0	ILLUMINA	NextSeq 500	SRP057196	PRJNA281204	2	281204		GEO	SRA259193
SRX996050	SRS910452	SAMN03486151	SRR1974732	May 20, 2015	Apr 23, 2015	7873178	2377699756		RNA-Seq	cDNA	TRANSCRIPTOMIC	PAIRED	simple	9606	Homo sapiens	GSM1658060	no	public	225E714E70886BAA0A3CCBE5FC60C16C	742F6F561301A6420D8DC15106A67F53	7873178	302	1114		http://sra-download.ncbi.nlm.nih.gov/srapub/SRR1974732	0	0	ILLUMINA	NextSeq 500	SRP057196	PRJNA281204	2	281204		GEO	SRA259193
SRX996053	SRS910449	SAMN03486154	SRR1974735	May 20, 2015	Apr 15, 2015	5628127	1699694354		RNA-Seq	cDNA	TRANSCRIPTOMIC	PAIRED	simple	9606	Homo sapiens	GSM1658063	no	public	7C464C434968EC09F3F1897660CB3FEA	BC7C97C2E3EC19D22FB4309DBB779A1D	5628127	302	815		http://sra-download.ncbi.nlm.nih.gov/srapub/SRR1974735	0	0	ILLUMINA	NextSeq 500	SRP057196	PRJNA281204	2	281204		GEO	SRA259193
SRX996070	SRS910434	SAMN03486173	SRR1974752	May 20, 2015	Apr 23, 2015	7608158	2297663716		RNA-Seq	cDNA	TRANSCRIPTOMIC	PAIRED	simple	9606	Homo sapiens	GSM1658080	no	public	F88B5059C759C5C4D9A03487EA4348F6	519780370749F4D7AF2188326F766C2E	7608158	302	1076		http://sra-download.ncbi.nlm.nih.gov/srapub/SRR1974752	0	0	ILLUMINA	NextSeq 500	SRP057196	PRJNA281204	2	281204		GEO	SRA259193
SRX996072	SRS910429	SAMN03486167	SRR1974754	May 20, 2015	Apr 15, 2015	7155864	2161070928		RNA-Seq	cDNA	TRANSCRIPTOMIC	PAIRED	simple	9606	Homo sapiens	GSM1658082	no	public	597EF41EF6E66D8A9A958E3570B57B3E	80148DA56A233E96990815E3792CA9AC	7155864	302	1028		http://sra-download.ncbi.nlm.nih.gov/srapub/SRR1974754	0	0	ILLUMINA	NextSeq 500	SRP057196	PRJNA281204	2	281204		GEO	SRA259193

## Sheet: Fallopian Tube
Experiment	Sample	BioSample	Run	ReleaseDate	LoadDate	spots	bases	LibraryStrategy	LibrarySelection	LibrarySource	LibraryLayout	InsertSize	InsertDev	Platform	Model	SRAStudy	BioProject	ProjectID	SampleType	TaxID	ScientificName	SampleName	Tumor	Consent	RunHash	ReadHash	spots_with_mates	avgLength	size_MB	download_path	LibraryName	Sex	CenterName	Submission
ERX537302	ERS526265	SAMEA2698388	ERR579136	Jan 28, 2015	Jan 28, 2015	36892816	7452348832	RNA-Seq	cDNA	TRANSCRIPTOMIC	PAIRED	211	0	ILLUMINA	Illumina HiSeq 2500	ERP006650	PRJEB6971	272696	simple	9606	Homo sapiens	E-MTAB-2836:fallopiantube_8c	no	public	A12FE57E02D9FDF1577A6B6445B37537	0A16E9A9EA82F0F0D70DCC36C3F018DB	36892816	202	3131	http://sra-download.ncbi.nlm.nih.gov/srapub/ERR579136	fallopiantube_8c	female	Science for Life Laboratory, Stockholm	ERA347057
ERX537304	ERS526267	SAMEA2698390	ERR579124	Jan 28, 2015	Jan 29, 2015	33442096	6755303392	RNA-Seq	cDNA	TRANSCRIPTOMIC	PAIRED	212	0	ILLUMINA	Illumina HiSeq 2500	ERP006650	PRJEB6971	272696	simple	9606	Homo sapiens	E-MTAB-2836:fallopiantube_8d	no	public	8F97EE95DAFC38A8F8170A061A19C32E	B1F81401D6241A630948060C7397678A	33442096	202	2797	http://sra-download.ncbi.nlm.nih.gov/srapub/ERR579124	fallopiantube_8d	female	Science for Life Laboratory, Stockholm	ERA347057
ERX537305	ERS526268	SAMEA2698391	ERR579128	Jan 28, 2015	Jan 28, 2015	16731620	3379787240	RNA-Seq	cDNA	TRANSCRIPTOMIC	PAIRED	354	0	ILLUMINA	Illumina HiSeq 2500	ERP006650	PRJEB6971	272696	simple	9606	Homo sapiens	E-MTAB-2836:fallopiantube_5a	no	public	53A8036EE0D1189C7D4A8106F4752EF2	50BE3412B3FBF2719ED553482F33D80B	16731620	202	1359	http://sra-download.ncbi.nlm.nih.gov/srapub/ERR579128	fallopiantube_5a	female	Science for Life Laboratory, Stockholm	ERA347057
ERX537317	ERS526280	SAMEA2698403	ERR579134	Jan 28, 2015	Jan 28, 2015	32578336	6580823872	RNA-Seq	cDNA	TRANSCRIPTOMIC	PAIRED	217	0	ILLUMINA	Illumina HiSeq 2500	ERP006650	PRJEB6971	272696	simple	9606	Homo sapiens	E-MTAB-2836:fallopiantube_8e	no	public	66DDAF32C3BA678517B64759A86C3431	8DED59BDE6912E3ED8AC846FA113F878	32578336	202	2712	http://sra-download.ncbi.nlm.nih.gov/srapub/ERR579134	fallopiantube_8e	female	Science for Life Laboratory, Stockholm	ERA347057
ERX537326	ERS526289	SAMEA2698412	ERR579150	Jan 28, 2015	Jan 28, 2015	38839362	7845551124	RNA-Seq	cDNA	TRANSCRIPTOMIC	PAIRED	211	0	ILLUMINA	Illumina HiSeq 2500	ERP006650	PRJEB6971	272696	simple	9606	Homo sapiens	E-MTAB-2836:fallopiantube_8b	no	public	98EF7675B4A8DB66163517547FE0B180	B56DF6796A252AF041E395BD8DAD5E2D	38839362	202	3308	http://sra-download.ncbi.nlm.nih.gov/srapub/ERR579150	fallopiantube_8b	female	Science for Life Laboratory, Stockholm	ERA347057

## Sheet: Heart
Experiment	Sample	BioSample	Run	ReleaseDate	LoadDate	LibraryName	LibraryStrategy	LibrarySelection	LibrarySource	LibraryLayout	InsertSize	InsertDev	Platform	Model	SRAStudy	BioProject	Study_Pubmed_id	ProjectID	SampleType	TaxID	ScientificName	SampleName	Tumor	Consent	RunHash	ReadHash	spots	bases	spots_with_mates	avgLength	size_MB	download_path	CenterName	Submission
SRX252506	SRS402917	SAMN01984809	SRR787274	Sep 05, 2013	Mar 19, 2013		RNA-Seq	cDNA	TRANSCRIPTOMIC	PAIRED	0	0	ILLUMINA	Illumina HiSeq 2000	SRP019807	PRJNA193501	2	193501	simple	9606	Homo sapiens	GSM1101970	no	public	4778B5B821403027ED2BA0FFF64A6FAC	EBE079C952CEDBD03B1190314D2631E7	47830286	9661717772	47830286	202	5864	http://sra-download.ncbi.nlm.nih.gov/srapub/SRR787274	GEO	SRA069851
ERX288536	ERS326979	SAMEA2154361	ERR315328	Dec 12, 2013	Dec 06, 2013	V191	RNA-Seq	cDNA	TRANSCRIPTOMIC	PAIRED	545	0	ILLUMINA	Illumina HiSeq 2000	ERP003613	PRJEB4337		231263	simple	9606	Homo sapiens	E-MTAB-1733:heart_5a	no	public	854CE0B7111F5A220552022A1F8CDC77	01B702A2B95C8E97AD3487C5AD428A48	13163036	2658933272	13163036	202	1162	http://sra-download.ncbi.nlm.nih.gov/srapub/ERR315328	SCIENCE FOR LIFE LABORATORY, STOCKHOLM, SWEDEN	ERA240568
ERX288578	ERS327004	SAMEA2155550	ERR315356	Dec 12, 2013	Dec 06, 2013	V235	RNA-Seq	cDNA	TRANSCRIPTOMIC	PAIRED	395	0	ILLUMINA	Illumina HiSeq 2000	ERP003613	PRJEB4337		231263	simple	9606	Homo sapiens	E-MTAB-1733:heart_6a	no	public	AFEA1081DD2E1586879CF3A55D3505A5	EF9DB3FFFD55B1D33BF5DD2A83D0A39E	17732535	3581972070	17732535	202	1587	http://sra-download.ncbi.nlm.nih.gov/srapub/ERR315356	SCIENCE FOR LIFE LABORATORY, STOCKHOLM, SWEDEN	ERA240568
ERX011197	ERS025082	SAMEA962349	ERR030886	Mar 17, 2011	May 30, 2014	HCT20143	RNA-Seq	cDNA	TRANSCRIPTOMIC	PAIRED	188	0	ILLUMINA	Illumina HiSeq 2000	ERP000546	PRJEB2445		204271	simple	9606	Homo sapiens	E-MTAB-513:HCT20143	no	public	4FF444000D20411EB72C27ECC5AE7F09	6B9607347BACD134DCA325F6A7B209CE	82918784	8291878400	82918784	100	4054	http://sra-download.ncbi.nlm.nih.gov/srapub/ERR030886	ILLUMINA-CA	ERA022994
ERX288573	ERS326987	SAMEA2159607	ERR315331	Dec 12, 2013	Dec 06, 2013	V237	RNA-Seq	cDNA	TRANSCRIPTOMIC	PAIRED	439	0	ILLUMINA	Illumina HiSeq 2000	ERP003613	PRJEB4337		231263	simple	9606	Homo sapiens	E-MTAB-1733:heart_6b	no	public	F637EE5B2F9B6972F57FF25A9B6E4CFA	70072AAE440DD18E5D6A6C38BB08BB85	15133526	3056972252	15133526	202	1349	http://sra-download.ncbi.nlm.nih.gov/srapub/ERR315331	SCIENCE FOR LIFE LABORATORY, STOCKHOLM, SWEDEN	ERA240568
ERX288526	ERS326973	SAMEA2151741	ERR315384	Dec 12, 2013	Dec 06, 2013	V195	RNA-Seq	cDNA	TRANSCRIPTOMIC	PAIRED	538	0	ILLUMINA	Illumina HiSeq 2000	ERP003613	PRJEB4337		231263	simple	9606	Homo sapiens	E-MTAB-1733:heart_5b	no	public	6C03843075268AAD68EB651BD7E10CEE	A8412161BD095279650C0AC246C0E0C0	16695109	3372412018	16695109	202	1424	http://sra-download.ncbi.nlm.nih.gov/srapub/ERR315384	SCIENCE FOR LIFE LABORATORY, STOCKHOLM, SWEDEN	ERA240568
SRX860719	SRS832296	SAMN03320107	SRR1781562	Feb 04, 2015	Feb 03, 2015		RNA-Seq	cDNA	TRANSCRIPTOMIC	PAIRED	0	0	ILLUMINA	Illumina Genome Analyzer IIx	SRP052978	PRJNA274028	2	274028	simple	9606	Homo sapiens	GSM1597909	no	public	892401E4D35D1717105552D91134EDED	142E9CCEC310ACD2236474B074BB45A3	74879899	11231984850	74879899	150	7479	http://sra-download.ncbi.nlm.nih.gov/srapub/SRR1781562	GEO	SRA235831
SRX860723	SRS832297	SAMN03320109	SRR1781566	Feb 04, 2015	Feb 03, 2015		RNA-Seq	cDNA	TRANSCRIPTOMIC	PAIRED	0	0	ILLUMINA	Illumina Genome Analyzer IIx	SRP052978	PRJNA274028	2	274028	simple	9606	Homo sapiens	GSM1597913	no	public	A4A91050C663013694C0AE49929391A9	9634FCD9AD451C5EAB246C667E626E42	65790750	9868612500	65790750	150	6477	http://sra-download.ncbi.nlm.nih.gov/srapub/SRR1781566	GEO	SRA235831
SRX1038908	SRS945674	SAMN03734989	SRR2040578	Sep 01, 2015	May 27, 2015		RNA-Seq	cDNA	TRANSCRIPTOMIC	PAIRED	0	0	ILLUMINA	Illumina HiSeq 2000	SRP058740	PRJNA285021		285021	simple	9606	Homo sapiens	GSM1695908	no	public	4A169A466C121E380FF2DD5EA320C4B8	53F60E02C2F91C2ED946BD5FBAF35EFC	82628997	16209734165	82628997	196	9265	http://sra-download.ncbi.nlm.nih.gov/srapub/SRR2040578	GEO	SRA270011
SRX1038907	SRS945677	SAMN03734988	SRR2040577	Sep 01, 2015	May 27, 2015		RNA-Seq	cDNA	TRANSCRIPTOMIC	PAIRED	0	0	ILLUMINA	Illumina HiSeq 2000	SRP058740	PRJNA285021		285021	simple	9606	Homo sapiens	GSM1695907	no	public	9F06CFD70A7DB101D76FB55402381602	DCCF7C5DB8FF07909DC120DA3476EA97	70846205	13679731198	70846205	193	8219	http://sra-download.ncbi.nlm.nih.gov/srapub/SRR2040577	GEO	SRA270011

## Sheet: Kidney
Experiment	Sample	BioSample	Run	ReleaseDate	LoadDate	LibraryName	LibraryStrategy	LibrarySelection	LibrarySource	LibraryLayout	InsertSize	InsertDev	Platform	Model	SRAStudy	BioProject	ProjectID	SampleType	TaxID	ScientificName	SampleName	Tumor	Consent	RunHash	ReadHash	spots	bases	spots_with_mates	avgLength	size_MB	download_path	CenterName	Submission
ERX288476	ERS326934	SAMEA2145774	ERR315468	Dec 12, 2013	Dec 06, 2013	V23	RNA-Seq	cDNA	TRANSCRIPTOMIC	PAIRED	356	0	ILLUMINA	Illumina HiSeq 2000	ERP003613	PRJEB4337	231263	simple	9606	Homo sapiens	E-MTAB-1733:kidney_c	no	public	C52EFEA3E96977EACE206AAF96100F38	F90D0207A8D6A1C325167B40C6A887BC	12164943	2457318486	12164943	202	1946	http://sra-download.ncbi.nlm.nih.gov/srapub/ERR315468	SCIENCE FOR LIFE LABORATORY, STOCKHOLM, SWEDEN	ERA240568
ERX011182	ERS025081	SAMEA962348	ERR030885	Mar 17, 2011	May 30, 2014	HCT20142	RNA-Seq	cDNA	TRANSCRIPTOMIC	PAIRED	184	0	ILLUMINA	Illumina HiSeq 2000	ERP000546	PRJEB2445	204271	simple	9606	Homo sapiens	E-MTAB-513:HCT20142	no	public	BF4F66E254ECB90E9563A57F99D37010	0C77D3B56C86746322BDBD93FA66A38C	80397337	8039733700	80397337	100	4128	http://sra-download.ncbi.nlm.nih.gov/srapub/ERR030885	ILLUMINA-CA	ERA022994
ERX288628	ERS327022	SAMEA2162328	ERR315494	Dec 12, 2013	Dec 06, 2013	V5	RNA-Seq	cDNA	TRANSCRIPTOMIC	PAIRED	377	0	ILLUMINA	Illumina HiSeq 2000	ERP003613	PRJEB4337	231263	simple	9606	Homo sapiens	E-MTAB-1733:kidney_a	no	public	D4308BC38E3521177B68F61D87AE57D6	FBF70EC150819794B7869B56BBBBB90D	16450970	3323095940	16450970	202	2648	http://sra-download.ncbi.nlm.nih.gov/srapub/ERR315494	SCIENCE FOR LIFE LABORATORY, STOCKHOLM, SWEDEN	ERA240568
ERX288607	ERS327015	SAMEA2159080	ERR315443	Dec 12, 2013	Dec 06, 2013	V6	RNA-Seq	cDNA	TRANSCRIPTOMIC	PAIRED	388	0	ILLUMINA	Illumina HiSeq 2000	ERP003613	PRJEB4337	231263	simple	9606	Homo sapiens	E-MTAB-1733:kidney_b	no	public	9761E357DB75F527A55E5BEDC227D78F	7D217620E00B0E0C8FAD119B1D09D4E8	24572266	4963597732	24572266	202	3943	http://sra-download.ncbi.nlm.nih.gov/srapub/ERR315443	SCIENCE FOR LIFE LABORATORY, STOCKHOLM, SWEDEN	ERA240568

## Sheet: Liver
Experiment	Sample	BioSample	Run	ReleaseDate	LoadDate	spots	bases	LibraryStrategy	LibrarySelection	LibrarySource	LibraryLayout	SampleType	TaxID	ScientificName	SampleName	Tumor	Consent	RunHash	ReadHash	spots_with_mates	avgLength	size_MB	download_path	InsertSize	InsertDev	Platform	Model	SRAStudy	BioProject	Study_Pubmed_id	ProjectID	CenterName	Submission
SRX1038910	SRS945676	SAMN03734991	SRR2040580	Sep 01, 2015	May 27, 2015	77680887	15200158223	RNA-Seq	cDNA	TRANSCRIPTOMIC	PAIRED	simple	9606	Homo sapiens	GSM1695910	no	public	0673EE7D79431ADD76628758409C2BCA	ADDAF32A511F64C5011AA71408433D4F	77680887	195	8695	http://sra-download.ncbi.nlm.nih.gov/srapub/SRR2040580	0	0	ILLUMINA	Illumina HiSeq 2000	SRP058740	PRJNA285021		285021	GEO	SRA270011
SRX1038909	SRS945675	SAMN03734990	SRR2040579	Sep 01, 2015	May 27, 2015	67904633	12815765382	RNA-Seq	cDNA	TRANSCRIPTOMIC	PAIRED	simple	9606	Homo sapiens	GSM1695909	no	public	AFB92DE0DCEFDD61CEB9A5B3C4CE7D7A	6AC101E7C1FFE009CB18E01592455E8C	67904633	188	7746	http://sra-download.ncbi.nlm.nih.gov/srapub/SRR2040579	0	0	ILLUMINA	Illumina HiSeq 2000	SRP058740	PRJNA285021		285021	GEO	SRA270011
SRX530187	SRS599763	SAMN02741833	SRR1266980	Jul 31, 2014	May 01, 2014	103852781	20770556200	RNA-Seq	cDNA	TRANSCRIPTOMIC	PAIRED	simple	9606	Homo sapiens	GSM1377536	no	public	AB01373E75FB0B3BE0A804EF87F60E82	C1D3B567755100438EF27C2E0A5FCE88	103852781	200	13777	http://sra-download.ncbi.nlm.nih.gov/srapub/SRR1266980	0	0	ILLUMINA	Illumina HiSeq 2000	SRP041597	PRJNA245958	2	245958	GEO	SRA160743

## Sheet: Lung
Experiment	Sample	BioSample	Run	LibraryStrategy	LibrarySelection	LibrarySource	LibraryLayout	InsertSize	InsertDev	Platform	Model	SRAStudy	BioProject	Study_Pubmed_id	ProjectID	SampleType	TaxID	ScientificName	SampleName	Tumor	Consent	RunHash	ReadHash	ReleaseDate	LoadDate	spots	bases	spots_with_mates	avgLength	size_MB	AssemblyName	download_path	LibraryName	CenterName	Submission
SRX145663	SRS311910	SAMN00990705	SRR493367	RNA-Seq	cDNA	TRANSCRIPTOMIC	PAIRED	180	0	ILLUMINA	Illumina HiSeq 2000	SRP012607	PRJNA162905	2	162905	simple	9606	Homo sapiens	GSM925763	no	public	AF8F5BE33E0B59A8F4F47285687DBD81	B09AFDA9718692139460A8C6CAE5D8E7	Dec 11, 2012	Aug 12, 2012	17433672	3521601744	17433672	202	2347		http://sra-download.ncbi.nlm.nih.gov/srapub/SRR493367	GSM925763: LFB_scramble_hiseq_repB	GEO	SRA052262
ERX288615	ERS327020	SAMEA2158569	ERR315346	RNA-Seq	cDNA	TRANSCRIPTOMIC	PAIRED	439	0	ILLUMINA	Illumina HiSeq 2000	ERP003613	PRJEB4337		231263	simple	9606	Homo sapiens	E-MTAB-1733:lung_3e	no	public	FBDF56096516D069FD6CC25497417028	7D63A66AE2F732357EA8D582F1ACB517	Dec 12, 2013	Dec 06, 2013	25354832	5121676064	25354832	202	2450		http://sra-download.ncbi.nlm.nih.gov/srapub/ERR315346	V80	SCIENCE FOR LIFE LABORATORY, STOCKHOLM, SWEDEN	ERA240568
SRX145664	SRS311911	SAMN00990706	SRR493368	RNA-Seq	cDNA	TRANSCRIPTOMIC	PAIRED	180	0	ILLUMINA	Illumina HiSeq 2000	SRP012607	PRJNA162905	2	162905	simple	9606	Homo sapiens	GSM925764	no	public	C4A10B2EA2590141EE5B8AF2C9A0D9B0	FEC386B47AB4B4A75010EB6C84A678CE	Dec 11, 2012	Aug 12, 2012	21830449	4409750698	21830449	202	2896		http://sra-download.ncbi.nlm.nih.gov/srapub/SRR493368	GSM925764: LFB_scramble_hiseq_repC	GEO	SRA052262
SRX083288	SRS228000	SAMN00668327	SRR309267	RNA-Seq	other	TRANSCRIPTOMIC	PAIRED	270	0	ILLUMINA	Illumina Genome Analyzer II	SRP007494	PRJNA144473	2	144473	simple	9606	Homo sapiens	GSM759890	no	public	3C144041837094C003B337DA18F068B0	DBF795928525C3701359EA8BC1B3EA16	Aug 30, 2011	May 30, 2014	44702551	6258357140	44702551	140	2799		http://sra-download.ncbi.nlm.nih.gov/srapub/SRR309267	GSM759890: RNA-Seq Lung Fibroblasts batch1, sample 1	GEO	SRA040085
SRX145665	SRS311912	SAMN00990707	SRR493369	RNA-Seq	cDNA	TRANSCRIPTOMIC	PAIRED	180	0	ILLUMINA	Illumina HiSeq 2000	SRP012607	PRJNA162905	2	162905	simple	9606	Homo sapiens	GSM925765	no	public	109EECEB8A48C71BBA6A3F7F9732B9FD	504E44D8C235566352D31D512C90DE46	Dec 11, 2012	Aug 12, 2012	17916102	3619052604	17916102	202	2326		http://sra-download.ncbi.nlm.nih.gov/srapub/SRR493369	GSM925765: LFB_HOXA1KD_hiseq_repA	GEO	SRA052262
SRX083289	SRS228001	SAMN00668328	SRR309268	RNA-Seq	other	TRANSCRIPTOMIC	PAIRED	270	0	ILLUMINA	Illumina Genome Analyzer II	SRP007494	PRJNA144473	2	144473	simple	9606	Homo sapiens	GSM759891	no	public	95BDF5F2FBF490A5CDE5B33C1CC79018	18C7EFB8F62DD7F1F8DC7CA25AE25658	Aug 30, 2011	Jun 28, 2015	44370631	6211888340	0	140	2797		http://sra-download.ncbi.nlm.nih.gov/srapub/SRR309268	GSM759891: RNA-Seq Lung Fibroblasts batch1, sample 2	GEO	SRA040085
SRX145666	SRS311913	SAMN00990708	SRR493370	RNA-Seq	cDNA	TRANSCRIPTOMIC	PAIRED	180	0	ILLUMINA	Illumina HiSeq 2000	SRP012607	PRJNA162905	2	162905	simple	9606	Homo sapiens	GSM925766	no	public	306174D94F523A699FD794064BAA0BF5	336174F7EEEB7AD30F765B93FFCDDEF8	Dec 11, 2012	Aug 12, 2012	20141813	4068646226	20141813	202	2716		http://sra-download.ncbi.nlm.nih.gov/srapub/SRR493370	GSM925766: LFB_HOXA1KD_hiseq_repB	GEO	SRA052262
ERX288597	ERS327011	SAMEA2144333	ERR315341	RNA-Seq	cDNA	TRANSCRIPTOMIC	PAIRED	410	0	ILLUMINA	Illumina HiSeq 2000	ERP003613	PRJEB4337		231263	simple	9606	Homo sapiens	E-MTAB-1733:lung_3f	no	public	7D076C7E3512B7661CD5AB15ADC3A17B	D7055D9EAFCF5B7532413AD8DD258D54	Dec 12, 2013	Dec 06, 2013	29340443	5926769486	29340443	202	2828		http://sra-download.ncbi.nlm.nih.gov/srapub/ERR315341	V81	SCIENCE FOR LIFE LABORATORY, STOCKHOLM, SWEDEN	ERA240568
SRX084672	SRS241957	SAMN00672627	SRR315313	RNA-Seq	cDNA	TRANSCRIPTOMIC	PAIRED	0	0	ILLUMINA	Illumina Genome Analyzer II	SRP007461	PRJNA30709	2	30709	simple	9606	Homo sapiens	GSM765394	no	public	1AAFB575B2200131C31702E846C6932B	9BCDB34D46B941D21DBF8217D69272A8	Jul 22, 2011	May 30, 2014	43753755	6650570760	43753755	152	4238		http://sra-download.ncbi.nlm.nih.gov/srapub/SRR315313	GSM765394: CshlLong_RnaSeq_NHLF_cell_longPolyA	GEO	SRA039973
SRX145667	SRS311914	SAMN00990709	SRR493371	RNA-Seq	cDNA	TRANSCRIPTOMIC	PAIRED	180	0	ILLUMINA	Illumina HiSeq 2000	SRP012607	PRJNA162905	2	162905	simple	9606	Homo sapiens	GSM925767	no	public	CCE03DA16236DE7BDDA76A2EFF15BE9B	A92C74011A30E310E8335295B978B14F	Dec 11, 2012	Aug 12, 2012	23544153	4755918906	23544153	202	3132		http://sra-download.ncbi.nlm.nih.gov/srapub/SRR493371	GSM925767: LFB_HOXA1KD_hiseq_repC	GEO	SRA052262
SRX157498	SRS348298	SAMN01085361	SRR518000	RNA-Seq	cDNA	TRANSCRIPTOMIC	PAIRED	400	0	ILLUMINA	Illumina Genome Analyzer IIx	SRP013999	PRJNA169560	2	169560	simple	9606	Homo sapiens	GSM953384	no	public	6D171DC76C2EE202DF07D6080DA1ADD1	04E71BC861338726B2C1E6EF48E19C22	Jan 22, 2013	Jul 03, 2012	64764258	13470965664	64764258	208	8037		http://sra-download.ncbi.nlm.nih.gov/srapub/SRR518000	GSM953384: RNA-Seq lung fibroblast iPSCs	GEO	SRA055398

## Sheet: Muscle
Experiment	Sample	BioSample	Run	LibraryStrategy	LibrarySelection	LibrarySource	LibraryLayout	InsertSize	InsertDev	Platform	Model	SRAStudy	BioProject	Study_Pubmed_id	ProjectID	SampleType	TaxID	ScientificName	SampleName	Tumor	Consent	RunHash	ReadHash	ReleaseDate	LoadDate	spots	bases	spots_with_mates	avgLength	size_MB	download_path	LibraryName	Sex	CenterName	Submission
SRX684357	SRS687483	SAMN03000686	SRR1555212	RNA-Seq	cDNA	TRANSCRIPTOMIC	PAIRED	0	0	ILLUMINA	Illumina HiSeq 2000	SRP045666	PRJNA258599	2	258599	simple	9606	Homo sapiens	GSM1482959	no	public	1CE69F65C02EB17B192B70CEC2EB7C0F	6B7C8AFCA5017D5C1A73089EDCC73E54	Jul 22, 2015	Aug 21, 2014	16319434	3296525668	16319434	202	2331	http://sra-download.ncbi.nlm.nih.gov/srapub/SRR1555212			GEO	SRA179948
SRX610332	SRS641346	SAMN02866154	SRR1424739	RNA-Seq	cDNA	TRANSCRIPTOMIC	PAIRED	0	0	ILLUMINA	Illumina HiSeq 2000	SRP043368	PRJNA253013	2	253013	simple	9606	Homo sapiens	GSM1415134	no	public	CCDA3BB27735F7D5DDE9A3E5923BCC35	6DA7322A52234AE5A0C720CB79BB7CE7	Jul 22, 2015	Jun 18, 2014	26183362	5289039124	26183362	202	3628	http://sra-download.ncbi.nlm.nih.gov/srapub/SRR1424739			GEO	SRA171561
SRX610346	SRS641360	SAMN02866171	SRR1424754	RNA-Seq	cDNA	TRANSCRIPTOMIC	PAIRED	0	0	ILLUMINA	Illumina HiSeq 2000	SRP043368	PRJNA253013	2	253013	simple	9606	Homo sapiens	GSM1415148	no	public	B033447E2CB0CFAD897A25F611661B0B	7315F5D411BEF416EC972433BD05F034	Jul 22, 2015	Jun 18, 2014	31172495	6296843990	31172495	202	4438	http://sra-download.ncbi.nlm.nih.gov/srapub/SRR1424754			GEO	SRA171561
SRX684340	SRS687466	SAMN03000668	SRR1555192	RNA-Seq	cDNA	TRANSCRIPTOMIC	PAIRED	0	0	ILLUMINA	Illumina HiSeq 2000	SRP045666	PRJNA258599	2	258599	simple	9606	Homo sapiens	GSM1482942	no	public	D1895294D264EC49210012D6909B06C1	68F7178AA1821C655DC273F1A55CB48C	Jul 22, 2015	Aug 21, 2014	23986437	4845260274	23986437	202	3432	http://sra-download.ncbi.nlm.nih.gov/srapub/SRR1555192			GEO	SRA179948
SRX684338	SRS687462	SAMN03000666	SRR1555190	RNA-Seq	cDNA	TRANSCRIPTOMIC	PAIRED	0	0	ILLUMINA	Illumina HiSeq 2000	SRP045666	PRJNA258599	2	258599	simple	9606	Homo sapiens	GSM1482940	no	public	A7122DE8B8C84BF831DCE13DDC3B6804	C4705335E9850A6AD392AD58263AE92C	Jul 22, 2015	Aug 21, 2014	31991702	6462323804	31991702	202	4514	http://sra-download.ncbi.nlm.nih.gov/srapub/SRR1555190			GEO	SRA179948
SRX684339	SRS687465	SAMN03000667	SRR1555191	RNA-Seq	cDNA	TRANSCRIPTOMIC	PAIRED	0	0	ILLUMINA	Illumina HiSeq 2000	SRP045666	PRJNA258599	2	258599	simple	9606	Homo sapiens	GSM1482941	no	public	2955EA5270A5FB7D79D70BD90276BE35	A62B5C5902947AB3CB99E69A3C45546B	Jul 22, 2015	Aug 21, 2014	26362628	5325250856	26362628	202	3708	http://sra-download.ncbi.nlm.nih.gov/srapub/SRR1555191			GEO	SRA179948
SRX610343	SRS641357	SAMN02866168	SRR1424750	RNA-Seq	cDNA	TRANSCRIPTOMIC	PAIRED	0	0	ILLUMINA	Illumina HiSeq 2000	SRP043368	PRJNA253013	2	253013	simple	9606	Homo sapiens	GSM1415145	no	public	E4F864B46E2460BA2FE6D411AC0D635C	1312A500BD54F3306DC3F4A62D0BD6FF	Jul 22, 2015	Jun 18, 2014	19998058	4039607716	19998058	202	2737	http://sra-download.ncbi.nlm.nih.gov/srapub/SRR1424750			GEO	SRA171561
SRX684361	SRS687487	SAMN03000656	SRR1555217	RNA-Seq	cDNA	TRANSCRIPTOMIC	PAIRED	0	0	ILLUMINA	Illumina HiSeq 2000	SRP045666	PRJNA258599	2	258599	simple	9606	Homo sapiens	GSM1482963	no	public	D382476D7CF407AE6D5E7D6975FB3F76	5A8682B3EBE770CEF7852879BDEE35A7	Jul 22, 2015	Aug 21, 2014	18499143	3736826886	18499143	202	2609	http://sra-download.ncbi.nlm.nih.gov/srapub/SRR1555217			GEO	SRA179948
SRX610342	SRS641356	SAMN02866164	SRR1424749	RNA-Seq	cDNA	TRANSCRIPTOMIC	PAIRED	0	0	ILLUMINA	Illumina HiSeq 2000	SRP043368	PRJNA253013	2	253013	simple	9606	Homo sapiens	GSM1415144	no	public	BDBDE005F95826228E92AE25A2853FCD	317954DE062EC7F4CEC6DE5ED82D57CD	Jul 22, 2015	Jun 18, 2014	22347688	4514232976	22347688	202	3067	http://sra-download.ncbi.nlm.nih.gov/srapub/SRR1424749			GEO	SRA171561
SRX684356	SRS687482	SAMN03000685	SRR1555211	RNA-Seq	cDNA	TRANSCRIPTOMIC	PAIRED	0	0	ILLUMINA	Illumina HiSeq 2000	SRP045666	PRJNA258599	2	258599	simple	9606	Homo sapiens	GSM1482958	no	public	D9EEC0C4CBF6320186B8840698D5AF4A	63F45B27AB8CAF1FE10E0EDED501700E	Jul 22, 2015	Aug 21, 2014	27824649	5620579098	27824649	202	3890	http://sra-download.ncbi.nlm.nih.gov/srapub/SRR1555211			GEO	SRA179948
SRX796617	SRS779969	SAMN03253149	SRR1693847	RNA-Seq	cDNA	TRANSCRIPTOMIC	PAIRED	0	0	ILLUMINA	Illumina HiSeq 2500	SRP050596	PRJNA269336	2	269336	simple	9606	Homo sapiens	GSM1559441	no	public	2A35CD4812081DBC8E74ED62008544D7	244FE6B59B9144FCA227FC78E72C2C70	Apr 07, 2015	Dec 05, 2014	14128289	2853914378	14128289	202	1175	http://sra-download.ncbi.nlm.nih.gov/srapub/SRR1693847			GEO	SRA209133
ERX537318	ERS526281	SAMEA2698404	ERR579131	RNA-Seq	cDNA	TRANSCRIPTOMIC	PAIRED	211	0	ILLUMINA	Illumina HiSeq 2500	ERP006650	PRJEB6971		272696	simple	9606	Homo sapiens	E-MTAB-2836:smoothmuscle_8a	no	public	5116AC3D0451BE6BE625995A74B37A0E	D18F40C42F4D5BA02F5E5CD80EF757A0	Jan 28, 2015	Jan 28, 2015	33018451	6669727102	33018451	202	2751	http://sra-download.ncbi.nlm.nih.gov/srapub/ERR579131	smoothmuscle_8a	female	Science for Life Laboratory, Stockholm	ERA347057
SRX610345	SRS641359	SAMN02866167	SRR1424753	RNA-Seq	cDNA	TRANSCRIPTOMIC	PAIRED	0	0	ILLUMINA	Illumina HiSeq 2000	SRP043368	PRJNA253013	2	253013	simple	9606	Homo sapiens	GSM1415147	no	public	2B56D85EB216DB442B182C67AC94B20C	060DB6E6E77883E1A4F6C76259FE8DAE	Jul 22, 2015	Jun 18, 2014	26903341	5434474882	26903341	202	3762	http://sra-download.ncbi.nlm.nih.gov/srapub/SRR1424753			GEO	SRA171561
SRX610328	SRS641341	SAMN02866150	SRR1424735	RNA-Seq	cDNA	TRANSCRIPTOMIC	PAIRED	0	0	ILLUMINA	Illumina HiSeq 2000	SRP043368	PRJNA253013	2	253013	simple	9606	Homo sapiens	GSM1415130	no	public	E15D865FE46193F15EDD02986497C827	DE94A6BAD79A9BE3AC0BF3A70D799FAB	Jul 22, 2015	Jun 18, 2014	29965487	6053028374	29965487	202	4272	http://sra-download.ncbi.nlm.nih.gov/srapub/SRR1424735			GEO	SRA171561
SRX796615	SRS779967	SAMN03253151	SRR1693845	RNA-Seq	cDNA	TRANSCRIPTOMIC	PAIRED	0	0	ILLUMINA	Illumina HiSeq 2500	SRP050596	PRJNA269336	2	269336	simple	9606	Homo sapiens	GSM1559439	no	public	73FF3812DBCE0B39A4788FA1B11B8E40	8AD2E015AF6CC8B376853A1521D5BF8E	Apr 07, 2015	Dec 05, 2014	45763741	9244275682	45763741	202	3971	http://sra-download.ncbi.nlm.nih.gov/srapub/SRR1693845			GEO	SRA209133
SRX796618	SRS779970	SAMN03253146	SRR1693849	RNA-Seq	cDNA	TRANSCRIPTOMIC	PAIRED	0	0	ILLUMINA	Illumina HiSeq 2000	SRP050596	PRJNA269336	2	269336	simple	9606	Homo sapiens	GSM1559442	no	public	C1D65E3D16E837072A3B59A535F7246A	050AD0470833BB246E76CC230AEC69CD	Apr 07, 2015	Dec 05, 2014	47999958	9695991516	47999958	202	6967	http://sra-download.ncbi.nlm.nih.gov/srapub/SRR1693849			GEO	SRA209133
SRX796616	SRS779968	SAMN03253150	SRR1693846	RNA-Seq	cDNA	TRANSCRIPTOMIC	PAIRED	0	0	ILLUMINA	Illumina HiSeq 2500	SRP050596	PRJNA269336	2	269336	simple	9606	Homo sapiens	GSM1559440	no	public	25AF40D495D6C898A2620E1ECFD4DA61	A43C1E0E1B0E3A1F23C0D2A6B604A518	Apr 07, 2015	Dec 05, 2014	68939894	13925858588	68939894	202	6055	http://sra-download.ncbi.nlm.nih.gov/srapub/SRR1693846			GEO	SRA209133
SRX796620	SRS779972	SAMN03253147	SRR1693851	RNA-Seq	cDNA	TRANSCRIPTOMIC	PAIRED	0	0	ILLUMINA	Illumina HiSeq 2500	SRP050596	PRJNA269336	2	269336	simple	9606	Homo sapiens	GSM1559444	no	public	F48789E97CFB21314F1FAB2AEC75E06B	0732C97FCF45411FFA08ADB1489B7911	Apr 07, 2015	Dec 05, 2014	62637083	12652690766	62637083	202	5172	http://sra-download.ncbi.nlm.nih.gov/srapub/SRR1693851			GEO	SRA209133
SRX796619	SRS779971	SAMN03253148	SRR1693850	RNA-Seq	cDNA	TRANSCRIPTOMIC	PAIRED	0	0	ILLUMINA	Illumina HiSeq 2500	SRP050596	PRJNA269336	2	269336	simple	9606	Homo sapiens	GSM1559443	no	public	DC31ABADF26A65CF23840716B0623FAC	4608A4DBEFAC3779CC951C37718F8898	Apr 07, 2015	Dec 05, 2014	84907626	17151340452	84907626	202	7645	http://sra-download.ncbi.nlm.nih.gov/srapub/SRR1693850			GEO	SRA209133

## Sheet: Ovary
Experiment	Sample	BioSample	Run	ReleaseDate	LoadDate	spots	bases	LibraryStrategy	LibraryName	LibrarySelection	LibrarySource	LibraryLayout	SampleType	TaxID	ScientificName	SampleName	Tumor	Consent	RunHash	ReadHash	spots_with_mates	avgLength	size_MB	download_path	InsertSize	InsertDev	Platform	Model	SRAStudy	BioProject	Study_Pubmed_id	ProjectID	Sex	CenterName	Submission
ERX011184	ERS025083	SAMEA962350	ERR030874	Mar 17, 2011	May 30, 2014	80946260	8094626000	RNA-Seq	HCT20150	cDNA	TRANSCRIPTOMIC	PAIRED	simple	9606	Homo sapiens	E-MTAB-513:HCT20150	no	public	7679BCA65911E2822A28E8D6ED691DDC	F113410070D3CC31D4DD7229F2663978	80946260	100	4339	http://sra-download.ncbi.nlm.nih.gov/srapub/ERR030874	237	0	ILLUMINA	Illumina HiSeq 2000	ERP000546	PRJEB2445		204271		ILLUMINA-CA	ERA022994
SRX339390	SRS473119	SAMN02333692	SRR956939	Jun 04, 2014	Aug 25, 2013	119769204	5988460200	RNA-Seq		cDNA	TRANSCRIPTOMIC	SINGLE	simple	9606	Homo sapiens	GSM1215105	no	public	A782C4BADB735C72E33F7889B4085972	4D5280C754A7F488584C14318AC5EE3D	0	50	3956	http://sra-download.ncbi.nlm.nih.gov/srapub/SRR956939	0	0	ILLUMINA	Illumina HiSeq 2000	SRP029207	PRJNA216966	2	216966		GEO	SRA098897
SRX339387	SRS473116	SAMN02333693	SRR956936	Jun 04, 2014	Aug 25, 2013	68725170	3436258500	RNA-Seq		cDNA	TRANSCRIPTOMIC	SINGLE	simple	9606	Homo sapiens	GSM1215102	no	public	8D5A330E6FC9A71E7DBDA194D9B73BE1	A0EC42856E0F20C0CD1D455C6BD78E81	0	50	2280	http://sra-download.ncbi.nlm.nih.gov/srapub/SRR956936	0	0	ILLUMINA	Illumina HiSeq 2000	SRP029207	PRJNA216966	2	216966		GEO	SRA098897
ERX288538	ERS326980	SAMEA2145245	ERR315482	Dec 12, 2013	Dec 06, 2013	15110219	3052264238	RNA-Seq	V233	cDNA	TRANSCRIPTOMIC	PAIRED	simple	9606	Homo sapiens	E-MTAB-1733:ovary_6a	no	public	0C6A9DC9B2289C3D5D31DA69E9A73B9F	3AB6ACF4317F3FCBAB4FB7EF93D2395A	15110219	202	1344	http://sra-download.ncbi.nlm.nih.gov/srapub/ERR315482	411	0	ILLUMINA	Illumina HiSeq 2000	ERP003613	PRJEB4337		231263		SCIENCE FOR LIFE LABORATORY, STOCKHOLM, SWEDEN	ERA240568
ERX288488	ERS326946	SAMEA2155371	ERR315402	Dec 12, 2013	Dec 06, 2013	15764627	3184454654	RNA-Seq	V234	cDNA	TRANSCRIPTOMIC	PAIRED	simple	9606	Homo sapiens	E-MTAB-1733:ovary_6b	no	public	7B88A1B365A1BD787A99297A9BFCC68F	4F18B6A212B2883E9EB28420EE140E65	15764627	202	1386	http://sra-download.ncbi.nlm.nih.gov/srapub/ERR315402	384	0	ILLUMINA	Illumina HiSeq 2000	ERP003613	PRJEB4337		231263		SCIENCE FOR LIFE LABORATORY, STOCKHOLM, SWEDEN	ERA240568
ERX537312	ERS526275	SAMEA2698398	ERR579132	Jan 28, 2015	Jan 28, 2015	36782141	7429992482	RNA-Seq	ovary_8a	cDNA	TRANSCRIPTOMIC	PAIRED	simple	9606	Homo sapiens	E-MTAB-2836:ovary_8a	no	public	554330092BA484F453F0E83745209F24	672A5EA0106DA7B6C7C3B0DC9A7D3870	36782141	202	3136	http://sra-download.ncbi.nlm.nih.gov/srapub/ERR579132	215	0	ILLUMINA	Illumina HiSeq 2500	ERP006650	PRJEB6971		272696	female	Science for Life Laboratory, Stockholm	ERA347057

[truncated: 5 more sheets: Pancreas, Prostate, Skin, Testis, Thyroid]
