# Supplementary material for: Trisomy 21 Alters DNA Methylation in Parent-of-Origin-Dependent and -Independent Manners
Source: PLoS One. 2016 Apr 21;11(4):e0154108. doi: 10.1371/journal.pone.0154108 (PMC4839675; doi:10.1371/journal.pone.0154108)
Supplement: S7 Table — (XLSX) [file pone.0154108.s008.xlsx]

## Sheet: S7_Table
Disomic controls #ID	Sample type	Ratio of restriction enzyme-resistant 5mCpG sites at the WRB CGI-2 (% Meth)
301	Peripheral mononuclear blood cells	45.0
352	Mouth epithelial cells (swabs)	43.2
356	Mouth epithelial cells (swabs)	46.0
356	Peripheral mononuclear blood cells	36.6
581	Peripheral mononuclear blood cells	50.2
902	Peripheral mononuclear blood cells	50.6
1027	Peripheral mononuclear blood cells	45.4
1046	Peripheral mononuclear blood cells	44.6
1104	Peripheral mononuclear blood cells	52.7
1251	Peripheral mononuclear blood cells	57.4
1270	Peripheral mononuclear blood cells	50.6
1545	Peripheral mononuclear blood cells	43.6
1559	Peripheral mononuclear blood cells	50.7	Overall average (% Meth)	47.4
		Ratio of restriction enzyme-resistant 5mCpG sites at the WRB CGI-2 (% Meth)
		Replicate experiments
Trisomic case #ID	Parental origin of T21 non-disjunction	Rp0	Rp1	Rp2	Mean
12	Maternal	57.9	70.6	95.7	74.7
17	Maternal	93.6	75.6	73.9	81.0
27	Maternal	79.2	46.7	74.4	66.8
33	Maternal	78.4	67.8	63.1	69.8
36	Maternal	79.7	58.9	72.1	70.2
43	Maternal	87.2	62.2	67.6	72.3
65	Maternal	80.4	48.4	64.3	64.4
77	Maternal	50.5	69.4	61.7	60.5
78	Maternal	52.2	55.5	60.8	56.2
81	Maternal	63.9	70.1	75.8	69.9
82	Maternal	64.7	69.0	56.6	63.4
83	Maternal	63.1	58.2	62.8	61.4
84	Maternal	60.4	56.1	65.3	60.6
854	Maternal	68.5	84.0	75.8	76.1
869	Maternal	59.4	77.6	67.3	68.1
889	Maternal	71.6	92	71.4	78.3	Overall average (% Meth)	68.4
30	Paternal	35.0	28.1	29.4	30.8
79	Paternal	37.4	15.7	55.8	36.3
242	Paternal	34.4	28.8	40.2	34.5
865	Paternal	31.7	33.3	31.5	32.2
884	Paternal	37	32.3	37.6	35.6
901	Paternal	25.7	37.8	30.6	31.4	Overall average (% Meth)	33.5
hESC #ID	Sample Type	Ratio of restriction enzyme-resistant 5mCpG sites at the WRB CGI-2 (% Meth)
HUES 1	Human embryonic stem cells	66.5
HUES 3	Human embryonic stem cells	99.9
HUES 5	Human embryonic stem cells	66.6
HUES 7	Human embryonic stem cells	86.9
HUES 15	Human embryonic stem cells	90.6	Overall average (% Meth)	82.1
