# Supplementary material for: Trisomy 21 Alters DNA Methylation in Parent-of-Origin-Dependent and -Independent Manners
Source: PLoS One. 2016 Apr 21;11(4):e0154108. doi: 10.1371/journal.pone.0154108 (PMC4839675; doi:10.1371/journal.pone.0154108)
Supplement: S8 Table — (XLS) [file pone.0154108.s009.xls]

## Sheet: WRB long_Adrenal
Accession	# of bases	Total of spots	Spots filtered	Experiment		WRB transcript variant 1 (WRB long) sequence substring
ERR315385	2.2G	10.9M	18	ERX288631		CTGGTGCTCAGCTTCGTGTTTGGATGCAATGTT
ERR315335	2.0G	10.1M	12	ERX288498

## Sheet: WRB short_Adrenal
Accession	# of bases	Total of spots	Spots filtered	Experiment		WRB transcript variant 2 (WRB short) sequence substring
ERR315335	2.0G	10.1M	0	ERX288498		GGCGGGTCGCGGCTTCCAAGCTCTAAATGGAGA
ERR315385	2.2G	10.9M	0	ERX288631

## Sheet: WRB long_Brain
Accession	# of bases	Total of spots	Spots filtered	Experiment		WRB transcript variant 1 (WRB long) sequence substring
SRR921934	17.3G	86.3M	670	SRX314967		CTGGTGCTCAGCTTCGTGTTTGGATGCAATGTT
SRR921944	17.0G	84.8M	564	SRX314972
SRR921935	15.0G	75.0M	551	SRX314967
SRR1222585	36.5G	177.3M	514	SRX512961
SRR921942	17.0G	85.1M	489	SRX314971
SRR921938	16.8G	84.2M	418	SRX314969
SRR921940	17.2G	85.8M	413	SRX314970
SRR921936	16.8G	84.0M	407	SRX314968
SRR921945	16.4G	81.9M	398	SRX314972
SRR921943	15.2G	75.8M	361	SRX314971
SRR921941	15.8G	79.2M	353	SRX314970
SRR921937	15.2G	75.9M	337	SRX314968
SRR921939	15.8G	79.1M	328	SRX314969
SRR1275356	2.0G	9.8M	139	SRX534610
SRR1974681	1.9G	6.3M	98	SRX995999
SRR1974724	2.0G	6.7M	69	SRX996042
SRR1222589	47.0G	243.5M	69	SRX512965
ERR358556	8.6G	114.4M	42	ERX331329
SRR1974712	1.7G	5.5M	40	SRX996030
DRR001622	2.2G	14.5M	37	DRX001120
SRR309262	4.7G	31.1M	35	SRX083283
SRR1222601	30.6G	166.6M	33	SRX512971
SRR611065	9.0G	44.5M	33	SRX201696
SRR921946	4.6G	45.9M	28	SRX314973
SRR921948	5.6G	55.7M	28	SRX314973
ERR420386	6.5G	32.2M	26	ERX386681
DRR001624	2.2G	14.7M	25	DRX001122
SRR1974706	2.7G	9.0M	25	SRX996024
ERR358552	8.9G	118.6M	25	ERX331328
SRR1222686	22.6G	112.8M	24	SRX513013
SRR921947	4.7G	46.1M	24	SRX314973
SRR1974713	1.6G	5.3M	23	SRX996031
SRR609422	3.9G	21.9M	22	SRX201641
SRR332171	7.4G	73.5M	22	SRX092364
SRR1974735	1.7G	5.6M	19	SRX996053
SRR649361	2.9G	38.4M	19	SRX217681
SRR1974704	2.2G	7.2M	19	SRX996022
SRR943357	4.4G	21.7M	19	SRX328092
SRR921949	3.2G	32.1M	18	SRX314973
SRR309137	1.6G	20.6M	15	SRX083168
SRR1974658	613.0M	4.1M	14	SRX995976
SRR309141	2.0G	25.8M	14	SRX083170
SRR309138	2.0G	26.7M	14	SRX083168
SRR1974632	509.2M	3.4M	13	SRX995950
SRR309143	1.9G	26.6M	11	SRX083171
SRR309144	1.9G	26.0M	11	SRX083171
SRR1275357	66.5M	337.6k	11	SRX534610
ERR358554	4.6G	60.7M	10	ERX331325
SRR309139	2.1G	27.6M	9	SRX083169
SRR359290	1.7G	23.3M	8	SRX103804
ERR358559	5.0G	66.5M	8	ERX331323
SRR943339	4.7G	23.5M	8	SRX328074
SRR309140	2.0G	26.6M	7	SRX083169
SRR309142	1.9G	25.2M	6	SRX083170
SRR649360	1.5G	19.5M	5	SRX217680
SRR1974649	693.9M	4.6M	4	SRX995967
SRR1275364	993.8M	4.9M	4	SRX534614
SRR1974659	592.7M	4.0M	2	SRX995977
SRR1974752	2.3G	7.6M	1	SRX996070
ERR358555	5.4G	71.4M	1	ERX331331

## Sheet: WRB short_Brain
Accession	# of bases	Total of spots	Spots filtered	Experiment		WRB transcript variant 2 (WRB short) sequence substring
SRR921936	16.8G	84.0M	12	SRX314968		GGCGGGTCGCGGCTTCCAAGCTCTAAATGGAGA
SRR921937	15.2G	75.9M	6	SRX314968
SRR1974681	1.9G	6.3M	4	SRX995999
SRR921944	17.0G	84.8M	4	SRX314972
SRR921946	4.6G	45.9M	4	SRX314973
SRR921938	16.8G	84.2M	4	SRX314969
SRR921939	15.8G	79.1M	4	SRX314969
SRR921940	17.2G	85.8M	4	SRX314970
SRR921942	17.0G	85.1M	3	SRX314971
SRR921941	15.8G	79.2M	3	SRX314970
SRR921945	16.4G	81.9M	2	SRX314972
SRR921943	15.2G	75.8M	2	SRX314971
SRR921934	17.3G	86.3M	2	SRX314967
SRR609422	3.9G	21.9M	1	SRX201641
DRR001622	2.2G	14.5M	1	DRX001120
SRR309143	1.9G	26.6M	1	SRX083171
SRR921935	15.0G	75.0M	1	SRX314967
SRR921949	3.2G	32.1M	1	SRX314973
SRR1974632	509.2M	3.4M	0	SRX995950
SRR1033622	2.3G	12.5M	0	SRX380253
SRR1974732	2.4G	7.9M	0	SRX996050
SRR1974658	613.0M	4.1M	0	SRX995976
SRR309139	2.1G	27.6M	0	SRX083169
SRR309140	2.0G	26.6M	0	SRX083169
SRR359290	1.7G	23.3M	0	SRX103804
SRR1974659	592.7M	4.0M	0	SRX995977
ERR358559	5.0G	66.5M	0	ERX331323
SRR1974752	2.3G	7.6M	0	SRX996070
DRR001624	2.2G	14.7M	0	DRX001122
SRR1974706	2.7G	9.0M	0	SRX996024
SRR1974735	1.7G	5.6M	0	SRX996053
SRR1974754	2.2G	7.2M	0	SRX996072
SRR309144	1.9G	26.0M	0	SRX083171
SRR1974713	1.6G	5.3M	0	SRX996031
ERR358556	8.6G	114.4M	0	ERX331329
SRR1974724	2.0G	6.7M	0	SRX996042
SRR1927020	7.0G	34.4M	0	SRX966622
SRR1974709	2.7G	9.0M	0	SRX996027
SRR1974712	1.7G	5.5M	0	SRX996030
SRR1927056	7.3G	36.1M	0	SRX966658
SRR1974686	2.7G	9.1M	0	SRX996004
SRR1927026	7.8G	38.4M	0	SRX966628
SRR649361	2.9G	38.4M	0	SRX217681
SRR1927036	5.6G	27.9M	0	SRX966638
SRR1927042	6.7G	33.2M	0	SRX966644
SRR1927030	9.0G	44.5M	0	SRX966632
SRR1927058	6.9G	34.1M	0	SRX966660
SRR1927069	10.1G	50.0M	0	SRX966671
SRR1927032	9.4G	46.6M	0	SRX966634
SRR1927070	8.6G	42.4M	0	SRX966672
SRR1927024	7.6G	37.5M	0	SRX966626
SRR1927066	7.6G	37.5M	0	SRX966668
SRR1927054	6.7G	33.1M	0	SRX966656
SRR1927022	7.7G	38.3M	0	SRX966624
SRR1927048	7.4G	36.7M	0	SRX966650
SRR1222686	22.6G	112.8M	0	SRX513013
SRR1222585	36.5G	177.3M	0	SRX512961
ERR358554	4.6G	60.7M	0	ERX331325
ERR358552	8.9G	118.6M	0	ERX331328
SRR1974704	2.2G	7.2M	0	SRX996022
SRR1927034	7.4G	36.5M	0	SRX966636
SRR1974649	693.9M	4.6M	0	SRX995967
ERR358555	5.4G	71.4M	0	ERX331331
SRR943339	4.7G	23.5M	0	SRX328074
SRR1222601	30.6G	166.6M	0	SRX512971
SRR1222589	47.0G	243.5M	0	SRX512965
SRR1927050	5.5G	27.0M	0	SRX966652
SRR921947	4.7G	46.1M	0	SRX314973
SRR921948	5.6G	55.7M	0	SRX314973
SRR611065	9.0G	44.5M	0	SRX201696
SRR309262	4.7G	31.1M	0	SRX083283
SRR1275356	2.0G	9.8M	0	SRX534610
SRR1275357	66.5M	337.6k	0	SRX534610
SRR1927068	9.1G	45.2M	0	SRX966670
SRR1927071	7.4G	36.4M	0	SRX966673
SRR943357	4.4G	21.7M	0	SRX328092
SRR309141	2.0G	25.8M	0	SRX083170
SRR309142	1.9G	25.2M	0	SRX083170
SRR649360	1.5G	19.5M	0	SRX217680
SRR1927038	6.3G	31.3M	0	SRX966640
SRR1927060	6.6G	32.7M	0	SRX966662
SRR1927040	13.3G	66.0M	0	SRX966642
SRR1927039	9.9G	48.9M	0	SRX966641
SRR332171	7.4G	73.5M	0	SRX092364
SRR309137	1.6G	20.6M	0	SRX083168
SRR309138	2.0G	26.7M	0	SRX083168
ERR420386	6.5G	32.2M	0	ERX386681
SRR1275354	1.9G	9.6M	0	SRX534609
SRR1275355	53.1M	295.2k	0	SRX534609
SRR1275364	993.8M	4.9M	0	SRX534614
SRR1275365	34.9M	189.7k	0	SRX534614
SRR1927062	5.7G	28.1M	0	SRX966664
SRR1927052	6.3G	31.0M	0	SRX966654
SRR1927028	8.6G	42.7M	0	SRX966630
SRR1927044	5.6G	27.8M	0	SRX966646
SRR1927064	6.0G	29.8M	0	SRX966666
SRR1927046	6.8G	33.5M	0	SRX966648

## Sheet: WRB long_Colon
Accession	# of bases	Total of spots	Spots filtered	Experiment		WRB transcript variant 1 (WRB long) sequence substring
ERR579148	10.4G	51.6M	52	ERX537316		CTGGTGCTCAGCTTCGTGTTTGGATGCAATGTT
ERR579129	8.5G	41.9M	27	ERX537321

## Sheet: WRB short_Colon
Accession	# of bases	Total of spots	Spots filtered	Experiment		WRB transcript variant 2 (WRB short) sequence substring
ERR579129	8.5G	41.9M	5	ERX537321		GGCGGGTCGCGGCTTCCAAGCTCTAAATGGAGA
ERR579148	10.4G	51.6M	6	ERX537316

## Sheet: WRB long_Fallopian T
Accession	# of bases	Total of spots	Spots filtered	Experiment		WRB transcript variant 1 (WRB long) sequence substring
ERR579136	7.5G	36.9M	483	ERX537302		CTGGTGCTCAGCTTCGTGTTTGGATGCAATGTT
ERR579124	6.8G	33.4M	439	ERX537304
ERR579134	6.6G	32.6M	183	ERX537317
ERR579155	3.4G	17.0M	92	ERX537305
ERR579128	3.4G	16.7M	92	ERX537305
ERR579150	7.8G	38.8M	88	ERX537326

## Sheet: WRB short_Fallopian T
Accession	# of bases	Total of spots	Spots filtered	Experiment		WRB transcript variant 2 (WRB short) sequence substring
ERR579134	6.6G	32.6M	6	ERX537317		GGCGGGTCGCGGCTTCCAAGCTCTAAATGGAGA
ERR579124	6.8G	33.4M	4	ERX537304
ERR579150	7.8G	38.8M	3	ERX537326
ERR579136	7.5G	36.9M	2	ERX537302
ERR579155	3.4G	17.0M	0	ERX537305
ERR579128	3.4G	16.7M	0	ERX537305

## Sheet: WRB long_Heart
Accession	# of bases	Total of spots	Spots filtered	Experiment		WRB transcript variant 1 (WRB long) sequence substring
SRR2040578	16.2G	82.6M	42	SRX1038908		CTGGTGCTCAGCTTCGTGTTTGGATGCAATGTT
ERR315384	3.4G	16.7M	34	ERX288526
SRR2040577	13.7G	70.8M	30	SRX1038907
ERR315356	3.6G	17.7M	22	ERX288578
ERR315328	2.7G	13.2M	15	ERX288536
ERR315331	3.1G	15.1M	14	ERX288573
SRR1781562	11.2G	74.9M	14	SRX860719
SRR1781566	9.9G	65.8M	14	SRX860723
SRR787274	9.7G	47.8M	8	SRX252506

## Sheet: WRB short_Heart
Accession	# of bases	Total of spots	Spots filtered	Experiment		WRB transcript variant 2 (WRB short) sequence substring
SRR2040578	16.2G	82.6M	1	SRX1038908		GGCGGGTCGCGGCTTCCAAGCTCTAAATGGAGA
SRR787274	9.7G	47.8M	0	SRX252506
ERR315328	2.7G	13.2M	0	ERX288536
ERR315356	3.6G	17.7M	0	ERX288578
ERR030886	8.3G	82.9M	0	ERX011197
ERR315331	3.1G	15.1M	0	ERX288573
ERR315384	3.4G	16.7M	0	ERX288526
SRR1781562	11.2G	74.9M	0	SRX860719
SRR1781566	9.9G	65.8M	0	SRX860723
SRR2040577	13.7G	70.8M	0	SRX1038907

[truncated: 20 more sheets: WRB long_Kidney, WRB short_Kidney, WRB long_Liver, WRB short_Liver, WRB long_Lung, WRB short_Lung, WRB long_Muscle, WRB short_Muscle, WRB long_Ovary, WRB short_Ovary, WRB long_Pancreas, WRB short_Pancreas, WRB long_Prostate, WRB short_Prostate, WRB long_Skin, WRB short_Skin, WRB long_Testis, WRB short_Testis, WRB long_Thyroid, WRB short_Thyroid]
