# Supplementary material for: Trisomy 21 Alters DNA Methylation in Parent-of-Origin-Dependent and -Independent Manners
Source: PLoS One. 2016 Apr 21;11(4):e0154108. doi: 10.1371/journal.pone.0154108 (PMC4839675; doi:10.1371/journal.pone.0154108)
Supplement: S9 Table — (XLSX) [file pone.0154108.s010.xlsx]

## Sheet: WRB rs1060180 
IUPAC query substring					Allele 1 query substring					Allele 2 query substring
TGGACTTTATGAGAKAGTCTTATAAGAAT					TGGACTTTATGAGAGAGTCTTATAAGAAT					TGGACTTTATGAGATAGTCTTATAAGAAT
Experiment	Accession	# of bases	Total of spots IUPAC	Spots filtered	Experiment	Accession	# of bases	Total of spots IUPAC	Spots Allele I	Experiment	Accession	# of bases	Total of spots IUPAC	Spots Allele II	Inconsistency	Allele I fraction	Allele II fraction	Expression status	Biosample description		Expression category (Global criteria)
SRX181608	SRR548613	22.6G	111.8M	283	SRX181608	SRR548613	22.6G	111.8M	0	SRX181608	SRR548613	22.6G	111.8M	283	0	0.00	1.00	T	retina		Consistent with biallelic expression
SRX142113	SRR486241	41.6G	206.1M	260	SRX142113	SRR486241	41.6G	206.1M	0	SRX142113	SRR486241	41.6G	206.1M	260	0	0.00	1.00	T	H1 Derived Neuronal Progenitor Cultured Cell Line		Range 0.35 to 0.65 (+/- 15%)
SRX174312	SRR534290	22.9G	113.4M	186	SRX174312	SRR534290	22.9G	113.4M	0	SRX174312	SRR534290	22.9G	113.4M	186	0	0.00	1.00	T	human diploid fibroblast strain IMR-90
SRX179444	SRR545719	42.2G	209.0M	157	SRX179444	SRR545719	42.2G	209.0M	0	SRX179444	SRR545719	42.2G	209.0M	157	0	0.00	1.00	T	Human Villous Mesenchymal Fibroblasts		Consistent with monoallelic expression
SRX314972	SRR921945	16.4G	81.9M	147	SRX314972	SRR921945	16.4G	81.9M	0	SRX314972	SRR921945	16.4G	81.9M	147	0	0.00	1.00	T	brain		0.00 [OR] 1.00 [OR] Range 0.15 < to > 0.85
SRX198080	SRR597912	43.8G	221.2M	137	SRX198080	SRR597912	43.8G	221.2M	0	SRX198080	SRR597912	43.8G	221.2M	137	0	0.00	1.00	T	skin
SRX314967	SRR921934	17.3G	86.3M	124	SRX314967	SRR921934	17.3G	86.3M	0	SRX314967	SRR921934	17.3G	86.3M	124	0	0.00	1.00	T	brain		Biallelic Imbalance Expression (BIE)
SRX343518	SRR980484	29.1G	191.7M	113	SRX343518	SRR980484	29.1G	191.7M	0	SRX343518	SRR980484	29.1G	191.7M	113	0	0.00	1.00	T	fetal adrenal		Range > 0.15 to <0.35 [OR] > 0.65 to < 0.85
ERX288608	ERR315415	8.9G	44.1M	110	ERX288608	ERR315415	8.9G	44.1M	0	ERX288608	ERR315415	8.9G	44.1M	110	0	0.00	1.00	T	testis
SRX142109	SRR486239	41.2G	203.8M	110	SRX142109	SRR486239	41.2G	203.8M	0	SRX142109	SRR486239	41.2G	203.8M	110	0	0.00	1.00	T	H1-Mesenchymal Stem Cell Line
SRX142110	SRR486240	41.7G	206.2M	108	SRX142110	SRR486240	41.7G	206.2M	0	SRX142110	SRR486240	41.7G	206.2M	108	0	0.00	1.00	T	H1-Mesenchymal Stem Cell Line
SRX190140	SRR651703	13.3G	66.6M	87	SRX190140	SRR651703	13.3G	66.6M	0	SRX190140	SRR651703	13.3G	66.6M	87	0	0.00	1.00	T	psoas Muscle
SRX130851	SRR447142	5.2G	103.1M	86	SRX130851	SRR447142	5.2G	103.1M	0	SRX130851	SRR447142	5.2G	103.1M	86	0	0.00	1.00	T	tetinal pigment epithelium
SRX150777	SRR502794	18.4G	183.5M	85	SRX150777	SRR502794	18.4G	183.5M	0	SRX150777	SRR502794	18.4G	183.5M	85	0	0.00	1.00	T	cultured B-cells
ERX288512	ERR315352	7.3G	35.9M	84	ERX288512	ERR315352	7.3G	35.9M	0	ERX288512	ERR315352	7.3G	35.9M	84	0	0.00	1.00	T	testis
SRX150778	SRR502795	20.9G	208.6M	84	SRX150778	SRR502795	20.9G	208.6M	0	SRX150778	SRR502795	20.9G	208.6M	84	0	0.00	1.00	T	cultured B-cells
SRX160204	SRR522065	3.6G	72.6M	125	SRX160204	SRR522065	3.6G	72.6M	10	SRX160204	SRR522065	3.6G	72.6M	115	0	0.08	0.92	T	brain
SRX314968	SRR921936	16.8G	84.0M	104	SRX314968	SRR921936	16.8G	84.0M	34	SRX314968	SRR921936	16.8G	84.0M	70	0	0.33	0.67	BIE	brain (middle frontal gyrus)
SRX060169	SRR192333	4.2G	28.2M	91	SRX060169	SRR192333	4.2G	28.2M	35	SRX060169	SRR192333	4.2G	28.2M	56	0	0.38	0.62	GT	large airway epithelial cells
ERX011184	ERR030874	8.1G	80.9M	80	ERX011184	ERR030874	8.1G	80.9M	34	ERX011184	ERR030874	8.1G	80.9M	46	0	0.43	0.58	GT	ovary
SRX314971	SRR921942	17.0G	85.1M	122	SRX314971	SRR921942	17.0G	85.1M	53	SRX314971	SRR921942	17.0G	85.1M	69	0	0.43	0.57	GT	brain (middle frontal gyrus)
SRX314970	SRR921940	17.2G	85.8M	179	SRX314970	SRR921940	17.2G	85.8M	80	SRX314970	SRR921940	17.2G	85.8M	99	0	0.45	0.55	GT	brain (middle frontal gyrus)
SRX314969	SRR921938	16.8G	84.2M	180	SRX314969	SRR921938	16.8G	84.2M	92	SRX314969	SRR921938	16.8G	84.2M	88	0	0.51	0.49	GT	brain (middle frontal gyrus)
ERX288568	ERR315446	6.8G	33.6M	87	ERX288568	ERR315446	6.8G	33.6M	48	ERX288568	ERR315446	6.8G	33.6M	39	0	0.55	0.45	GT	testis
SRX084679	SRR315327	7.1G	46.4M	107	SRX084679	SRR315327	7.1G	46.4M	62	SRX084679	SRR315327	7.1G	46.4M	45	0	0.58	0.42	GT	normal human epidermal keratinocytes
SRX198063	SRR597895	44.3G	223.5M	181	SRX198063	SRR597895	44.3G	223.5M	105	SRX198063	SRR597895	44.3G	223.5M	76	0	0.58	0.42	GT	skin
SRX213996	SRR643741	35.4G	232.9M	198	SRX213996	SRR643741	35.4G	232.9M	129	SRX213996	SRR643741	35.4G	232.9M	69	0	0.65	0.35	GT	fetal large intestine
SRX213997	SRR643742	38.8G	255.0M	146	SRX213997	SRR643742	38.8G	255.0M	108	SRX213997	SRR643742	38.8G	255.0M	38	0	0.74	0.26	BIE	fetal small intestine
SRX181607	SRR548612	24.1G	119.2M	201	SRX181607	SRR548612	24.1G	119.2M	201	SRX181607	SRR548612	24.1G	119.2M	0	0	1.00	0.00	G	retina
SRX343514	SRR980477	20.6G	135.7M	127	SRX343514	SRR980477	20.6G	135.7M	127	SRX343514	SRR980477	20.6G	135.7M	0	0	1.00	0.00	G	fetal spinal cord
SRX179443	SRR545717	35.5G	176.0M	111	SRX179443	SRR545717	35.5G	176.0M	111	SRX179443	SRR545717	35.5G	176.0M	0	0	1.00	0.00	G	human aortic endothelial cells
ERX288638	ERR315492	9.0G	44.4M	104	ERX288638	ERR315492	9.0G	44.4M	104	ERX288638	ERR315492	9.0G	44.4M	0	0	1.00	0.00	G	testis
SRX218940	SRR651662	25.1G	125.5M	81	SRX218940	SRR651662	25.1G	125.5M	81	SRX218940	SRR651662	25.1G	125.5M	0	0	1.00	0.00	G	bladder

## Sheet: WRB rs13230
IUPAC query substring					Allele 1 query substring					Allele 2 query substring
CTTAATTTTAATACCRCTACTAAAAATTC					CTTAATTTTAATACCACTACTAAAAATTC					CTTAATTTTAATACCGCTACTAAAAATTC
Experiment	Accession	# of bases	Total of spots IUPAC	Spots filtered	Experiment	Accession	# of bases	Total of spots IUPAC	Spots Allele I	Experiment	Accession	# of bases	Total of spots IUPAC	Spots Allele II	Inconsistency	Allele I fraction	Allele II fraction	Expression status	Biosample description		Expression category (Global criteria)
SRX218940	SRR651662	25.1G	125.5M	105	SRX218940	SRR651662	25.1G	125.5M	105	SRX218940	SRR651662	25.1G	125.5M	0	0	1.00	0.00	A	bladder		Consistent with biallelic expression
SRX181607	SRR548612	24.1G	119.2M	183	SRX181607	SRR548612	24.1G	119.2M	183	SRX181607	SRR548612	24.1G	119.2M	0	0	1.00	0.00	A	retina		Range 0.35 to 0.65 (+/- 15%)
SRX179443	SRR545717	35.5G	176.0M	109	SRX179443	SRR545717	35.5G	176.0M	109	SRX179443	SRR545717	35.5G	176.0M	0	0	1.00	0.00	A	human aortic endothelial cells
SRX174321	SRR534307	33.3G	164.8M	291	SRX174321	SRR534307	33.3G	164.8M	291	SRX174321	SRR534307	33.3G	164.8M	0	0	1.00	0.00	A	breast cancer cell line		Consistent with monoallelic expression
ERX288638	ERR315492	9.0G	44.4M	124	ERX288638	ERR315492	9.0G	44.4M	124	ERX288638	ERR315492	9.0G	44.4M	0	0	1.00	0.00	A	testis		0.00 [OR] 1.00 [OR] Range 0.15 < to > 0.85
SRX213996	SRR643741	35.4G	232.9M	151	SRX213996	SRR643741	35.4G	232.9M	94	SRX213996	SRR643741	35.4G	232.9M	57	0	0.62	0.38	AG	fetal large intestine
SRX314970	SRR921941	15.8G	79.2M	142	SRX314970	SRR921941	15.8G	79.2M	71	SRX314970	SRR921941	15.8G	79.2M	71	0	0.50	0.50	AG	brain (middle frontal gyrus)		Biallelic Imbalance Expression (BIE)
SRX314968	SRR921937	15.2G	75.9M	103	SRX314968	SRR921937	15.2G	75.9M	50	SRX314968	SRR921937	15.2G	75.9M	53	0	0.49	0.51	AG	brain (middle frontal gyrus)		Range > 0.15 to <0.35 [OR] > 0.65 to < 0.85
ERX288610	ERR315456	6.5G	32.1M	80	ERX288610	ERR315456	6.5G	32.1M	38	ERX288610	ERR315456	6.5G	32.1M	42	0	0.48	0.53	AG	testis
ERX288568	ERR315446	6.8G	33.6M	80	ERX288568	ERR315446	6.8G	33.6M	38	ERX288568	ERR315446	6.8G	33.6M	42	0	0.48	0.53	AG	testis
SRX060169	SRR192333	4.2G	28.2M	112	SRX060169	SRR192333	4.2G	28.2M	53	SRX060169	SRR192333	4.2G	28.2M	59	0	0.47	0.53	AG	large airway epithelial cells
SRX314971	SRR921943	15.2G	75.8M	131	SRX314971	SRR921943	15.2G	75.8M	61	SRX314971	SRR921943	15.2G	75.8M	70	0	0.47	0.53	AG	brain (middle frontal gyrus)
SRX314969	SRR921939	15.8G	79.1M	147	SRX314969	SRR921939	15.8G	79.1M	67	SRX314969	SRR921939	15.8G	79.1M	80	0	0.46	0.54	AG	brain (middle frontal gyrus)
SRX181606	SRR548611	16.9G	83.7M	94	SRX181606	SRR548611	16.9G	83.7M	4	SRX181606	SRR548611	16.9G	83.7M	90	0	0.04	0.96	G	retina
SRX314972	SRR921945	16.4G	81.9M	152	SRX314972	SRR921945	16.4G	81.9M	0	SRX314972	SRR921945	16.4G	81.9M	152	0	0.00	1.00	G	brain (middle frontal gyrus)
SRX314967	SRR921934	17.3G	86.3M	131	SRX314967	SRR921934	17.3G	86.3M	0	SRX314967	SRR921934	17.3G	86.3M	131	0	0.00	1.00	G	brain (middle frontal gyrus)
SRX181608	SRR548613	22.6G	111.8M	139	SRX181608	SRR548613	22.6G	111.8M	0	SRX181608	SRR548613	22.6G	111.8M	139	0	0.00	1.00	G	retina
SRX179444	SRR545719	42.2G	209.0M	101	SRX179444	SRR545719	42.2G	209.0M	0	SRX179444	SRR545719	42.2G	209.0M	101	0	0.00	1.00	G	human villous mesenchymal fibroblasts
SRX179439	SRR545709	38.6G	190.9M	124	SRX179439	SRR545709	38.6G	190.9M	0	SRX179439	SRR545709	38.6G	190.9M	124	0	0.00	1.00	G	human aortic adventitial fibroblasts
SRX174318	SRR534301	22.0G	108.7M	79	SRX174318	SRR534301	22.0G	108.7M	0	SRX174318	SRR534301	22.0G	108.7M	79	0	0.00	1.00	G	human diploid fibroblast strain
SRX150774	SRR502791	20.5G	204.8M	91	SRX150774	SRR502791	20.5G	204.8M	0	SRX150774	SRR502791	20.5G	204.8M	91	0	0.00	1.00	G	cultured B-cells
ERX288608	ERR315415	8.9G	44.1M	92	ERX288608	ERR315415	8.9G	44.1M	0	ERX288608	ERR315415	8.9G	44.1M	92	0	0.00	1.00	G	testis
ERX288512	ERR315352	7.3G	35.9M	90	ERX288512	ERR315352	7.3G	35.9M	0	ERX288512	ERR315352	7.3G	35.9M	90	0	0.00	1.00	G	testis
ERX011205	ERR030877	8.2G	82.3M	86	ERX011205	ERR030877	8.2G	82.3M	0	ERX011205	ERR030877	8.2G	82.3M	86	0	0.00	1.00	G	prostate
