# Supplementary material for: Trisomy 21 Alters DNA Methylation in Parent-of-Origin-Dependent and -Independent Manners
Source: PLoS One. 2016 Apr 21;11(4):e0154108. doi: 10.1371/journal.pone.0154108 (PMC4839675; doi:10.1371/journal.pone.0154108)
Supplement: S10 Table — Shown in the different worksheets are the number of reads for each SNP filtered in the RNA-Seq public datasets, sorted by informative tissue. Worksheet labels correspond to the series “tissue gene SNP” (i.e., Adrenal BACE2 rs11701157), grouped alphabetically, and highlighted in different colors by tissue. (XLS) [file pone.0154108.s011.xls]

## Sheet: Adrenal SNURF rs705
IUPAC query substring					Allele 1 query substring					Allele 2 query substring
TTTCTAGGAGAACCYGCGTCATACCTTTA					TTTCTAGGAGAACCCGCGTCATACCTTTA					TTTCTAGGAGAACCTGCGTCATACCTTTA
Accession	# of bases	Total of spots IUPAC	Spots filtered	Experiment	Accession	# of bases	Total of spots	Spots Allele I	Experiment	Accession	# of bases	Total of spots	Spots Allele II	Experiment	Inconsistency	Allele I fraction	Allele II fraction	Expression status		Expression category (Global criteria)
ERR315335	2.0G	10.1M	92	ERX288498	ERR315335	2.0G	10.1M	0	ERX288498	ERR315335	2.0G	10.1M	92	ERX288498	0	0	1	T		Consistent with biallelic expression
ERR315385	2.2G	10.9M	97	ERX288631	ERR315385	2.2G	10.9M	0	ERX288631	ERR315385	2.2G	10.9M	97	ERX288631	0	0	1	T		Range 0.35 to 0.65 (+/- 15%)
																				Consistent with monoallelic expression
																				0.00 [OR] 1.00 [OR] Range 0.15 < to > 0.85
																				Biallelic Imbalance Expression (BIE)
																				Range > 0.15 to <0.35 [OR] > 0.65 to < 0.85

## Sheet: Adrenal H19 rs217727
IUPAC query substring					Allele 1 query substring					Allele 2 query substring
GCCACCCCCTGCGGYGGACGGTTGACCAC					GCCACCCCCTGCGGCGGACGGTTGACCAC					GCCACCCCCTGCGGTGGACGGTTGACCAC
Accession	# of bases	Total of spots IUPAC	Spots filtered	Experiment	Accession	# of bases	Total of spots	Spots Allele I	Experiment	Accession	# of bases	Total of spots	Spots Allele II	Experiment	Inconsistency	Allele I fraction	Allele II fraction	Expression status		Expression category (Global criteria)
ERR315385	2.2G	10.9M	302	ERX288631	ERR315385	2.2G	10.9M	302	ERX288631	ERR315385	2.2G	10.9M	0	ERX288631	0	1	0	C		Consistent with biallelic expression
ERR315335	2.0G	10.1M	529	ERX288498	ERR315335	2.0G	10.1M	2	ERX288498	ERR315335	2.0G	10.1M	527	ERX288498	0	0.00378072	0.996219	T		Range 0.35 to 0.65 (+/- 15%)
																				Consistent with monoallelic expression
																				0.00 [OR] 1.00 [OR] Range 0.15 < to > 0.85
																				Biallelic Imbalance Expression (BIE)
																				Range > 0.15 to <0.35 [OR] > 0.65 to < 0.85

## Sheet: Adrenal H19 rs10840159
IUPAC query substring					Allele 1 query substring					Allele 2 query substring
CGCAGGGGGTGGCCRTGAAGATGGAGTCG					CGCAGGGGGTGGCCATGAAGATGGAGTCG					CGCAGGGGGTGGCCGTGAAGATGGAGTCG
Accession	# of bases	Total of spots IUPAC	Spots filtered	Experiment	Accession	# of bases	Total of spots	Spots Allele I	Experiment	Accession	# of bases	Total of spots	Spots Allele II	Experiment	Inconsistency	Allele I fraction	Allele II fraction	Expression status		Expression category (Global criteria)
ERR315335	2.0G	10.1M	581	ERX288498	ERR315335	2.0G	10.1M	580	ERX288498	ERR315335	2.0G	10.1M	1	ERX288498	0	0.998279	0.00172117	A		Consistent with biallelic expression
ERR315385	2.2G	10.9M	354	ERX288631	ERR315385	2.2G	10.9M	0	ERX288631	ERR315385	2.2G	10.9M	354	ERX288631	0	0	1	G		Range 0.35 to 0.65 (+/- 15%)
																				Consistent with monoallelic expression
																				0.00 [OR] 1.00 [OR] Range 0.15 < to > 0.85
																				Biallelic Imbalance Expression (BIE)
																				Range > 0.15 to <0.35 [OR] > 0.65 to < 0.85

## Sheet: Adrenal BACE2 rs11701157
IUPAC query substring					Allele 1 query substring					Allele 2 query substring
IUPAC query substring					Allele 1 query substring					Allele 2 query substring
GTGAGCCAAGATTGMGCCACTGCACTCCA					GTGAGCCAAGATTGAGCCACTGCACTCCA					GTGAGCCAAGATTGCGCCACTGCACTCCA										Expression category (Global criteria)
Accession	# of bases	Total of spots IUPAC	Spots filtered	Experiment	Accession	# of bases	Total of spots	Spots Allele I	Experiment	Accession	# of bases	Total of spots	Spots Allele II	Experiment	Inconsistency	Allele I fraction	Allele II fraction	Expression status		Consistent with biallelic expression
ERR315335	2.0G	10.1M	121	ERX288498	ERR315335	2.0G	10.1M	6	ERX288498	ERR315335	2.0G	10.1M	115	ERX288498	0	0.0495868	0.950413	C		Range 0.35 to 0.65 (+/- 15%)
ERR315385	2.2G	10.9M	107	ERX288631	ERR315385	2.2G	10.9M	10	ERX288631	ERR315385	2.2G	10.9M	97	ERX288631	0	0.0934579	0.906542	C
																				Consistent with monoallelic expression
																				0.00 [OR] 1.00 [OR] Range 0.15 < to > 0.85
																				Biallelic Imbalance Expression (BIE)
																				Range > 0.15 to <0.35 [OR] > 0.65 to < 0.85

## Sheet: Adrenal BACE2 rs1810868
IUPAC query substring					Allele 1 query substring					Allele 2 query substring
TGAGCCAAGATTGCRCCACTGCACTCCAG					TGAGCCAAGATTGCACCACTGCACTCCAG					TGAGCCAAGATTGCGCCACTGCACTCCAG
Accession	# of bases	Total of spots IUPAC	Spots filtered	Experiment	Accession	# of bases	Total of spots	Spots Allele I	Experiment	Accession	# of bases	Total of spots	Spots Allele II	Experiment	Inconsistency	Allele I fraction	Allele II fraction	Expression status		Expression category (Global criteria)
ERR315335	2.0G	10.1M	213	ERX288498	ERR315335	2.0G	10.1M	113	ERX288498	ERR315335	2.0G	10.1M	100	ERX288498	0	0.530516	0.469484	AG		Consistent with biallelic expression
ERR315385	2.2G	10.9M	205	ERX288631	ERR315385	2.2G	10.9M	115	ERX288631	ERR315385	2.2G	10.9M	90	ERX288631	0	0.560976	0.439024	AG		Range 0.35 to 0.65 (+/- 15%)
																				Consistent with monoallelic expression
																				0.00 [OR] 1.00 [OR] Range 0.15 < to > 0.85
																				Biallelic Imbalance Expression (BIE)
																				Range > 0.15 to <0.35 [OR] > 0.65 to < 0.85

## Sheet: Adrenal BACE2 rs111511447
IUPAC query substring					Allele 1 query substring					Allele 2 query substring
GCCACTGCACTCCARCCTGGGCAACAGAG					GCCACTGCACTCCAACCTGGGCAACAGAG					GCCACTGCACTCCAGCCTGGGCAACAGAG
Accession	# of bases	Total of spots IUPAC	Spots filtered	Experiment	Accession	# of bases	Total of spots	Spots Allele I	Experiment	Accession	# of bases	Total of spots	Spots Allele II	Experiment	Inconsistency	Allele I fraction	Allele II fraction	Expression status		Expression category (Global criteria)
ERR315335	2.0G	10.1M	777	ERX288498	ERR315335	2.0G	10.1M	9	ERX288498	ERR315335	2.0G	10.1M	768	ERX288498	0	0.011583	0.988417	G		Consistent with biallelic expression
ERR315385	2.2G	10.9M	825	ERX288631	ERR315385	2.2G	10.9M	12	ERX288631	ERR315385	2.2G	10.9M	813	ERX288631	0	0.0145455	0.985455	G		Range 0.35 to 0.65 (+/- 15%)
																				Consistent with monoallelic expression
																				0.00 [OR] 1.00 [OR] Range 0.15 < to > 0.85
																				Biallelic Imbalance Expression (BIE)
																				Range > 0.15 to <0.35 [OR] > 0.65 to < 0.85

## Sheet: Brain SNURF rs705
IUPAC query substring					Allele 1 query substring					Allele 2 query substring
TTTCTAGGAGAACCYGCGTCATACCTTTA					TTTCTAGGAGAACCCGCGTCATACCTTTA					TTTCTAGGAGAACCTGCGTCATACCTTTA
Accession	# of bases	Total of spots IUPAC	Spots filtered	Experiment	Accession	# of bases	Total of spots	Spots Allele I	Experiment	Accession	# of bases	Total of spots	Spots Allele II	Experiment	Inconsistency	Allele I fraction	Allele II fraction	Expression status		Expression category (Global criteria)
ERR420386	6.5G	32.2M	145	ERX386681	ERR420386	6.5G	32.2M	145	ERX386681	ERR420386	6.5G	32.2M	0	ERX386681	0	1	0	C		Consistent with biallelic expression
SRR309138	2.0G	26.7M	164	SRX083168	SRR309138	2.0G	26.7M	164	SRX083168	SRR309138	2.0G	26.7M	0	SRX083168	0	1	0	C		Range 0.35 to 0.65 (+/- 15%)
SRR1275364	993.8M	4.9M	222	SRX534614	SRR1275364	993.8M	4.9M	222	SRX534614	SRR1275364	993.8M	4.9M	0	SRX534614	0	1	0	C
SRR649360	1.5G	19.5M	417	SRX217680	SRR649360	1.5G	19.5M	416	SRX217680	SRR649360	1.5G	19.5M	1	SRX217680	0	0.997602	0.00239808	C		Consistent with monoallelic expression
SRR309141	2.0G	25.8M	261	SRX083170	SRR309141	2.0G	25.8M	260	SRX083170	SRR309141	2.0G	25.8M	1	SRX083170	0	0.996169	0.00383142	C		0.00 [OR] 1.00 [OR] Range 0.15 < to > 0.85
SRR943357	4.4G	21.7M	260	SRX328092	SRR943357	4.4G	21.7M	259	SRX328092	SRR943357	4.4G	21.7M	1	SRX328092	0	0.996154	0.00384615	C
SRR1222601	30.6G	166.6M	124	SRX512971	SRR1222601	30.6G	166.6M	10	SRX512971	SRR1222601	30.6G	166.6M	114	SRX512971	0	0.0806452	0.919355	T		Biallelic Imbalance Expression (BIE)
SRR943339	4.7G	23.5M	86	SRX328074	SRR943339	4.7G	23.5M	1	SRX328074	SRR943339	4.7G	23.5M	85	SRX328074	0	0.0116279	0.988372	T		Range > 0.15 to <0.35 [OR] > 0.65 to < 0.85
SRR1974649	693.9M	4.6M	141	SRX995967	SRR1974649	693.9M	4.6M	1	SRX995967	SRR1974649	693.9M	4.6M	140	SRX995967	0	0.0070922	0.992908	T
SRR1974704	2.2G	7.2M	182	SRX996022	SRR1974704	2.2G	7.2M	1	SRX996022	SRR1974704	2.2G	7.2M	181	SRX996022	0	0.00549451	0.994505	T
ERR358554	4.6G	60.7M	741	ERX331325	ERR358554	4.6G	60.7M	2	ERX331325	ERR358554	4.6G	60.7M	739	ERX331325	0	0.00269906	0.997301	T
SRR1222585	36.5G	177.3M	1809	SRX512961	SRR1222585	36.5G	177.3M	4	SRX512961	SRR1222585	36.5G	177.3M	1805	SRX512961	0	0.00221117	0.997789	T
SRR1222686	22.6G	112.8M	1431	SRX513013	SRR1222686	22.6G	112.8M	3	SRX513013	SRR1222686	22.6G	112.8M	1428	SRX513013	0	0.00209644	0.997904	T
DRR001622	2.2G	14.5M	130	DRX001120	DRR001622	2.2G	14.5M	0	DRX001120	DRR001622	2.2G	14.5M	130	DRX001120	0	0	1	T
DRR001624	2.2G	14.7M	129	DRX001122	DRR001624	2.2G	14.7M	0	DRX001122	DRR001624	2.2G	14.7M	129	DRX001122	0	0	1	T
ERR358559	5.0G	66.5M	117	ERX331323	ERR358559	5.0G	66.5M	0	ERX331323	ERR358559	5.0G	66.5M	117	ERX331323	0	0	1	T
SRR309139	2.1G	27.6M	98	SRX083169	SRR309139	2.1G	27.6M	0	SRX083169	SRR309139	2.1G	27.6M	98	SRX083169	0	0	1	T
SRR609422	3.9G	21.9M	129	SRX201641	SRR609422	3.9G	21.9M	0	SRX201641	SRR609422	3.9G	21.9M	129	SRX201641	0	0	1	T
SRR1974632	509.2M	3.4M	80	SRX995950	SRR1974632	509.2M	3.4M	0	SRX995950	SRR1974632	509.2M	3.4M	80	SRX995950	0	0	1	T
SRR1974658	613.0M	4.1M	85	SRX995976	SRR1974658	613.0M	4.1M	0	SRX995976	SRR1974658	613.0M	4.1M	85	SRX995976	0	0	1	T
SRR1974659	592.7M	4.0M	101	SRX995977	SRR1974659	592.7M	4.0M	0	SRX995977	SRR1974659	592.7M	4.0M	101	SRX995977	0	0	1	T
SRR1974681	1.9G	6.3M	219	SRX995999	SRR1974681	1.9G	6.3M	0	SRX995999	SRR1974681	1.9G	6.3M	219	SRX995999	0	0	1	T
SRR1974686	2.7G	9.1M	408	SRX996004	SRR1974686	2.7G	9.1M	0	SRX996004	SRR1974686	2.7G	9.1M	408	SRX996004	0	0	1	T
SRR1974706	2.7G	9.0M	137	SRX996024	SRR1974706	2.7G	9.0M	0	SRX996024	SRR1974706	2.7G	9.0M	137	SRX996024	0	0	1	T
SRR1974709	2.7G	9.0M	292	SRX996027	SRR1974709	2.7G	9.0M	0	SRX996027	SRR1974709	2.7G	9.0M	292	SRX996027	0	0	1	T
SRR1974712	1.7G	5.5M	293	SRX996030	SRR1974712	1.7G	5.5M	0	SRX996030	SRR1974712	1.7G	5.5M	293	SRX996030	0	0	1	T
SRR1974713	1.6G	5.3M	182	SRX996031	SRR1974713	1.6G	5.3M	0	SRX996031	SRR1974713	1.6G	5.3M	182	SRX996031	0	0	1	T
SRR1974724	2.0G	6.7M	204	SRX996042	SRR1974724	2.0G	6.7M	0	SRX996042	SRR1974724	2.0G	6.7M	204	SRX996042	0	0	1	T
SRR1974732	2.4G	7.9M	82	SRX996050	SRR1974732	2.4G	7.9M	0	SRX996050	SRR1974732	2.4G	7.9M	82	SRX996050	0	0	1	T
SRR1974735	1.7G	5.6M	141	SRX996053	SRR1974735	1.7G	5.6M	0	SRX996053	SRR1974735	1.7G	5.6M	141	SRX996053	0	0	1	T
SRR1974752	2.3G	7.6M	124	SRX996070	SRR1974752	2.3G	7.6M	0	SRX996070	SRR1974752	2.3G	7.6M	124	SRX996070	0	0	1	T
SRR1974754	2.2G	7.2M	153	SRX996072	SRR1974754	2.2G	7.2M	0	SRX996072	SRR1974754	2.2G	7.2M	153	SRX996072	0	0	1	T

## Sheet: Brain DYRK1A rs1803439
IUPAC query substring					Allele 1 query substring					Allele 2 query substring
AAGTTTGTCAGGCACRGTAAGCATGCTGA					AAGTTTGTCAGGCACAGTAAGCATGCTGA					AAGTTTGTCAGGCACGGTAAGCATGCTGA
Accession	# of bases	Total of spots IUPAC	Spots filtered	Experiment	Accession	# of bases	Total of spots	Spots Allele I	Experiment	Accession	# of bases	Total of spots	Spots Allele II	Experiment	Inconsistency	Allele I fraction	Allele II fraction	Expression status		Expression category (Global criteria)
SRR921938	16.8G	84.2M	103	SRX314969	SRR921938	16.8G	84.2M	103	SRX314969	SRR921938	16.8G	84.2M	0	SRX314969	0	1	0	A		Consistent with biallelic expression
SRR921945	16.4G	81.9M	89	SRX314972	SRR921945	16.4G	81.9M	89	SRX314972	SRR921945	16.4G	81.9M	0	SRX314972	0	1	0	A		Range 0.35 to 0.65 (+/- 15%)
SRR921934	17.3G	86.3M	136	SRX314967	SRR921934	17.3G	86.3M	135	SRX314967	SRR921934	17.3G	86.3M	1	SRX314967	0	0.992647	0.00735294	A
SRR1222686	22.6G	112.8M	128	SRX513013	SRR1222686	22.6G	112.8M	98	SRX513013	SRR1222686	22.6G	112.8M	30	SRX513013	0	0.765625	0.234375	BIE		Consistent with monoallelic expression
SRR1222585	36.5G	177.3M	252	SRX512961	SRR1222585	36.5G	177.3M	170	SRX512961	SRR1222585	36.5G	177.3M	82	SRX512961	0	0.674603	0.325397	BIE		0.00 [OR] 1.00 [OR] Range 0.15 < to > 0.85
SRR921942	17.0G	85.1M	114	SRX314971	SRR921942	17.0G	85.1M	61	SRX314971	SRR921942	17.0G	85.1M	53	SRX314971	0	0.535088	0.464912	AG
SRR921940	17.2G	85.8M	111	SRX314970	SRR921940	17.2G	85.8M	59	SRX314970	SRR921940	17.2G	85.8M	52	SRX314970	0	0.531532	0.468468	AG		Biallelic Imbalance Expression (BIE)
SRR1222601	30.6G	166.6M	93	SRX512971	SRR1222601	30.6G	166.6M	47	SRX512971	SRR1222601	30.6G	166.6M	46	SRX512971	0	0.505376	0.494624	AG		Range > 0.15 to <0.35 [OR] > 0.65 to < 0.85
SRR649361	2.9G	38.4M	127	SRX217681	SRR649361	2.9G	38.4M	54	SRX217681	SRR649361	2.9G	38.4M	73	SRX217681	0	0.425197	0.574803	AG
SRR921936	16.8G	84.0M	148	SRX314968	SRR921936	16.8G	84.0M	2	SRX314968	SRR921936	16.8G	84.0M	146	SRX314968	0	0.0135135	0.986486	G
SRR1927039	9.9G	48.9M	98	SRX966641	SRR1927039	9.9G	48.9M	0	SRX966641	SRR1927039	9.9G	48.9M	98	SRX966641	0	0	1	G
SRR1927040	13.3G	66.0M	106	SRX966642	SRR1927040	13.3G	66.0M	0	SRX966642	SRR1927040	13.3G	66.0M	106	SRX966642	0	0	1	G
SRR1927069	10.1G	50.0M	89	SRX966671	SRR1927069	10.1G	50.0M	0	SRX966671	SRR1927069	10.1G	50.0M	89	SRX966671	0	0	1	G

## Sheet: Brain ETS2 rs461155
IUPAC query substring					Allele 1 query substring					Allele 2 query substring
GAGAGGAGTGACCCRGTGGAGCAAGGCAA					GAGAGGAGTGACCCAGTGGAGCAAGGCAA					GAGAGGAGTGACCCGGTGGAGCAAGGCAA
Accession	# of bases	Total of spots IUPAC	Spots filtered	Experiment	Accession	# of bases	Total of spots	Spots Allele I	Experiment	Accession	# of bases	Total of spots	Spots Allele II	Experiment	Inconsistency	Allele I fraction	Allele II fraction	Expression status		Expression category (Global criteria)
SRR921936	16.8G	84.0M	158	SRX314968	SRR921936	16.8G	84.0M	156	SRX314968	SRR921936	16.8G	84.0M	2	SRX314968	0	0.987342	0.0126582	A		Consistent with biallelic expression
SRR921942	17.0G	85.1M	275	SRX314971	SRR921942	17.0G	85.1M	150	SRX314971	SRR921942	17.0G	85.1M	125	SRX314971	0	0.545455	0.454545	AG		Range 0.35 to 0.65 (+/- 15%)
SRR921944	17.0G	84.8M	325	SRX314972	SRR921944	17.0G	84.8M	1	SRX314972	SRR921944	17.0G	84.8M	324	SRX314972	0	0.00307692	0.996923	G
SRR1927064	6.0G	29.8M	83	SRX966666	SRR1927064	6.0G	29.8M	0	SRX966666	SRR1927064	6.0G	29.8M	83	SRX966666	0	0	1	G		Consistent with monoallelic expression
SRR1927048	7.4G	36.7M	84	SRX966650	SRR1927048	7.4G	36.7M	0	SRX966650	SRR1927048	7.4G	36.7M	84	SRX966650	0	0	1	G		0.00 [OR] 1.00 [OR] Range 0.15 < to > 0.85
SRR1927040	13.3G	66.0M	134	SRX966642	SRR1927040	13.3G	66.0M	0	SRX966642	SRR1927040	13.3G	66.0M	134	SRX966642	0	0	1	G
SRR1927038	6.3G	31.3M	86	SRX966640	SRR1927038	6.3G	31.3M	0	SRX966640	SRR1927038	6.3G	31.3M	86	SRX966640	0	0	1	G		Biallelic Imbalance Expression (BIE)
SRR1927032	9.4G	46.6M	104	SRX966634	SRR1927032	9.4G	46.6M	0	SRX966634	SRR1927032	9.4G	46.6M	104	SRX966634	0	0	1	G		Range > 0.15 to <0.35 [OR] > 0.65 to < 0.85
SRR1222601	30.6G	166.6M	168	SRX512971	SRR1222601	30.6G	166.6M	0	SRX512971	SRR1222601	30.6G	166.6M	168	SRX512971	0	0	1	G
SRR1222585	36.5G	177.3M	198	SRX512961	SRR1222585	36.5G	177.3M	0	SRX512961	SRR1222585	36.5G	177.3M	198	SRX512961	0	0	1	G
SRR921940	17.2G	85.8M	203	SRX314970	SRR921940	17.2G	85.8M	0	SRX314970	SRR921940	17.2G	85.8M	203	SRX314970	0	0	1	G

## Sheet: Brain ETS2 rs711
IUPAC query substring					Allele 1 query substring					Allele 2 query substring
GAGAAAGAGGCACCRGGAAGCCGTCCTGG					GAGAAAGAGGCACCAGGAAGCCGTCCTGG					GAGAAAGAGGCACCGGGAAGCCGTCCTGG
Accession	# of bases	Total of spots IUPAC	Spots filtered	Experiment	Accession	# of bases	Total of spots	Spots Allele I	Experiment	Accession	# of bases	Total of spots	Spots Allele II	Experiment	Inconsistency	Allele I fraction	Allele II fraction	Expression status		Expression category (Global criteria)
SRR921938	16.8G	84.2M	117	SRX314969	SRR921938	16.8G	84.2M	117	SRX314969	SRR921938	16.8G	84.2M	0	SRX314969	0	1	0	A		Consistent with biallelic expression
SRR1222585	36.5G	177.3M	165	SRX512961	SRR1222585	36.5G	177.3M	164	SRX512961	SRR1222585	36.5G	177.3M	1	SRX512961	0	0.993939	0.00606061	A		Range 0.35 to 0.65 (+/- 15%)
SRR1222601	30.6G	166.6M	283	SRX512971	SRR1222601	30.6G	166.6M	280	SRX512971	SRR1222601	30.6G	166.6M	3	SRX512971	0	0.989399	0.0106007	A
SRR1927046	6.8G	33.5M	93	SRX966648	SRR1927046	6.8G	33.5M	56	SRX966648	SRR1927046	6.8G	33.5M	37	SRX966648	0	0.602151	0.397849	AG		Consistent with monoallelic expression
SRR1927064	6.0G	29.8M	93	SRX966666	SRR1927064	6.0G	29.8M	53	SRX966666	SRR1927064	6.0G	29.8M	40	SRX966666	0	0.569892	0.430108	AG		0.00 [OR] 1.00 [OR] Range 0.15 < to > 0.85
SRR1927040	13.3G	66.0M	185	SRX966642	SRR1927040	13.3G	66.0M	97	SRX966642	SRR1927040	13.3G	66.0M	88	SRX966642	0	0.524324	0.475676	AG
SRR1927058	6.9G	34.1M	103	SRX966660	SRR1927058	6.9G	34.1M	54	SRX966660	SRR1927058	6.9G	34.1M	49	SRX966660	0	0.524272	0.475728	AG		Biallelic Imbalance Expression (BIE)
SRR921944	17.0G	84.8M	178	SRX314972	SRR921944	17.0G	84.8M	93	SRX314972	SRR921944	17.0G	84.8M	85	SRX314972	0	0.522472	0.477528	AG		Range > 0.15 to <0.35 [OR] > 0.65 to < 0.85
SRR1927030	9.0G	44.5M	107	SRX966632	SRR1927030	9.0G	44.5M	55	SRX966632	SRR1927030	9.0G	44.5M	52	SRX966632	0	0.514019	0.485981	AG
SRR921941	15.8G	79.2M	102	SRX314970	SRR921941	15.8G	79.2M	50	SRX314970	SRR921941	15.8G	79.2M	52	SRX314970	0	0.490196	0.509804	AG
SRR1927066	7.6G	37.5M	94	SRX966668	SRR1927066	7.6G	37.5M	45	SRX966668	SRR1927066	7.6G	37.5M	49	SRX966668	0	0.478723	0.521277	AG
SRR1927032	9.4G	46.6M	111	SRX966634	SRR1927032	9.4G	46.6M	52	SRX966634	SRR1927032	9.4G	46.6M	59	SRX966634	0	0.468468	0.531532	AG
SRR921942	17.0G	85.1M	164	SRX314971	SRR921942	17.0G	85.1M	0	SRX314971	SRR921942	17.0G	85.1M	164	SRX314971	0	0	1	G
SRR921936	16.8G	84.0M	84	SRX314968	SRR921936	16.8G	84.0M	0	SRX314968	SRR921936	16.8G	84.0M	84	SRX314968	0	0	1	G

[truncated: 205 more sheets: Brain ETS2 rs530, Brain ETS2 rs1051420, Brain ETS2 rs1051425, Brain ETS2 rs11254, Brain PSMG1 rs14194, Brain BRWD1 rs13625, Brain BRWD1 rs2056844, Brain HMGN1 rs3167757, Brain SH3BGR rs9974333, Brain BACE2 rs1046210, Brain BACE2 rs11701157, Brain BACE2 rs1810868, Brain WRB rs13230, Brain WRB rs1060180, Colon SNURF rs705, Colon ETS2 rs461155, Colon ETS2 rs711, Colon ETS2 rs530, Colon ETS2 rs1051420, Colon ETS2 rs1051425 …]
