# Supplementary material for: Trisomy 21 Alters DNA Methylation in Parent-of-Origin-Dependent and -Independent Manners
Source: PLoS One. 2016 Apr 21;11(4):e0154108. doi: 10.1371/journal.pone.0154108 (PMC4839675; doi:10.1371/journal.pone.0154108)
Supplement: S11 Table — (XLS) [file pone.0154108.s012.xls]

## Sheet: S11_Table
Gene	rs#SNP	Tissue	#SRA experiments with >80 query filtered reads	Observed alleles	Expression status	Notes
B3GALT5	rs734413	Skin	1	A	Monoallelic
BACE2	rs1810868	Adrenal	2	A/G	Biallelic		Expression category (Global criteria)
BACE2	rs1810868	Brain	69	A/G	Biallelic		Consistent with biallelic expression
BACE2	rs1046210	Brain	1	C/T	Biallelic		Range 0.35 to 0.65 (+/- 15%)
BACE2	rs1810868	Colon	2	A/G	Biallelic
BACE2	rs1810868	Fallopian tube	5	A/G	Biallelic		Consistent with monoallelic expression
BACE2	rs1810868	Heart	10	A/G	Biallelic		0.00 [OR] 1.00 [OR] Range 0.15 < to > 0.85
BACE2	rs1810868	Kidney	4	A/G	Biallelic
BACE2	rs1810868	Liver	3	A/G	Biallelic		Imbalance Biallelic Expression (BIE)
BACE2	rs1810868	Lung	11	A/G	Biallelic		Range > 0.15 to <0.35 [OR] > 0.65 to < 0.85
BACE2	rs1810868	Muscle	19	A/G	Biallelic
BACE2	rs1046210	Muscle	3	C/T	Biallelic
BACE2	rs12149	Muscle	3	C/T	Biallelic
BACE2	rs1810868	Ovary	5	A/G	Biallelic
BACE2	rs1810868	Pancreas	16	A/G	Biallelic
BACE2	rs1810868	Prostate	8	A/G	Biallelic
BACE2	rs1810868	Skin	31	A/G	Biallelic
BACE2	rs1810868	Testis	6	A/G	Biallelic
BACE2	rs1810868	Thyroid	4	A/G	Biallelic
BACE2	rs1810868	Brain	6	A/G	Biallelic Imbalance Expression
BACE2	rs11701157	Brain	4	A/C	Biallelic Imbalance Expression
BACE2	rs1810868	Ovary	1	A/G	Biallelic Imbalance Expression
BACE2	rs1810868	Skin	4	A/G	Biallelic Imbalance Expression
BACE2	rs11701157	Adrenal	2	C	Monoallelic
BACE2	rs111511447	Adrenal	2	G	Monoallelic
BACE2	rs11701157	Brain	65	C	Monoallelic
BACE2	rs11701157	Colon	2	C	Monoallelic
BACE2	rs1046210	Colon	1	C	Monoallelic
BACE2	rs1046210	Colon	1	T	Monoallelic
BACE2	rs12149	Colon	1	C	Monoallelic
BACE2	rs12149	Colon	1	T	Monoallelic
BACE2	rs11701157	Fallopian tube	5	C	Monoallelic
BACE2	rs1046210	Fallopian tube	1	C	Monoallelic
BACE2	rs11701157	Heart	10	C	Monoallelic
BACE2	rs11701157	Kidney	4	C	Monoallelic
BACE2	rs11701157	Liver	3	C	Monoallelic
BACE2	rs11701157	Lung	11	C	Monoallelic
BACE2	rs11701157	Muscle	19	C	Monoallelic
BACE2	rs1046210	Muscle	2	C	Monoallelic
BACE2	rs12149	Muscle	2	C	Monoallelic
BACE2	rs1046210	Muscle	1	T	Monoallelic
BACE2	rs11701157	Ovary	6	C	Monoallelic
BACE2	rs11701157	Pancreas	16	C	Monoallelic
BACE2	rs1046210	Pancreas	2	C	Monoallelic
BACE2	rs11701157	Prostate	8	C	Monoallelic
BACE2	rs11701157	Skin	35	C	Monoallelic
BACE2	rs1046210	Skin	1	C	Monoallelic
BACE2	rs11701157	Testis	6	C	Monoallelic
BACE2	rs11701157	Thyroid	4	C	Monoallelic
BRWD1	rs13625	Brain	11	G/T	Biallelic
BRWD1	rs2056844	Brain	8	C/G	Biallelic
BRWD1	rs1065242	Testis	1	C/G	Biallelic
BRWD1	rs13625	Testis	1	G/T	Biallelic
BRWD1	rs2056844	Testis	1	C/G	Biallelic
BRWD1	rs2056844	Brain	1	C/G	Biallelic Imbalance Expression
BRWD1	rs13625	Brain	15	G	Monoallelic
BRWD1	rs2056844	Brain	5	G	Monoallelic
BRWD1	rs13625	Brain	5	T	Monoallelic
BRWD1	rs2056844	Brain	3	C	Monoallelic
DYRK1A	rs1803439	Brain	4	A/G	Biallelic
DYRK1A	rs1803439	Heart	1	A/G	Biallelic
DYRK1A	rs1803439	Muscle	2	A/G	Biallelic
DYRK1A	rs1803439	Ovary	1	A/G	Biallelic
DYRK1A	rs1803439	Testis	2	A/G	Biallelic
DYRK1A	rs1803439	Brain	2	A/G	Biallelic Imbalance Expression
DYRK1A	rs1803439	Brain	3	A	Monoallelic
DYRK1A	rs1803439	Brain	4	G	Monoallelic
DYRK1A	rs1803439	Skin	1	A	Monoallelic
DYRK1A	rs1803439	Testis	1	G	Monoallelic
ETS2	rs1051420	Brain	13	A/C	Biallelic
ETS2	rs1051425	Brain	14	C/T	Biallelic
ETS2	rs11254	Brain	13	C/T	Biallelic
ETS2	rs711	Brain	9	A/G	Biallelic
ETS2	rs530	Brain	7	A/T	Biallelic
ETS2	rs461155	Brain	1	A/G	Biallelic
ETS2	rs461155	Colon	1	A/G	Biallelic
ETS2	rs711	Colon	1	A/G	Biallelic
ETS2	rs530	Colon	1	A/T	Biallelic
ETS2	rs1051425	Colon	1	C/T	Biallelic
ETS2	rs1051420	Heart	3	A/C	Biallelic
ETS2	rs461155	Heart	2	A/G	Biallelic
ETS2	rs711	Heart	1	A/G	Biallelic
ETS2	rs530	Heart	1	A/T	Biallelic
ETS2	rs1051425	Heart	1	C/T	Biallelic
ETS2	rs11254	Heart	1	C/T	Biallelic
ETS2	rs530	Kidney	1	A/T	Biallelic
ETS2	rs1051420	Kidney	1	A/C	Biallelic
ETS2	rs461155	Liver	2	A/G	Biallelic
ETS2	rs711	Liver	1	A/G	Biallelic
ETS2	rs530	Liver	1	A/T	Biallelic
ETS2	rs1051420	Liver	1	A/C	Biallelic
ETS2	rs1051425	Liver	1	C/T	Biallelic
ETS2	rs1051425	Lung	2	C/T	Biallelic
ETS2	rs1051420	Lung	1	A/C	Biallelic
ETS2	rs711	Muscle	1	A/G	Biallelic
ETS2	rs530	Muscle	1	A/T	Biallelic
ETS2	rs1051425	Muscle	1	C/T	Biallelic
ETS2	rs11254	Muscle	1	C/T	Biallelic
ETS2	rs1051420	Ovary	1	A/C	Biallelic
ETS2	rs11254	Pancreas	1	C/T	Biallelic
ETS2	rs1051425	Prostate	2	C/T	Biallelic
ETS2	rs530	Prostate	1	A/T	Biallelic
ETS2	rs1051420	Prostate	1	A/C	Biallelic
ETS2	rs11254	Prostate	1	C/T	Biallelic
ETS2	rs711	Skin	2	A/G	Biallelic
ETS2	rs1051420	Skin	1	A/C	Biallelic	check of >40 reads
ETS2	rs11254	Skin	1	C/T	Biallelic	check of >40 reads
ETS2	rs530	Skin	1	A/T	Biallelic	check of >40 reads
ETS2	rs1051420	Muscle	1	A/C	Biallelic Imbalance Expression
ETS2	rs711	Prostate	1	A/G	Biallelic Imbalance Expression
ETS2	rs1051425	Skin	1	C/T	Biallelic Imbalance Expression	check of >40 reads
ETS2	rs461155	Brain	9	G	Monoallelic
ETS2	rs1051425	Brain	6	T	Monoallelic
ETS2	rs1051420	Brain	5	A	Monoallelic
ETS2	rs11254	Brain	7	C	Monoallelic
ETS2	rs711	Brain	3	A	Monoallelic
ETS2	rs530	Brain	4	A	Monoallelic
ETS2	rs1051425	Brain	3	C	Monoallelic
ETS2	rs711	Brain	2	G	Monoallelic
ETS2	rs461155	Brain	1	A	Monoallelic
ETS2	rs530	Brain	1	T	Monoallelic
ETS2	rs1051420	Brain	1	C	Monoallelic
ETS2	rs11254	Brain	1	T	Monoallelic
ETS2	rs1051420	Colon	2	A	Monoallelic
ETS2	rs1051475	Colon	2	T	Monoallelic
ETS2	rs1051476	Colon	2	C	Monoallelic
ETS2	rs11254	Colon	2	C	Monoallelic
ETS2	rs461155	Colon	1	G	Monoallelic
ETS2	rs711	Colon	1	A	Monoallelic
ETS2	rs530	Colon	1	A	Monoallelic
ETS2	rs1051425	Colon	1	T	Monoallelic
ETS2	rs461155	Fallopian tube	2	G	Monoallelic
ETS2	rs711	Heart	2	G	Monoallelic
ETS2	rs530	Heart	2	T	Monoallelic
ETS2	rs1051425	Heart	2	C	Monoallelic
ETS2	rs461155	Heart	1	G	Monoallelic
ETS2	rs1051476	Heart	1	C	Monoallelic
ETS2	rs1051420	Liver	2	A	Monoallelic
ETS2	rs1051475	Liver	2	T	Monoallelic
ETS2	rs1051476	Liver	2	C	Monoallelic
ETS2	rs11254	Liver	2	C	Monoallelic
ETS2	rs461155	Liver	1	G	Monoallelic
ETS2	rs711	Liver	1	A	Monoallelic
ETS2	rs711	Liver	1	G	Monoallelic
ETS2	rs530	Liver	1	A	Monoallelic
ETS2	rs530	Liver	1	T	Monoallelic
ETS2	rs1051425	Liver	1	C	Monoallelic
ETS2	rs1051425	Liver	1	T	Monoallelic
ETS2	rs461155	Lung	4	G	Monoallelic
ETS2	rs711	Lung	1	A	Monoallelic
ETS2	rs711	Lung	1	G	Monoallelic
ETS2	rs1051420	Lung	1	A	Monoallelic
ETS2	rs1051420	Lung	1	C	Monoallelic
ETS2	rs1051425	Lung	1	C	Monoallelic
ETS2	rs1051425	Lung	1	T	Monoallelic
ETS2	rs11254	Lung	1	C	Monoallelic
ETS2	rs11254	Lung	1	T	Monoallelic
ETS2	rs461155	Muscle	1	G	Monoallelic
ETS2	rs461155	Ovary	1	G	Monoallelic
ETS2	rs461155	Prostate	1	G	Monoallelic
ETS2	rs1051420	Skin	10	A	Monoallelic	check of >40 reads
ETS2	rs711	Skin	7	A	Monoallelic
ETS2	rs1051425	Skin	7	T	Monoallelic
ETS2	rs461155	Skin	6	G	Monoallelic
ETS2	rs1051425	Skin	3	C	Monoallelic
ETS2	rs11254	Skin	2	C	Monoallelic
ETS2	rs530	Skin	1	A	Monoallelic
ETS2	rs1051475	Skin	1	T	Monoallelic
ETS2	rs1051476	Skin	1	C	Monoallelic
H19	rs10840159	Adrenal	1	A	Monoallelic
H19	rs10840159	Adrenal	1	G	Monoallelic
H19	rs217727	Adrenal	1	C	Monoallelic
H19	rs217727	Adrenal	1	T	Monoallelic
H19	rs217727	Fallopian tube	4	C	Monoallelic
H19	rs2839704	Fallopian tube	2	A	Monoallelic
H19	rs10840159	Fallopian tube	3	A	Monoallelic
H19	rs10840159	Fallopian tube	2	G	Monoallelic
H19	rs2839703	Fallopian tube	2	A	Monoallelic
H19	rs217727	Fallopian tube	1	T	Monoallelic
H19	rs217727	Heart	5	C	Monoallelic
H19	rs217727	Heart	3	T	Monoallelic
H19	rs2839703	Heart	2	A	Monoallelic
H19	rs2839704	Heart	3	A	Monoallelic
H19	rs10840159	Heart	3	A	Monoallelic
H19	rs10840159	Heart	4	G	Monoallelic
H19	rs10840159	Kidney	1	A	Monoallelic
H19	rs10840159	Kidney	1	G	Monoallelic
H19	rs2839703	Liver	2	A	Monoallelic
H19	rs2839704	Liver	2	A	Monoallelic
H19	rs3741219	Liver	1	C	Monoallelic
H19	rs3741219	Liver	1	T	Monoallelic
H19	rs217727	Muscle	7	C	Monoallelic
H19	rs217727	Muscle	2	T	Monoallelic
H19	rs2839703	Muscle	10	A	Monoallelic
H19	rs2839704	Muscle	8	A	Monoallelic
H19	rs3741219	Muscle	4	C	Monoallelic
H19	rs3741219	Muscle	5	T	Monoallelic
H19	rs10840159	Muscle	5	A	Monoallelic
H19	rs10840159	Muscle	5	G	Monoallelic
H19	rs217727	Ovary	3	C	Monoallelic
H19	rs217727	Ovary	1	T	Monoallelic
H19	rs2839704	Ovary	2	A	Monoallelic
H19	rs3741219	Ovary	2	C	Monoallelic
H19	rs3741219	Ovary	1	T	Monoallelic
H19	rs10840159	Ovary	3	A	Monoallelic
H19	rs10840159	Ovary	3	G	Monoallelic
H19	rs2839704	Prostate	2	A	Monoallelic
H19	rs3741219	Prostate	1	C	Monoallelic
H19	rs3741219	Prostate	1	T	Monoallelic
H19	rs10840159	Prostate	1	A	Monoallelic
H19	rs10840159	Prostate	1	G	Monoallelic
HMGN1	rs3167757	Brain	9	A/G	Biallelic
HMGN1	rs3167757	Colon	1	A/G	Biallelic
HMGN1	rs3167757	Fallopian tube	2	A/G	Biallelic
HMGN1	rs3167757	Heart	2	A/G	Biallelic
HMGN1	rs3167757	Kidney	3	A/G	Biallelic
HMGN1	rs3167757	Lung	2	A/G	Biallelic
HMGN1	rs3167757	Muscle	3	A/G	Biallelic
HMGN1	rs3167757	Ovary	3	A/G	Biallelic
HMGN1	rs3167757	Pancreas	10	A/G	Biallelic
HMGN1	rs3167757	Prostate	3	A/G	Biallelic
HMGN1	rs3167757	Skin	23	A/G	Biallelic
HMGN1	rs2249666	Skin	1	C/T	Biallelic
HMGN1	rs3167757	Testis	3	A/G	Biallelic
HMGN1	rs3167757	Brain	1	A/G	Biallelic Imbalance Expression
HMGN1	rs3167757	Liver	1	A/G	Biallelic Imbalance Expression
HMGN1	rs3167757	Skin	1	A/G	Biallelic Imbalance Expression
HMGN1	rs3167757	Brain	4	A	Monoallelic
HMGN1	rs3167757	Brain	3	G	Monoallelic
HMGN1	rs3167757	Colon	1	A	Monoallelic
HMGN1	rs3167757	Fallopian tube	1	A	Monoallelic
HMGN1	rs3167757	Fallopian tube	1	G	Monoallelic
HMGN1	rs3167757	Heart	2	G	Monoallelic
HMGN1	rs3167757	Heart	1	A	Monoallelic
HMGN1	rs3167757	Liver	1	A	Monoallelic
HMGN1	rs3167757	Liver	1	G	Monoallelic
HMGN1	rs3167757	Lung	5	G	Monoallelic
HMGN1	rs3167757	Lung	4	A	Monoallelic
HMGN1	rs3167757	Muscle	2	G	Monoallelic
HMGN1	rs3167757	Muscle	1	A	Monoallelic
HMGN1	rs3167757	Ovary	2	A	Monoallelic
HMGN1	rs3167757	Pancreas	4	A	Monoallelic
HMGN1	rs3167757	Pancreas	1	G	Monoallelic
HMGN1	rs3167757	Prostate	3	G	Monoallelic
HMGN1	rs3167757	Skin	5	A	Monoallelic
HMGN1	rs3167757	Skin	4	G	Monoallelic
HMGN1	rs3167757	Testis	3	A	Monoallelic
KCNJ15	rs2230033	Kidney	1	A/G	Biallelic
KCNJ15	rs1064273	Kidney	1	C/T	Biallelic
KCNJ15	rs2298333	Kidney	1	C/T	Biallelic
KCNJ15	rs12329856	Kidney	1	G/T	Biallelic
KCNJ15	rs13050229	Thyroid	1	A/T	Biallelic
KCNJ15	rs2230033	Thyroid	1	A/G	Biallelic
KCNJ15	rs1064273	Thyroid	1	C/T	Biallelic
KCNJ15	rs9963	Kidney	2	G	Monoallelic
KCNJ15	rs2230033	Kidney	1	A	Monoallelic
KCNJ15	rs1064273	Kidney	1	T	Monoallelic
KCNJ15	rs12329856	Kidney	1	G	Monoallelic
KCNJ15	rs2230033	Thyroid	2	G	Monoallelic
KCNJ15	rs13050229	Thyroid	1	T	Monoallelic
KCNJ15	rs9963	Thyroid	1	C	Monoallelic
KCNJ15	rs9963	Thyroid	1	G	Monoallelic
KCNJ15	rs1064273	Thyroid	1	C	Monoallelic
LCA5L	rs2837034	Testis	2	C/T	Biallelic
LCA5L	rs2837034	Testis	2	T	Monoallelic
LOC102724757	rs2837029	Testis	2	C/T	Biallelic
LOC102724757	rs80329269	Testis	5	A	Monoallelic
LOC102724757	rs2837029	Testis	3	C	Monoallelic
PSMG1	rs14194	Brain	3	A/G	Biallelic
PSMG1	rs3171465	Fallopian tube	1	C/T	Biallelic
PSMG1	rs3171465	Heart	1	C/T	Biallelic
PSMG1	rs3171465	Pancreas	1	C/T	Biallelic
PSMG1	rs3171465	Skin	11	C/T	Biallelic
PSMG1	rs14194	Testis	5	A/G	Biallelic
PSMG1	rs3171465	Testis	2	C/T	Biallelic
PSMG1	rs3171465	Colon	1	C/T	Biallelic Imbalance Expression
PSMG1	rs3171465	Skin	1	C/T	Biallelic Imbalance Expression
PSMG1	rs3171465	Testis	1	C/T	Biallelic Imbalance Expression
PSMG1	rs14194	Brain	2	G	Monoallelic
PSMG1	rs14194	Brain	2	A	Monoallelic
PSMG1	rs3171465	Colon	1	T	Monoallelic
PSMG1	rs14194	Liver	1	A	Monoallelic
PSMG1	rs14194	Liver	1	G	Monoallelic
PSMG1	rs3171465	Liver	1	C	Monoallelic
PSMG1	rs3171465	Liver	1	T	Monoallelic
PSMG1	rs3171465	Lung	1	T	Monoallelic
PSMG1	rs14194	Muscle	1	A	Monoallelic
PSMG1	rs3171465	Muscle	1	C	Monoallelic
PSMG1	rs3171465	Pancreas	3	T	Monoallelic
PSMG1	rs14194	Skin	20	A	Monoallelic
PSMG1	rs3171465	Skin	9	C	Monoallelic
PSMG1	rs3171465	Skin	1	T	Monoallelic
PSMG1	rs3171465	Testis	3	T	Monoallelic
SH3BGR	rs9974333	Heart	2	C/T	Biallelic
SH3BGR	rs9974333	Muscle	5	C/T	Biallelic
SH3BGR	rs9974333	Testis	1	C/T	Biallelic
SH3BGR	rs9974333	Colon	1	C/T	Biallelic Imbalance Expression
SH3BGR	rs9974333	Brain	2	C	Monoallelic
SH3BGR	rs9974333	Heart	2	C	Monoallelic
SH3BGR	rs9974333	Heart	2	T	Monoallelic
SH3BGR	rs9974333	Muscle	7	C	Monoallelic
SH3BGR	rs9974333	Muscle	4	T	Monoallelic
SNURF	rs705	Adrenal	2	T	Monoallelic
SNURF	rs705	Brain	6	C	Monoallelic
SNURF	rs705	Brain	26	T	Monoallelic
SNURF	rs705	Colon	2	C	Monoallelic
SNURF	rs705	Heart	2	C	Monoallelic
SNURF	rs705	Heart	2	T	Monoallelic
SNURF	rs705	Liver	1	C	Monoallelic
SNURF	rs705	Liver	2	T	Monoallelic
SNURF	rs705	Lung	6	T	Monoallelic
SNURF	rs705	Muscle	6	C	Monoallelic
SNURF	rs705	Muscle	3	T	Monoallelic
SNURF	rs705	Ovary	2	C	Monoallelic
SNURF	rs705	Ovary	4	T	Monoallelic
SNURF	rs705	Prostate	5	C	Monoallelic
SNURF	rs705	Prostate	1	T	Monoallelic
SNURF	rs705	Skin	9	C	Monoallelic
SNURF	rs705	Skin	12	T	Monoallelic
SNURF	rs705	Testis	3	T	Monoallelic
SNURF	rs705	Thyroid	4	T	Monoallelic
WRB	rs13230	Brain	18	A/G	Biallelic
WRB	rs1060180	Brain	14	G/T	Biallelic
WRB	rs1060180	Fallopian tube	1	G/T	Biallelic
WRB	rs13230	Fallopian tube	1	A/G	Biallelic
WRB	rs1060180	Muscle	1	G/T	Biallelic
WRB	rs1060180	Ovary	1	G/T	Biallelic
WRB	rs1060180	Skin	3	G/T	Biallelic
WRB	rs13230	Skin	3	A/G	Biallelic
WRB	rs1060180	Testis	4	G/T	Biallelic
WRB	rs13230	Testis	4	A/G	Biallelic
WRB	rs1060180	Thyroid	2	G/T	Biallelic
WRB	rs13230	Thyroid	2	A/G	Biallelic
WRB	rs1060180	Brain	7	G/T	Biallelic Imbalance Expression
WRB	rs13230	Brain	5	A/G	Biallelic Imbalance Expression
WRB	rs1060180	Skin	1	G/T	Biallelic Imbalance Expression
WRB	rs13230	Skin	1	A/G	Biallelic Imbalance Expression
WRB	rs1060180	Testis	2	G/T	Biallelic Imbalance Expression
WRB	rs13230	Testis	2	A/G	Biallelic Imbalance Expression
WRB	rs1060180	Thyroid	1	G/T	Biallelic Imbalance Expression
WRB	rs13231	Thyroid	1	A/G	Biallelic Imbalance Expression
WRB	rs13230	Brain	29	G	Monoallelic
WRB	rs1060180	Brain	29	T	Monoallelic
WRB	rs13230	Brain	2	A	Monoallelic
WRB	rs1060180	Brain	2	G	Monoallelic
WRB	rs1060180	Fallopian tube	1	G	Monoallelic
WRB	rs1060180	Fallopian tube	1	T	Monoallelic
WRB	rs13230	Fallopian tube	1	A	Monoallelic
WRB	rs13230	Fallopian tube	1	G	Monoallelic
WRB	rs1060180	Heart	1	T	Monoallelic
WRB	rs1060180	Kidney	2	T	Monoallelic
WRB	rs13230	Kidney	1	G	Monoallelic
WRB	rs1060180	Liver	2	T	Monoallelic
WRB	rs1060180	Lung	7	T	Monoallelic
WRB	rs1060180	Lung	1	G	Monoallelic
WRB	rs13230	Lung	2	G	Monoallelic
WRB	rs1060180	Muscle	2	T	Monoallelic
WRB	rs13230	Muscle	1	G	Monoallelic
WRB	rs1060180	Ovary	1	G	Monoallelic
WRB	rs13230	Ovary	1	A	Monoallelic
WRB	rs13230	Prostate	1	G	Monoallelic
WRB	rs1060180	Skin	2	T	Monoallelic
WRB	rs13230	Skin	1	A	Monoallelic
WRB	rs13230	Skin	1	G	Monoallelic
WRB	rs1060180	Testis	3	T	Monoallelic
WRB	rs1060180	Testis	1	G	Monoallelic
WRB	rs13230	Testis	1	A	Monoallelic
WRB	rs13230	Testis	1	G	Monoallelic
WRB	rs1060180	Thyroid	5	T	Monoallelic
WRB	rs13231	Thyroid	5	G	Monoallelic
WRB	rs1060180	Thyroid	1	G	Monoallelic
WRB	rs13230	Thyroid	1	A	Monoallelic
